# Supplementary material for: Genetic basis of the highly efficient yeast Kluyveromyces marxianus: complete genome sequence and transcriptome analyses
Source: Biotechnol Biofuels. 2015 Mar 18;8:47. doi: 10.1186/s13068-015-0227-x (PMC4381506; doi:10.1186/s13068-015-0227-x)
Supplement: Additional file 2: — Gene annotation. A file that contains locus tags and their corresponding products. [file 13068_2015_227_MOESM2_ESM.xlsx]

## Sheet: Sheet 1
Locus_tag	Start	Stop	Direction	introns	Product	Chromosome	Feature	tRNA_Type	tRNA_Codon	UniProt	KO_number	KOG	UniProt_gene	Gene_name
KLMA_10001	4051	8025	+		RVT_2 super family	KMDMKU3-1042_Chromosome1	CDS			P0CX64			TY2B-GR2
KLMA_10002	8351	8713	+		hypothetical protein	KMDMKU3-1042_Chromosome1	CDS
KLMA_10003	8963	9364	+		hypothetical protein	KMDMKU3-1042_Chromosome1	CDS
KLMA_10004	10040	10720	+		ribosyldihydronicotinamide dehydrogenase [quinone]	KMDMKU3-1042_Chromosome1	CDS			Q9JI75		KOG4530	Nqo2
KLMA_10005	10967	12631	-		7-keto 8-aminopelargonic acid transporter	KMDMKU3-1042_Chromosome1	CDS			P53744		KOG1289	BIO5
KLMA_10006	12937	13623	-		dethiobiotin synthetase	KMDMKU3-1042_Chromosome1	CDS			P53630	K01935		BIO4
KLMA_10007	14146	15615	+		adenosylmethionine-8-amino-7-oxononanoate aminotransferase	KMDMKU3-1042_Chromosome1	CDS			P50277	K00833	KOG1402	BIO3
KLMA_10008	16479	18323	+		siderophore iron transporter ARN2	KMDMKU3-1042_Chromosome1	CDS			P38724		KOG0255	ARN2
KLMA_10009	19993	21525	-		drug resistance protein YOR378W	KMDMKU3-1042_Chromosome1	CDS			Q08902		KOG0254
KLMA_10010	22846	24705	-		siderophore iron transporter ARN2	KMDMKU3-1042_Chromosome1	CDS			P38724		KOG0254	ARN2
KLMA_10011	26431	27972	-		probable transporter SEO1	KMDMKU3-1042_Chromosome1	CDS			P25621		KOG2533	FEN2
KLMA_10012	28792	32619	+		uncharacterized protein C11D3.14c	KMDMKU3-1042_Chromosome1	CDS			Q10093		KOG1939
KLMA_10013	34715	35272	+		hypothetical protein	KMDMKU3-1042_Chromosome1	CDS
KLMA_10014	35333	36112	-		mating-type protein ALPHA1	KMDMKU3-1042_Chromosome1	CDS			Q08398			MATALPHA1
KLMA_10015	36379	37056	+		mating-type protein ALPHA2	KMDMKU3-1042_Chromosome1	CDS			Q9HDS5		KOG0774	HMLALPHA2
KLMA_10016	37393	40104	-		mating-type protein ALPHA3	KMDMKU3-1042_Chromosome1	CDS			Q9HDS6			HMLALPHA3
KLMA_10017	41705	41866	+		hypothetical protein	KMDMKU3-1042_Chromosome1	CDS
KLMA_10018	42735	43811	-		catabolic L-serine/threonine dehydratase	KMDMKU3-1042_Chromosome1	CDS			P25379		KOG1250	CHA1
KLMA_10019	44249	44524	-		hypothetical protein	KMDMKU3-1042_Chromosome1	CDS
KLMA_10020	44653	46137	+		hypothetical protein	KMDMKU3-1042_Chromosome1	CDS			P25591			VAC17
KLMA_10021	46185	49025	-		mediator of replication checkpoint protein 1	KMDMKU3-1042_Chromosome1	CDS			P25588	K11272		MRC1
KLMA_10022	49405	50364	-		ribosomal RNA assembly protein KRR1	KMDMKU3-1042_Chromosome1	CDS			P25586	K06961	KOG2874	KRR1
KLMA_10023	50788	51132	+		hypothetical protein	KMDMKU3-1042_Chromosome1	CDS
KLMA_10024	51662	51910	-		UPF0327 protein AFR743W	KMDMKU3-1042_Chromosome1	CDS			Q96VH5		KOG4604	MOS1
KLMA_10025	52735	54873	+		saccharolysin	KMDMKU3-1042_Chromosome1	CDS			P25375	K01405	KOG2090	PRD1
KLMA_10026	54890	55483	-		hypothetical protein	KMDMKU3-1042_Chromosome1	CDS
KLMA_10027	57380	58390	+		hypothetical protein	KMDMKU3-1042_Chromosome1	CDS
KLMA_10028	58854	59954	-		hypothetical protein	KMDMKU3-1042_Chromosome1	CDS
KLMA_10029	60536	61507	+		karyogamy protein KAR4	KMDMKU3-1042_Chromosome1	CDS			P25583		KOG2097	KAR4
KLMA_10030	61697	63214	-		CMAS	KMDMKU3-1042_Chromosome1	CDS			P31049		KOG1270
KLMA_10031	64045	66552	+		adoMet-dependent rRNA methyltransferase SPB1	KMDMKU3-1042_Chromosome1	CDS			Q6CV12	K14857	KOG4589	SPB1
KLMA_10032	66632	67906	-		protein PBN1	KMDMKU3-1042_Chromosome1	CDS			Q6CV11	K07541		PBN1
KLMA_10033	69837	71243	+		hypothetical protein	KMDMKU3-1042_Chromosome1	CDS			P25579			LRE1
KLMA_10034	71978	72361	-		cytochrome b-c1 complex subunit 7	KMDMKU3-1042_Chromosome1	CDS			P49345	K00417	KOG3440	QCR7
KLMA_10035	72857	73840	-		5',5'''-P-1,P-4-tetraphosphate phosphorylase 2	KMDMKU3-1042_Chromosome1	CDS			P49348	K00988		APA2
KLMA_10036	75034	76128	+		pantothenate kinase	KMDMKU3-1042_Chromosome1	CDS			Q04430	K09680	KOG2201	CAB1
KLMA_10037	76231	77286	-		spindle pole body component YDR532C	KMDMKU3-1042_Chromosome1	CDS			Q6CV05			KRE28
KLMA_10038	77995	79431	-		RNA polymerase II-associated protein RBA50	KMDMKU3-1042_Chromosome1	CDS			Q04418		KOG1894	RBA50
KLMA_10039	79856	80083	-		protein SNA2	KMDMKU3-1042_Chromosome1	CDS					KOG1773
KLMA_10040	82792	82995	+		uncharacterized protein YDR524C-B	KMDMKU3-1042_Chromosome1	CDS
KLMA_10041	83730	84068	-		hypothetical protein	KMDMKU3-1042_Chromosome1	CDS
KLMA_10043	84664	86154	+		sporulation-specific protein 1	KMDMKU3-1042_Chromosome1	CDS			P08458	K12771	KOG0663	SPS1
KLMA_10044	86899	88161	+		cell wall mannoprotein PST1	KMDMKU3-1042_Chromosome1	CDS			P25380		KOG1025	SPS22
KLMA_10045	88550	90490	+		uracil catabolism protein 2	KMDMKU3-1042_Chromosome1	CDS			Q6YFE6			URC2
KLMA_10046	90632	91054	-		FK506-binding protein 2	KMDMKU3-1042_Chromosome1	CDS			Q6CUZ8	K09569	KOG0552	FPR2
KLMA_10047	91345	93507	-		DUF1620 super family	KMDMKU3-1042_Chromosome1	CDS			P25574		KOG2103	EMC1
KLMA_10048	93842	95002	-		mitochondrial inner membrane i-AAA protease complex subunit MGR1	KMDMKU3-1042_Chromosome1	CDS			Q6CUZ6			MGR1
KLMA_10049	95455	97017	-		protein disulfide-isomerase	KMDMKU3-1042_Chromosome1	CDS			P17967	K09580	KOG0190	PDI1
KLMA_10050	97460	98632	-		GRASP65 homolog protein 1	KMDMKU3-1042_Chromosome1	CDS			Q04410		KOG3834	GRH1
KLMA_10051	99985	101430	+		glucokinase-1	KMDMKU3-1042_Chromosome1	CDS			Q6CUZ3	K00844	KOG1369	GLK1
KLMA_10052	102034	104184	+		glucose-induced degradation protein 7	KMDMKU3-1042_Chromosome1	CDS			P25569		KOG0293	GID7
KLMA_10053	104177	105667	-		autophagy-related protein 22	KMDMKU3-1042_Chromosome1	CDS			Q6CUZ1	K06902		ATG22
KLMA_10054	106066	107544	-		RNA-binding protein SRO9	KMDMKU3-1042_Chromosome1	CDS			P25567		KOG2590	SRO9
KLMA_10055	108032	109117	+		ribonuclease H-like domain	KMDMKU3-1042_Chromosome1	CDS			Q04408
KLMA_10056	109443	110609	+		dnaQ_like_exo super family	KMDMKU3-1042_Chromosome1	CDS			Q04408
KLMA_10057	111915	113117	+		hypothetical protein	KMDMKU3-1042_Chromosome1	CDS
KLMA_10058	113326	113649	-		glutaredoxin-1	KMDMKU3-1042_Chromosome1	CDS			P17695	K03676	KOG1752	GRX2
KLMA_10059	114943	115941	+		LAS seventeen-binding protein 5	KMDMKU3-1042_Chromosome1	CDS			P25369		KOG1087	LSB5
KLMA_10060	116011	116442	-		selR super family	KMDMKU3-1042_Chromosome1	CDS			P25566	K00391	KOG0856	MXR2
KLMA_10061	116837	116977	+		DUF3128 super family	KMDMKU3-1042_Chromosome1	CDS
KLMA_10062	117345	118244	+		protein STE50	KMDMKU3-1042_Chromosome1	CDS			P25344			STE50
KLMA_10063	118415	119392	-		ribosomal RNA-processing protein 7	KMDMKU3-1042_Chromosome1	CDS			P25368	K14545	KOG4008	RRP7
KLMA_10064	119565	119951	-		acetate non-utilizing protein 9	KMDMKU3-1042_Chromosome1	CDS			Q6CUY0		KOG4100	ACN9
KLMA_10065	120238	122646	-		histidine biosynthesis trifunctional protein	KMDMKU3-1042_Chromosome1	CDS			O13471	K14152	KOG4311	HIS4
KLMA_10066	122991	124223	-		CAP_GLY super family	KMDMKU3-1042_Chromosome1	CDS			P11709		KOG0996	BIK1
KLMA_10067	124812	125903	-		SCP super family	KMDMKU3-1042_Chromosome1	CDS			P36110		KOG3017	PRY2
KLMA_10068	129119	130696	+		SH3 super family	KMDMKU3-1042_Chromosome1	CDS				K11243
KLMA_10069	131011	131601	-		putative nitroreductase HBN1	KMDMKU3-1042_Chromosome1	CDS			Q96VH4	K07078		HBN1
KLMA_10070	132354	132944	-		nitroreductase-like family 4	KMDMKU3-1042_Chromosome1	CDS			Q96VH4	K07078		HBN1
KLMA_10071	133706	135562	-		high-affinity glutamine permease	KMDMKU3-1042_Chromosome1	CDS			P48813		KOG1286	GNP1
KLMA_10072	137703	137984	+		ubiquitin-like protein SMT3	KMDMKU3-1042_Chromosome1	CDS			Q12306	K12160	KOG1769	SMT3
KLMA_10073	139054	142395	+		serine/threonine-protein kinase GIN4	KMDMKU3-1042_Chromosome1	CDS			Q12263	K06668	KOG0193	GIN4
KLMA_10074	142549	143604	-		putative NADPH dehydrogenase C23G7.10c	KMDMKU3-1042_Chromosome1	CDS			O94467		KOG0134
KLMA_10075	144163	146127	+		putative multicopper oxidase YDR506C	KMDMKU3-1042_Chromosome1	CDS			Q04399		KOG1263	GMC1
KLMA_10076	147309	149813	+		protein PSP1	KMDMKU3-1042_Chromosome1	CDS			Q06251		KOG4679
KLMA_10077	150535	151140	-		carboxypeptidase Y inhibitor	KMDMKU3-1042_Chromosome1	CDS			P14306	K06910	KOG3346	TFS1
KLMA_10078	152189	153022	+		lipid phosphate phosphatase 1	KMDMKU3-1042_Chromosome1	CDS			Q04396		KOG3030	LPP1
KLMA_10079	153947	155101	+		S-adenosylmethionine synthetase 2	KMDMKU3-1042_Chromosome1	CDS			P19358	K00789	KOG1506	SAM2
KLMA_10080	155343	156422	-		vacuolar protein sorting-associated protein VTA1	KMDMKU3-1042_Chromosome1	CDS			Q06263	K12199		VTA1
KLMA_10081	156675	159056	+		regulatory protein SWI6	KMDMKU3-1042_Chromosome1	CDS			P40418		KOG4177	SWI6
KLMA_10082	159251	160855	-		protein PLM2	KMDMKU3-1042_Chromosome1	CDS			Q04383			PLM2
KLMA_10083	161379	162275	+	161427 162035	ribosomal_L37e super family	KMDMKU3-1042_Chromosome1	CDS			Q9VXX8	K02922	KOG3475	RpL37a
KLMA_10084	162524	164533	-		DNA damage checkpoint protein LCD1	KMDMKU3-1042_Chromosome1	CDS			Q6CUV9	K12578		LCD1
KLMA_10085	165297	166055	+		hypothetical protein	KMDMKU3-1042_Chromosome1	CDS			Q06287	K14568	KOG3073	EMG1
KLMA_10086	166524	168455	+		plasma membrane fusion protein PRM1	KMDMKU3-1042_Chromosome1	CDS			Q6CUV7			PRM1
KLMA_10088	170664	174038	+		PH-like super family protein	KMDMKU3-1042_Chromosome1	CDS			Q06315	K12609		SKG3
KLMA_10089	174452	176524	+		ATP-dependent permease MDL1	KMDMKU3-1042_Chromosome1	CDS			P33310	K02021	KOG0061	MDL1
KLMA_10090	177111	178589	+		homoserine O-acetyltransferase	KMDMKU3-1042_Chromosome1	CDS			P08465	K00641		MET2
KLMA_10091	178952	182647	-		sterol 3-beta-glucosyltransferase	KMDMKU3-1042_Chromosome1	CDS			Q6CUV2	K05841	KOG1032	ATG26
KLMA_10092	183443	184681	-		inositol phosphosphingolipids phospholipase C	KMDMKU3-1042_Chromosome1	CDS			P40015	K01128	KOG3873	ISC1
KLMA_10093	185356	186015	+		probable kinetochore protein SPC25	KMDMKU3-1042_Chromosome1	CDS			Q6CUV0	K11558	KOG0994	SPC25
KLMA_10094	186443	187486	+		protein PER1	KMDMKU3-1042_Chromosome1	CDS			P25625		KOG2970	PER1
KLMA_10095	187947	189635	+		boron transporter 1	KMDMKU3-1042_Chromosome1	CDS			P53838		KOG1172	BOR1
KLMA_10096	189944	190330	+		uncharacterized protein YCR043C	KMDMKU3-1042_Chromosome1	CDS			P25361
KLMA_10097	190482	191531	-		putative 2-hydroxyacid dehydrogenase YNL274C	KMDMKU3-1042_Chromosome1	CDS			P53839		KOG0068	GOR1
KLMA_10098	192400	196581	+		transcription initiation factor TFIID subunit 2	KMDMKU3-1042_Chromosome1	CDS			P23255	K03128	KOG1932	TAF2
KLMA_10099	196904	198604	+		sad1_UNC super family	KMDMKU3-1042_Chromosome1	CDS			Q12232		KOG1396	SLP1
KLMA_10100	198837	200402	-		G1/S-specific cyclin CLN1	KMDMKU3-1042_Chromosome1	CDS			Q59YH3		KOG0654	CCN1
KLMA_10101	203014	206484	+		topoisomerase 1-associated factor 1	KMDMKU3-1042_Chromosome1	CDS			Q6CUU2	K10997	KOG1974	TOF1
KLMA_10102	206533	207930	-		vacuolar amino acid transporter 2	KMDMKU3-1042_Chromosome1	CDS			P39981	K14997	KOG1305	AVT2
KLMA_10103	208209	210287	-		rab guanine nucleotide exchange factor SEC2	KMDMKU3-1042_Chromosome1	CDS			P17065		KOG4324	SEC2
KLMA_10104	210531	216110	-		FH2 super family	KMDMKU3-1042_Chromosome1	CDS			P41832	K11238	KOG1925	BNI1
KLMA_10106	217793	219535	-		arginine permease	KMDMKU3-1042_Chromosome1	CDS			P04817	K03293	KOG1288	CAN1
KLMA_10107	222145	223878	+		lysine-specific permease	KMDMKU3-1042_Chromosome1	CDS			P32487		KOG1286	LYP1
KLMA_10108	224642	227539	+		phosphatidylinositol 4-kinase PIK1	KMDMKU3-1042_Chromosome1	CDS			P39104	K00888	KOG0904	PIK1
KLMA_10109	227843	229027	+		mitochondrial import protein MMP37	KMDMKU3-1042_Chromosome1	CDS			P53230		KOG2986	TAM41
KLMA_10110	229137	230012	-		vacuolar protein sorting-associated protein IST1	KMDMKU3-1042_Chromosome1	CDS			P53843		KOG2027	IST1
KLMA_10111	230244	233330	-		transcription factor tau 131 kDa subunit	KMDMKU3-1042_Chromosome1	CDS			P33339	K15201	KOG2076	TFC4
KLMA_10112	233755	234801	+		ubiquitin fusion degradation protein 1	KMDMKU3-1042_Chromosome1	CDS			P53044	K14016	KOG1816	UFD1
KLMA_10113	234841	238431	-		uncharacterized membrane protein YGL140C	KMDMKU3-1042_Chromosome1	CDS			P53120		KOG4711
KLMA_10114	238823	239836	-		phosphatidylinositol transfer protein PDR17	KMDMKU3-1042_Chromosome1	CDS			P53844		KOG1470	PDR17
KLMA_10115	240066	240881	-		pre-mRNA-splicing factor CWC23	KMDMKU3-1042_Chromosome1	CDS			Q6CUS9		KOG0721	CWC23
KLMA_10116	241127	242017	-		protein transport protein YIF1	KMDMKU3-1042_Chromosome1	CDS			P53845		KOG3094	YIF1
KLMA_10117	242488	249045	+		DNA polymerase epsilon catalytic subunit A	KMDMKU3-1042_Chromosome1	CDS			Q6CUS7	K02324	KOG1798	POL2
KLMA_10118	249261	250685	+		origin recognition complex subunit 5	KMDMKU3-1042_Chromosome1	CDS			P50874	K02607	KOG2543	ORC5
KLMA_10119	250925	251872	+		GYF super family	KMDMKU3-1042_Chromosome1	CDS					KOG2950
KLMA_10120	251951	252448	-		uncharacterized ORAOV1 family protein YNL260C	KMDMKU3-1042_Chromosome1	CDS			P53846		KOG4595
KLMA_10121	252732	252950	-		metal homeostasis factor ATX1	KMDMKU3-1042_Chromosome1	CDS			P38636	K07213	KOG0207	ATX1
KLMA_10122	253353	255395	-		protein transport protein DSL1	KMDMKU3-1042_Chromosome1	CDS			P53847			DSL1
KLMA_10123	256162	259719	-		protein SIP3	KMDMKU3-1042_Chromosome1	CDS			P38717		KOG1451	SIP3
KLMA_10124	260026	261210	-		lipase 2	KMDMKU3-1042_Chromosome1	CDS			P54857	K01046		TGL2
KLMA_10125	261455	262876	-		ubiquinone biosynthesis monooxygenase COQ6	KMDMKU3-1042_Chromosome1	CDS			P53318	K06126	KOG3855	COQ6
KLMA_10126	263781	266174	+		folic acid synthesis protein FOL1	KMDMKU3-1042_Chromosome1	CDS			P53848	K13939	KOG2544	FOL1
KLMA_10127	266434	266907	-		zinc finger protein GIS2	KMDMKU3-1042_Chromosome1	CDS			P53849	K09250	KOG0119	GIS2
KLMA_10128	267193	268299	-		hypothetical protein	KMDMKU3-1042_Chromosome1	CDS			Q6CUR6			RTC4
KLMA_10129	268996	270315	+		protein TEX1	KMDMKU3-1042_Chromosome1	CDS			P53851	K12880	KOG0269	TEX1
KLMA_10130	270514	271305	-		54S ribosomal protein L17	KMDMKU3-1042_Chromosome1	CDS			P36528		KOG4548	MRPL17
KLMA_10131	271611	273434	-		protein NRD1	KMDMKU3-1042_Chromosome1	CDS			P53617	K15560	KOG0153	NRD1
KLMA_10132	274084	277974	+		DNA repair protein RAD50	KMDMKU3-1042_Chromosome1	CDS			P12753	K10866	KOG0977	RAD50
KLMA_10133	278005	279555	-		protein MPA43	KMDMKU3-1042_Chromosome1	CDS			P53583		KOG2517	MPA43
KLMA_10134	279762	281000	-		DNA-directed RNA polymerase I subunit RPA49	KMDMKU3-1042_Chromosome1	CDS			Q01080	K03005	KOG4183	RPA49
KLMA_10135	281490	281972	+		diphthamide biosynthesis protein 4	KMDMKU3-1042_Chromosome1	CDS					KOG0568
KLMA_10136	282060	284015	-		uncharacterized protein YJR098C	KMDMKU3-1042_Chromosome1	CDS			P47139		KOG2369
KLMA_10137	284504	286750	+		cysteinyl-tRNA synthetase	KMDMKU3-1042_Chromosome1	CDS			P53852	K01883	KOG2007
KLMA_10138	287059	287989	+	287082 287184	vacuolar protein sorting-associated protein 75	KMDMKU3-1042_Chromosome1	CDS			P53853		KOG1508	VPS75
KLMA_10139	288000	288551	-		pre-mRNA-splicing factor CWC25	KMDMKU3-1042_Chromosome1	CDS			Q6CUQ5		KOG3869	CWC25
KLMA_10140	288923	289249	-		eukaryotic translation initiation factor eIF-1	KMDMKU3-1042_Chromosome1	CDS			P32911	K03113	KOG1770	SUI1
KLMA_10141	290215	292332	+		ANTH_AP180_CALM	KMDMKU3-1042_Chromosome1	CDS			P33338		KOG0980	SLA2
KLMA_10142	292355	292996	-		hypothetical protein	KMDMKU3-1042_Chromosome1	CDS			Q9HG12		KOG0484	MATA1
KLMA_10143	293862	294626	+		mating-type protein A2	KMDMKU3-1042_Chromosome1	CDS			Q9HG13			MATA2
KLMA_10144	294677	298795	-		hypothetical protein	KMDMKU3-1042_Chromosome1	CDS			P39526		KOG1822	LAA1
KLMA_10145	299066	301042	-		putative transcriptional regulatory protein YJL206C	KMDMKU3-1042_Chromosome1	CDS			P39529
KLMA_10146	304412	306955	+		Zn2/Cys6 DNA-binding domain	KMDMKU3-1042_Chromosome1	CDS
KLMA_10147	307584	307979	+		RNase_H2_suC super family	KMDMKU3-1042_Chromosome1	CDS
KLMA_10148	308169	309170	+		F-box domain	KMDMKU3-1042_Chromosome1	CDS
KLMA_10149	309223	311574	-		recyclin-1	KMDMKU3-1042_Chromosome1	CDS			P39531	K15071	KOG3745	RCY1
KLMA_10150	311807	312916	+		pre-mRNA-splicing factor sap114	KMDMKU3-1042_Chromosome1	CDS				K12825
KLMA_10151	313766	315493	+		protein ECM25	KMDMKU3-1042_Chromosome1	CDS			P32525		KOG4406	ECM25
KLMA_10152	315809	319906	+		rasGEF super family	KMDMKU3-1042_Chromosome1	CDS			P25300		KOG3541	BUD5
KLMA_10153	320189	322582	-		probable aconitate hydratase 2	KMDMKU3-1042_Chromosome1	CDS			P39533	K01681	KOG0453	ACO2
KLMA_10155	324107	326863	+		inorganic phosphate transporter PHO87	KMDMKU3-1042_Chromosome1	CDS			P25360	K14430	KOG1281	PHO87
KLMA_10156	327271	331002	+		ubiquitin carboxyl-terminal hydrolase 12	KMDMKU3-1042_Chromosome1	CDS			P39538	K11835	KOG1868	UBP12
KLMA_10157	331126	332133	-		probable ribokinase	KMDMKU3-1042_Chromosome1	CDS			P25332	K00852	KOG2855	RBK1
KLMA_10158	332562	333854	+		exosome complex component RRP43	KMDMKU3-1042_Chromosome1	CDS			P25359	K12586	KOG1613	RRP43
KLMA_10159	334147	335208	-		elongation of fatty acids protein 2	KMDMKU3-1042_Chromosome1	CDS			P25358	K10245	KOG3071	FEN1
KLMA_10160	335811	340286	-		probable DNA-binding protein SNT1	KMDMKU3-1042_Chromosome1	CDS			P25357		KOG1878	SNT1
KLMA_10161	341781	343280	+		cell division control protein 6	KMDMKU3-1042_Chromosome1	CDS			P09119	K02213	KOG2227	CDC6
KLMA_10162	343742	344419	+		vacuolar protein-sorting-associated protein 60	KMDMKU3-1042_Chromosome1	CDS			Q03390	K12198	KOG1655	VPS60
KLMA_10163	344580	345563	-		hexaprenyldihydroxybenzoate methyltransferase	KMDMKU3-1042_Chromosome1	CDS			P27680	K00591	KOG1270	COQ3
KLMA_10164	345827	347974	+		vacuolar protein sorting-associated protein 72	KMDMKU3-1042_Chromosome1	CDS			Q03388	K11664	KOG2897	VPS72
KLMA_10165	347987	350107	-		ATP-dependent DNA helicase HMI1	KMDMKU3-1042_Chromosome1	CDS			Q12039		KOG2108	HMI1
KLMA_10166	350339	352120	-		vacuolar protein sorting-associated protein 52	KMDMKU3-1042_Chromosome1	CDS			P39904		KOG1961	VPS52
KLMA_10167	352417	353382	-		replication factor C subunit 4	KMDMKU3-1042_Chromosome1	CDS			P40339	K10755	KOG2035	RFC4
KLMA_10168	353861	354739	+		tRNA (guanine-N(1)-)-methyltransferase	KMDMKU3-1042_Chromosome1	CDS			Q6CUM6	K15445	KOG2967	TRM10
KLMA_10169	355208	356128	+		uncharacterized membrane protein YOL092W	KMDMKU3-1042_Chromosome1	CDS			Q12010		KOG2913
KLMA_10170	356541	358424	+		SMC_prok_B	KMDMKU3-1042_Chromosome1	CDS					KOG0962
KLMA_10171	358762	361158	+		CRT10 super family[	KMDMKU3-1042_Chromosome1	CDS
KLMA_10172	361476	363893	+		serine/threonine-protein kinase MPS1	KMDMKU3-1042_Chromosome1	CDS			P54199	K08866	KOG0198	MPS1
KLMA_10173	364072	365247	-		actin-related protein 2	KMDMKU3-1042_Chromosome1	CDS			P32381		KOG0680	ARP2
KLMA_10174	365652	366785	-		hypothetical protein	KMDMKU3-1042_Chromosome1	CDS
KLMA_10175	367230	368675	-		AP-2 complex subunit mu	KMDMKU3-1042_Chromosome1	CDS			Q99186	K11826	KOG2740	APM4
KLMA_10176	369370	370851	+		ribose-phosphate pyrophosphokinase 5	KMDMKU3-1042_Chromosome1	CDS			Q12265	K00948	KOG1503	PRS5
KLMA_10177	371100	372962	-		probable serine/threonine-protein kinase YDL025C	KMDMKU3-1042_Chromosome1	CDS			Q12100		KOG0659	RTK1
KLMA_10178	373571	375796	-		protein MAM3	KMDMKU3-1042_Chromosome1	CDS			Q12296		KOG2118	MAM3
KLMA_10179	378475	379641	+		glycerol-3-phosphate dehydrogenase [NAD+] 1	KMDMKU3-1042_Chromosome1	CDS			Q6FN96	K00006	KOG2711	GPD1
KLMA_10180	381233	382495	+		argininosuccinate synthase	KMDMKU3-1042_Chromosome1	CDS			P22768	K01940	KOG1706	ARG1
KLMA_10181	383542	385554	+		probable dipeptidyl-peptidase 3	KMDMKU3-1042_Chromosome1	CDS			Q08225	K01277	KOG3675
KLMA_10182	385961	386824	+		phosphoglycerate mutase 3	KMDMKU3-1042_Chromosome1	CDS			Q12326	K01834	KOG0235	GPM3
KLMA_10183	387151	389007	-		zinc finger	KMDMKU3-1042_Chromosome1	CDS			Q03465	K03034		RPN4
KLMA_10184	390397	391626	+		initiation-specific alpha-1,6-mannosyltransferase	KMDMKU3-1042_Chromosome1	CDS			Q9UTR6			och1
KLMA_10185	391816	395346	-		oxysterol-binding protein homolog 1	KMDMKU3-1042_Chromosome1	CDS			Q12451	K06867	KOG2210	OSH2
KLMA_10186	396076	398172	-		putative mitochondrial carnitine O-acetyltransferase	KMDMKU3-1042_Chromosome1	CDS			P80235	K00624	KOG3718	YAT1
KLMA_10187	398439	400946	+		cell division control protein 15	KMDMKU3-1042_Chromosome1	CDS			P27636	K06683	KOG0986	CDC15
KLMA_10188	401150	402361	+		serine/threonine-protein kinase KIN3	KMDMKU3-1042_Chromosome1	CDS			P22209	K08857	KOG4236	KIN3
KLMA_10189	402447	403364	-		phosphoribosylaminoimidazole-succinocarboxamide synthase	KMDMKU3-1042_Chromosome1	CDS			P27616	K01923	KOG2835	ADE1
KLMA_10190	405041	407200	+		bud site selection protein 14	KMDMKU3-1042_Chromosome1	CDS			P27637			BUD14
KLMA_10191	407542	410208	+		importin subunit beta-2	KMDMKU3-1042_Chromosome1	CDS			P38217		KOG1241	KAP104
KLMA_10192	410841	412439	+		allantoinase	KMDMKU3-1042_Chromosome1	CDS			P32375	K01466	KOG2584	DAL1
KLMA_10194	412519	413148	-		protein ERP3	KMDMKU3-1042_Chromosome1	CDS			Q12403		KOG1693	ERP3
KLMA_10195	413444	414883	+		cell division control protein 7	KMDMKU3-1042_Chromosome1	CDS			P06243	K02214	KOG1167	CDC7
KLMA_10196	415058	416092	-		enoyl reductase TSC13	KMDMKU3-1042_Chromosome1	CDS			Q99190	K10258	KOG1639	TSC13
KLMA_10197	418867	421650	+		flocculation protein FLO5	KMDMKU3-1042_Chromosome1	CDS			P38894			FLO5
KLMA_10199	422800	423783	+		rRNA 2'-O-methyltransferase fibrillarin	KMDMKU3-1042_Chromosome1	CDS			Q756P0	K14563	KOG1596	NOP1
KLMA_10201	424426	426264	+		e3 ubiquitin-protein ligase complex SLX5-SLX8 subunit SLX5	KMDMKU3-1042_Chromosome1	CDS			P32828			SLX5
KLMA_10202	426620	427735	+		uncharacterized protein C12G12.12	KMDMKU3-1042_Chromosome1	CDS			Q09875		KOG3912
KLMA_10203	427896	428249	-		hypothetical protein	KMDMKU3-1042_Chromosome1	CDS
KLMA_10204	430457	434227	-		uncharacterized ABC transporter ATP-binding protein/permease YOL075C	KMDMKU3-1042_Chromosome1	CDS			Q08234		KOG0061
KLMA_10206	434488	435090	+		prefoldin subunit 3	KMDMKU3-1042_Chromosome1	CDS			P48363		KOG3313	PAC10
KLMA_10207	435153	435989	-		uncharacterized membrane protein YOL073C	KMDMKU3-1042_Chromosome1	CDS			Q08232		KOG4463
KLMA_10208	436268	437965	+		peroxisomal biogenesis factor 8	KMDMKU3-1042_Chromosome1	CDS			P53248			PEX8
KLMA_10209	438029	439807	-		ATP-dependent RNA helicase DBP9	KMDMKU3-1042_Chromosome1	CDS			Q6CUI6	K14810	KOG0341	DBP9
KLMA_10210	440330	442633	-		endoribonuclease YSH1	KMDMKU3-1042_Chromosome1	CDS			Q6CUI5	K14403	KOG1135	YSH1
KLMA_10211	443273	446968	-		GAL4	KMDMKU3-1042_Chromosome1	CDS			Q05854
KLMA_10212	447545	447952	-		uncharacterized peptide chain release factor-like protein YLR281C	KMDMKU3-1042_Chromosome1	CDS					KOG2726
KLMA_10213	448346	449182	+		DUF1640	KMDMKU3-1042_Chromosome1	CDS			Q05867
KLMA_10214	449189	450031	-		3,2-trans-enoyl-CoA isomerase	KMDMKU3-1042_Chromosome1	CDS			Q05871			ECI1
KLMA_10215	450571	451383	+		putative nicotinamide N-methyltransferase	KMDMKU3-1042_Chromosome1	CDS			Q6CUI0		KOG2920	NNT1
KLMA_10216	451779	453449	-		endochitinase	KMDMKU3-1042_Chromosome1	CDS			P29029	K01183	KOG4701	CTS1
KLMA_10217	454826	457015	+		proline-rich protein LAS17	KMDMKU3-1042_Chromosome1	CDS			Q12446		KOG3671	LAS17
KLMA_10218	457126	458181	-		uncharacterized protein YLR287C	KMDMKU3-1042_Chromosome1	CDS			Q05881
KLMA_10220	459961	461139	+		phosphoserine aminotransferase	KMDMKU3-1042_Chromosome1	CDS			P33330	K00831	KOG2790	SER1
KLMA_10221	461148	462350	-		DNA damage checkpoint control protein MEC3	KMDMKU3-1042_Chromosome1	CDS			Q74ZB0	K02544	KOG3999	MEC3
KLMA_10222	462851	464479	+		GTP-binding protein GUF1	KMDMKU3-1042_Chromosome1	CDS			Q6CUH2		KOG0459	GUF1
KLMA_10223	464736	465413	+		protein PET18	KMDMKU3-1042_Chromosome1	CDS			P25362			PET18
KLMA_10224	465967	467037	-		translation initiation factor eIF-2B subunit beta	KMDMKU3-1042_Chromosome1	CDS			P32502	K03754	KOG1466	GCD7
KLMA_10225	468044	468688	-		GTP-binding nuclear protein GSP1/Ran	KMDMKU3-1042_Chromosome1	CDS			Q74ZA9	K07936	KOG0395	GSP1
KLMA_10226	469127	469927	-		hypothetical protein	KMDMKU3-1042_Chromosome1	CDS
KLMA_10227	470252	470584	-		ATP synthase subunit H	KMDMKU3-1042_Chromosome1	CDS				K02141
KLMA_10228	470800	471399	-		U1 small nuclear ribonucleoprotein C homolog	KMDMKU3-1042_Chromosome1	CDS			Q05900		KOG3454	YHC1
KLMA_10229	471958	473250	+		elongation factor Tu	KMDMKU3-1042_Chromosome1	CDS			P02992	K02358	KOG0462	TUF1
KLMA_10231	473706	475520	+		gamma-glutamyltransferase	KMDMKU3-1042_Chromosome1	CDS			Q05902	K00681	KOG2410	ECM38
KLMA_10232	475918	479769	+		rhoGAP_fMSB1	KMDMKU3-1042_Chromosome1	CDS			P21339		KOG0307	MSB1
KLMA_R101	479967	480038	-			KMDMKU3-1042_Chromosome1	tRNA	Glu	ttc
KLMA_10233	480769	481272	+		hypothetical protein	KMDMKU3-1042_Chromosome1	CDS
KLMA_10234	483319	484614	+		glucan 1,3-beta-glucosidase	KMDMKU3-1042_Chromosome1	CDS			Q12628	K01210
KLMA_10235	485779	486390	+		WW domain-containing protein YFL010C	KMDMKU3-1042_Chromosome1	CDS					KOG3259
KLMA_10236	486853	491745	+		SNF2_N	KMDMKU3-1042_Chromosome1	CDS			Q08562		KOG0387	ULS1
KLMA_10237	492217	492942	+		uncharacterized protein YLR301W	KMDMKU3-1042_Chromosome1	CDS			Q6CUE9			HRI1
KLMA_10238	493414	494091	+		hypothetical protein	KMDMKU3-1042_Chromosome1	CDS
KLMA_R102	494506	494577	+			KMDMKU3-1042_Chromosome1	tRNA	Glu	ttc
KLMA_10239	494720	495397	-		hypothetical protein	KMDMKU3-1042_Chromosome1	CDS
KLMA_10240	496084	496491	+		ER-derived vesicles protein ERV14	KMDMKU3-1042_Chromosome1	CDS			P53173		KOG2729	ERV14
KLMA_10241	496910	497773	-		hypothetical protein	KMDMKU3-1042_Chromosome1	CDS				K11556
KLMA_10242	500357	502258	+		RRM	KMDMKU3-1042_Chromosome1	CDS			P32831		KOG4206	NGR1
KLMA_10243	502771	503601	+		siroheme biosynthesis protein MET8	KMDMKU3-1042_Chromosome1	CDS			P15807	K02304		MET8
KLMA_10244	504155	505588	-		acyl-CoA desaturase 1	KMDMKU3-1042_Chromosome1	CDS			P21147	K00507	KOG1600	OLE1
KLMA_10245	507498	509033	+		protein SDS23	KMDMKU3-1042_Chromosome1	CDS			Q6CUE1		KOG1764	SDS23
KLMA_10246	509500	510054	+		hypothetical protein	KMDMKU3-1042_Chromosome1	CDS
KLMA_10247	510316	510813	-		ubiquitin-conjugating enzyme E2 2	KMDMKU3-1042_Chromosome1	CDS			Q6CUD9	K10573	KOG0420	UBC2
KLMA_10248	511466	512875	-		probable protein kinase YGL059W	KMDMKU3-1042_Chromosome1	CDS			P53170		KOG0787	PKP2
KLMA_10249	512959	514998	+	512972 513403	cylicin-2	KMDMKU3-1042_Chromosome1	CDS			Q01448			HPC2
KLMA_10250	515100	517214	-		YAP1-binding protein 1	KMDMKU3-1042_Chromosome1	CDS			P38315			YBP1
KLMA_10251	517486	518073	+		autophagy-related protein 12	KMDMKU3-1042_Chromosome1	CDS			Q6CUD5	K08336	KOG3439	ATG12
KLMA_10252	518329	518940	+		DASH complex subunit DUO1	KMDMKU3-1042_Chromosome1	CDS			Q6CUD4	K11570		DUO1
KLMA_10253	519130	522657	-		pyruvate carboxylase 2	KMDMKU3-1042_Chromosome1	CDS			P32327	K01958	KOG0369	PYC2
KLMA_10255	524186	524566	-		mediator of RNA polymerase II transcription subunit 31	KMDMKU3-1042_Chromosome1	CDS			Q6CUD2	K15153	KOG4086	SOH1
KLMA_R103	524849	524971	-	524887 524937		KMDMKU3-1042_Chromosome1	tRNA	Ala	tgc
KLMA_10256	525417	526862	+		RNA polymerase I-specific transcription initiation factor RRN11	KMDMKU3-1042_Chromosome1	CDS			Q04712	K15222		RRN11
KLMA_10257	526992	528572	-		ERAD-associated E3 ubiquitin-protein ligase HRD1	KMDMKU3-1042_Chromosome1	CDS			Q75CC8	K10601	KOG2930	HRD1
KLMA_10258	529008	529499	+		OPA3-like protein	KMDMKU3-1042_Chromosome1	CDS			Q9P7W0		KOG3335
KLMA_10259	529809	530207	-		histone H2A.Z	KMDMKU3-1042_Chromosome1	CDS			Q6CUC8	K11251	KOG1756	HTZ1
KLMA_10260	531686	533644	+		lysophospholipase	KMDMKU3-1042_Chromosome1	CDS			O59863	K13333	KOG1325	PLB
KLMA_10261	534144	535226	-		transcription initiation factor TFIID subunit 4	KMDMKU3-1042_Chromosome1	CDS			Q6CUC6		KOG2341	TAF4
KLMA_10262	535877	536974	+		RNA 3'-terminal phosphate cyclase-like protein	KMDMKU3-1042_Chromosome1	CDS			Q08096	K11108	KOG3980	RCL1
KLMA_10263	537103	538647	-		sorting nexin MVP1	KMDMKU3-1042_Chromosome1	CDS			Q6CUC4		KOG2273	MVP1
KLMA_10265	538921	539823	-		mitochondrial distribution and morphology protein 12	KMDMKU3-1042_Chromosome1	CDS			Q6CUC3			MDM12
KLMA_10266	540054	540641	+		coenzyme Q-binding protein COQ10	KMDMKU3-1042_Chromosome1	CDS			Q08058		KOG3177	COQ10
KLMA_10267	540875	541648	-		SAP super family	KMDMKU3-1042_Chromosome1	CDS			Q6CUC1			AIM34
KLMA_10268	542471	542935	-		mitochondrial intermembrane space cysteine motif-containing protein MIC17	KMDMKU3-1042_Chromosome1	CDS			Q03667		KOG4090	MIC17
KLMA_10269	543554	545857	-		DNA topoisomerase 1	KMDMKU3-1042_Chromosome1	CDS			P04786	K03163	KOG0981	TOP1
KLMA_10270	547509	549623	+		cell cycle serine/threonine-protein kinase CDC5/MSD2	KMDMKU3-1042_Chromosome1	CDS			P32562	K06660	KOG1152	CDC5
KLMA_10271	550414	550779	-		DNA-directed RNA polymerase II subunit RPB11	KMDMKU3-1042_Chromosome1	CDS			P38902	K03008	KOG4392	RPB11
KLMA_10272	551407	555876	+		transcriptional regulatory protein SIN3	KMDMKU3-1042_Chromosome1	CDS			P22579	K11644	KOG4204	SIN3
KLMA_10273	555960	557087	-		palmitoyltransferase PFA4	KMDMKU3-1042_Chromosome1	CDS			Q6CUB5		KOG1315	PFA4
KLMA_10274	557595	559370	+		ATP-dependent DNA helicase II subunit 1	KMDMKU3-1042_Chromosome1	CDS			Q6CUB4	K10884	KOG2327	KU70
KLMA_10275	559399	560982	-		RNA exonuclease NGL2	KMDMKU3-1042_Chromosome1	CDS			Q03264	K14812	KOG2338	NGL2
KLMA_10276	561509	561763	+		54S ribosomal protein L33	KMDMKU3-1042_Chromosome1	CDS			P20084			MRPL33
KLMA_10277	561930	562706	-		hypothetical protein	KMDMKU3-1042_Chromosome1	CDS
KLMA_10278	563155	566133	-		exoribonuclease II	KMDMKU3-1042_Chromosome1	CDS			P39112		KOG2102	DSS1
KLMA_10279	567762	569318	+		rotenone-insensitive NADH-ubiquinone oxidoreductase	KMDMKU3-1042_Chromosome1	CDS			P32340	K03885	KOG3851	NDI1
KLMA_10280	569825	570661	-		GTP-binding protein GTR1	KMDMKU3-1042_Chromosome1	CDS			Q00582		KOG3886	GTR1
KLMA_10281	571038	571589	+		peptidyl-tRNA hydrolase	KMDMKU3-1042_Chromosome1	CDS			P38876	K01056	KOG2255	PTH1
KLMA_R104	571790	571871	+			KMDMKU3-1042_Chromosome1	tRNA	Ser	aga
KLMA_10282	572067	572891	-		pre-rRNA-processing protein PNO1	KMDMKU3-1042_Chromosome1	CDS			Q6CUA5	K11884	KOG3273	PNO1
KLMA_10283	573489	575243	+		mitochondrial distribution and morphology protein 32	KMDMKU3-1042_Chromosome1	CDS			Q6CUA4			MDM32
KLMA_10284	575372	575905	-		hypothetical protein	KMDMKU3-1042_Chromosome1	CDS			Q6CUA3			SPP2
KLMA_10285	576096	577337	+		she9_MDM33 super family	KMDMKU3-1042_Chromosome1	CDS			Q6CUA2			SHE9
KLMA_10286	577732	579018	+		26S protease regulatory subunit 6B homolog	KMDMKU3-1042_Chromosome1	CDS			P33298	K03063	KOG0741	RPT3
KLMA_10289	579135	580652	-		GPI mannosyltransferase 4	KMDMKU3-1042_Chromosome1	CDS			Q6CU99	K08098	KOG4123	SMP3
KLMA_10290	581115	583973	+		IBN_N super family	KMDMKU3-1042_Chromosome1	CDS			Q04175		KOG2274	SXM1
KLMA_10292	584289	584753	-		negative cofactor 2 complex subunit beta	KMDMKU3-1042_Chromosome1	CDS			Q92317		KOG0871	NCB2
KLMA_10293	585771	587651	+		U3 small nucleolar RNA-associated protein 5	KMDMKU3-1042_Chromosome1	CDS			Q04177	K14546	KOG4547	UTP5
KLMA_10294	588583	589230	+		hypoxanthine-guanine phosphoribosyltransferase	KMDMKU3-1042_Chromosome1	CDS			Q04178	K07101		HPT1
KLMA_10295	589358	590782	-		probable transporter MCH2	KMDMKU3-1042_Chromosome1	CDS			P36032		KOG2504	MCH2
KLMA_10296	592191	593219	-		UPF0676 protein C1494.01	KMDMKU3-1042_Chromosome1	CDS			Q7LL04		KOG0143
KLMA_10297	595326	596342	+		uridine nucleosidase	KMDMKU3-1042_Chromosome1	CDS			Q04179		KOG2938	URH1
KLMA_10298	596508	598052	-		cytochrome P450-DIT2	KMDMKU3-1042_Chromosome1	CDS			P21595	K00493	KOG0158	DIT2
KLMA_10299	598843	600432	+		spore wall maturation protein DIT1	KMDMKU3-1042_Chromosome1	CDS			P21623			DIT1
KLMA_10300	601061	601513	-		DNA-directed RNA polymerase II subunit RPB7	KMDMKU3-1042_Chromosome1	CDS			P34087	K03015	KOG3298	RPB7
KLMA_10301	602079	602456	+	602137 602217	hypothetical protein	KMDMKU3-1042_Chromosome1	CDS			P19956			MRPL44
KLMA_10302	602847	603884	+		UPF0399 protein YOR287C	KMDMKU3-1042_Chromosome1	CDS			Q6CU86	K14795	KOG3190	RRP36
KLMA_10303	604001	604372	-		putative thiosulfate sulfurtransferase FMP31	KMDMKU3-1042_Chromosome1	CDS			Q08742		KOG1530	RDL2
KLMA_10304	604846	605283	-		putative thiosulfate sulfurtransferase YOR285W	KMDMKU3-1042_Chromosome1	CDS			Q12305		KOG1530	RDL1
KLMA_10305	605529	606221	-		probable phosphoglycerate mutase YOR283W	KMDMKU3-1042_Chromosome1	CDS			Q12040	K15634	KOG0235
KLMA_10306	606437	608497	+		double-strand break repair protein MRE11	KMDMKU3-1042_Chromosome1	CDS			P32829	K10865	KOG2310	MRE11
KLMA_10307	608871	609713	+		phosducin-like protein 2	KMDMKU3-1042_Chromosome1	CDS			Q12017		KOG3170	PLP2
KLMA_10308	609780	611123	-		ubiquitin carboxyl-terminal hydrolase 8	KMDMKU3-1042_Chromosome1	CDS			P50102	K11366	KOG1864	UBP8
KLMA_10309	611794	612453	+		family of serine hydrolases 2	KMDMKU3-1042_Chromosome1	CDS			Q05015		KOG2551	FSH2
KLMA_10310	612718	613497	+		family of serine hydrolases 3	KMDMKU3-1042_Chromosome1	CDS			Q99369	K00287	KOG2551	FSH3
KLMA_10311	614028	615566	+		protein FMP42	KMDMKU3-1042_Chromosome1	CDS			Q04991		KOG2504	FMP42
KLMA_10312	615971	616918	+		transcriptional repressor Rfm1	KMDMKU3-1042_Chromosome1	CDS
KLMA_10313	617047	618396	-		phosphomevalonate kinase	KMDMKU3-1042_Chromosome1	CDS			P24521	K00938	KOG4519	ERG8
KLMA_10314	618675	623159	-		silent chromatin protein ESC1	KMDMKU3-1042_Chromosome1	CDS
KLMA_10315	623373	626576	+		transport protein particle 130 kDa subunit	KMDMKU3-1042_Chromosome1	CDS			Q03660		KOG1931	TRS130
KLMA_10316	626605	627390	-		uroporphyrinogen-III synthase	KMDMKU3-1042_Chromosome1	CDS			P06174	K01719	KOG4132	HEM4
KLMA_10317	627844	629418	-		GMP synthase	KMDMKU3-1042_Chromosome1	CDS			Q6CU71	K01951	KOG2840	GUA1
KLMA_10318	630562	631695	+		RRM	KMDMKU3-1042_Chromosome1	CDS					KOG0121
KLMA_10319	632393	634537	+		serine/threonine-protein kinase SKY1	KMDMKU3-1042_Chromosome1	CDS			Q03656	K08832	KOG0667	SKY1
KLMA_10320	636337	637848	-		probable 1,3-beta-glucanosyltransferase GAS3	KMDMKU3-1042_Chromosome1	CDS			Q03655			GAS3
KLMA_10321	638866	639975	-		dnaJ-related protein SCJ1	KMDMKU3-1042_Chromosome1	CDS			Q5NVI9	K14002	KOG0716	DNAJA1
KLMA_10322	640434	640979	-		hypothetical protein	KMDMKU3-1042_Chromosome1	CDS			Q6CU66	K03261		CAF20
KLMA_10323	641136	642782	-		GTPase MTG2	KMDMKU3-1042_Chromosome1	CDS			P38860		KOG0076	MTG2
KLMA_10324	643009	643800	-		THO complex subunit THP2	KMDMKU3-1042_Chromosome1	CDS
KLMA_10325	644094	645992	+		anaphase-promoting complex subunit CDC23	KMDMKU3-1042_Chromosome1	CDS			P16522	K03355	KOG1126	CDC23
KLMA_10326	646474	653724	+		pre-mRNA-splicing factor 8	KMDMKU3-1042_Chromosome1	CDS			P33334	K12856	KOG1795	PRP8
KLMA_10327	654069	655172	+		hypothetical protein	KMDMKU3-1042_Chromosome1	CDS
KLMA_10328	655580	660016	+		DNA replication ATP-dependent helicase DNA2	KMDMKU3-1042_Chromosome1	CDS			P38859	K10742	KOG1802	DNA2
KLMA_10329	664230	666821	+		RRM	KMDMKU3-1042_Chromosome1	CDS			P53316		KOG0126
KLMA_10330	668435	669892	-		HSF_DNA-bind super family	KMDMKU3-1042_Chromosome1	CDS			P53050		KOG0627	MGA1
KLMA_10331	673321	674220	-		6-phosphogluconolactonase 3	KMDMKU3-1042_Chromosome1	CDS			P38858	K01057	KOG3147	SOL3
KLMA_10332	674509	675153	-		2',3'-cyclic-nucleotide 3'-phosphodiesterase	KMDMKU3-1042_Chromosome1	CDS			Q6CXV0	K15435		CPD1
KLMA_10333	675569	677248	+		transcription factor IIIB 70 kDa subunit	KMDMKU3-1042_Chromosome1	CDS			P46070	K15196	KOG1598	TDS4
KLMA_10334	677876	680191	+		protein SDA1	KMDMKU3-1042_Chromosome1	CDS			P53313	K14856	KOG2229	SDA1
KLMA_10336	681588	682862	+		succinyl-CoA ligase [ADP-forming] subunit beta	KMDMKU3-1042_Chromosome1	CDS			P53312	K01900	KOG1447	LSC2
KLMA_10338	683266	683682	-		UPF0041 protein FMP43	KMDMKU3-1042_Chromosome1	CDS			P53311		KOG1589	FMP43
KLMA_10339	685326	687059	+		clathrin coat assembly protein AP180A	KMDMKU3-1042_Chromosome1	CDS			P38856		KOG0251	YAP1801
KLMA_10341	688044	690980	+		6-phosphofructokinase subunit alpha	KMDMKU3-1042_Chromosome1	CDS			Q03215	K00850	KOG2440	PFK1
KLMA_10342	692501	693721	-		dihydrosphingosine 1-phosphate phosphatase LCB3	KMDMKU3-1042_Chromosome1	CDS			P47013	K04716	KOG2822	LCB3
KLMA_10343	694149	706325	-		dynein heavy chain	KMDMKU3-1042_Chromosome1	CDS			Q9C1M7	K10413	KOG2028	DYN1
KLMA_10344	706557	707213	+		GTP-binding protein RHO4	KMDMKU3-1042_Chromosome1	CDS			Q00246	K07975	KOG0088	RHO4
KLMA_10345	707535	709271	+		tRNA (uracil-5-)-methyltransferase	KMDMKU3-1042_Chromosome1	CDS			P33753		KOG2187	TRM2
KLMA_10346	709414	709920	-		hypothetical protein	KMDMKU3-1042_Chromosome1	CDS
KLMA_10347	712455	713816	+		GT8_Glycogenin	KMDMKU3-1042_Chromosome1	CDS			P36143	K00750	KOG1950	GLG1
KLMA_10348	714671	715861	+		ATP-dependent RNA helicase eIF4A	KMDMKU3-1042_Chromosome1	CDS			Q6CXT4	K03257	KOG0350	TIF1
KLMA_10349	716215	717027	+		ribosome biogenesis protein UTP30	KMDMKU3-1042_Chromosome1	CDS			P36144	K14775	KOG1685	UTP30
KLMA_10350	717306	718574	+		probable mannosyltransferase YUR1	KMDMKU3-1042_Chromosome1	CDS			P26725	K03854	KOG4472	YUR1
KLMA_10351	718673	719275	-		DNA-directed RNA polymerase II subunit RPB4	KMDMKU3-1042_Chromosome1	CDS			P20433	K03012	KOG2351	RPB4
KLMA_10352	719729	721894	+		dual specificity protein kinase YAK1	KMDMKU3-1042_Chromosome1	CDS			P14680	K08825	KOG0595	YAK1
KLMA_10353	722226	722690	-		mitochondrial import inner membrane translocase subunit TIM17	KMDMKU3-1042_Chromosome1	CDS			P39515		KOG1652	TIM17
KLMA_10355	723220	723594	-		hypothetical protein	KMDMKU3-1042_Chromosome1	CDS
KLMA_10356	724470	725624	+		biotin synthase	KMDMKU3-1042_Chromosome1	CDS			P32451	K01012	KOG2900	BIO2
KLMA_10357	725770	726612	-		phosphatidylinositol transfer protein SFH5	KMDMKU3-1042_Chromosome1	CDS			Q6CXS7		KOG1470	SFH5
KLMA_10358	727067	728173	-		hypothetical protein	KMDMKU3-1042_Chromosome1	CDS
KLMA_10359	728812	729924	+		uncharacterized protein YJL147C	KMDMKU3-1042_Chromosome1	CDS
KLMA_10360	730061	731470	+	730174 730548	transcription initiation factor IIE subunit beta	KMDMKU3-1042_Chromosome1	CDS			P36145	K03137	KOG3095	TFA2
KLMA_10361	731572	732147	-		DNA-directed RNA polymerase I subunit RPA34	KMDMKU3-1042_Chromosome1	CDS			P47006	K03003		RPA34
KLMA_10362	733388	734755	-		protein LAS1	KMDMKU3-1042_Chromosome1	CDS			P36146		KOG2425	LAS1
KLMA_10363	735212	737176	+		uncharacterized transcriptional regulatory protein YKR064W	KMDMKU3-1042_Chromosome1	CDS			Q6CXS0			OAF3
KLMA_10364	737407	739005	-		F-box protein YJL149W	KMDMKU3-1042_Chromosome1	CDS			P47005			DAS1
KLMA_R105	739778	740077	+	739817 740027		KMDMKU3-1042_Chromosome1	tRNA	Leu	cag
KLMA_10365	740278	740838	-		presequence translocated-associated motor subunit PAM17	KMDMKU3-1042_Chromosome1	CDS			Q6CXR8			PAM17
KLMA_10366	741376	742299	+		hypothetical protein	KMDMKU3-1042_Chromosome1	CDS
KLMA_10367	742326	742883	-		hypothetical protein	KMDMKU3-1042_Chromosome1	CDS
KLMA_10368	743937	744335	+		single-stranded DNA-binding protein RIM1	KMDMKU3-1042_Chromosome1	CDS			P32445		KOG1653	RIM1
KLMA_10369	744749	745102	+		protein GON7	KMDMKU3-1042_Chromosome1	CDS			Q6CXR4			GON7
KLMA_10370	745331	746647	+		pantothenate transporter FEN2	KMDMKU3-1042_Chromosome1	CDS			P25621	K03448	KOG2533	FEN2
KLMA_10371	747278	748507	+		probable alpha-1,6-mannosyltransferase MNN11	KMDMKU3-1042_Chromosome1	CDS			P46985	K05532	KOG4748	MNN11
KLMA_10372	749207	751660	+		UPF0508 protein KLLA0A06237g	KMDMKU3-1042_Chromosome1	CDS			Q6CXR1
KLMA_10373	751754	752743	-		protein ATP12	KMDMKU3-1042_Chromosome1	CDS			P22135	K07556	KOG3015	ATP12
KLMA_10374	753025	753366	+		prefoldin subunit 1	KMDMKU3-1042_Chromosome1	CDS			P46988	K09548	KOG3501	PFD1
KLMA_10375	753531	754370	-		autophagy-related protein 27	KMDMKU3-1042_Chromosome1	CDS			Q6CXQ8			ATG27
KLMA_10376	755290	756225	+	755599 755979	ribosomal_L22	KMDMKU3-1042_Chromosome1	CDS			P46990	K02880	KOG3353	RPL17B
KLMA_10378	756363	758393	-		protein CASP	KMDMKU3-1042_Chromosome1	CDS			P34237	K09313	KOG0963	COY1
KLMA_10379	758749	761697	-		RSC chromatin remodeling complex subunit RSC8	KMDMKU3-1042_Chromosome1	CDS			P32591	K11772	KOG1279	SWI3
KLMA_10380	763919	764743	+		cell wall synthesis protein KRE9	KMDMKU3-1042_Chromosome1	CDS			P39005			KRE9
KLMA_10381	764916	765266	-		replication factor A protein 3	KMDMKU3-1042_Chromosome1	CDS			P26755			RFA3
KLMA_10382	767949	769268	-		pheromone a factor receptor	KMDMKU3-1042_Chromosome1	CDS			P06783	K04627		STE3
KLMA_10383	771341	773479	-		histone-lysine N-methyltransferase	KMDMKU3-1042_Chromosome1	CDS			Q6CXP5	K11423	KOG1080	SET2
KLMA_10384	773862	776048	-		protein LST4	KMDMKU3-1042_Chromosome1	CDS			Q6CXP4			LST4
KLMA_10385	776736	778316	+		zinc-regulated transporter 3	KMDMKU3-1042_Chromosome1	CDS			P34240		KOG1558	ZRT3
KLMA_10386	778494	780155	-		polyamine transporter TPO5	KMDMKU3-1042_Chromosome1	CDS			P36029		KOG1289	TPO5
KLMA_10387	780307	783132	+		U5 small nuclear ribonucleoprotein component	KMDMKU3-1042_Chromosome1	CDS			P36048	K12853	KOG0469	SNU114
KLMA_10388	783417	784664	+		rRNA-processing protein EBP2	KMDMKU3-1042_Chromosome1	CDS			P36049	K14823	KOG3080	EBP2
KLMA_10389	785086	786135	+		farnesyl pyrophosphate synthetase	KMDMKU3-1042_Chromosome1	CDS			P49349	K00787	KOG0777	FPS1
KLMA_10390	786629	786913	+		cytochrome b-c1 complex subunit 8	KMDMKU3-1042_Chromosome1	CDS			P49346	K00418	KOG4116	QCR8
KLMA_10391	787741	790161	+		protein Kinases	KMDMKU3-1042_Chromosome1	CDS			P36003	K08286	KOG0598	NNK1
KLMA_10392	790596	791012	+		54S ribosomal protein L38	KMDMKU3-1042_Chromosome1	CDS			C5CGQ4		KOG0901	rplN
KLMA_10393	794536	796509	-		lrgB super family	KMDMKU3-1042_Chromosome1	CDS
KLMA_R106	797232	797306	+			KMDMKU3-1042_Chromosome1	tRNA	Lys	ctt
KLMA_10394	797588	799360	-		general amino-acid permease GAP1	KMDMKU3-1042_Chromosome1	CDS			P19145		KOG1286	GAP1
KLMA_10395	800772	802886	-		matE super family	KMDMKU3-1042_Chromosome1	CDS			Q05497	K03327	KOG1347
KLMA_10396	803037	804098	-		chromatin modification-related protein YNG2	KMDMKU3-1042_Chromosome1	CDS			Q6CXN0	K11396	KOG1973	YNG2
KLMA_10397	842041	843528	+		uncharacterized protein YNL295W	KMDMKU3-1042_Chromosome1	CDS			P48564
KLMA_10398	843674	845479	-		pH-response regulator protein palH/RIM21	KMDMKU3-1042_Chromosome1	CDS			Q6CXK7			RIM21
KLMA_10399	846109	847938	+		GTPase-activating protein GYP3	KMDMKU3-1042_Chromosome1	CDS			P48566		KOG1102	MSB3
KLMA_10400	847998	848645	-		ubiquitin-like protein MDY2	KMDMKU3-1042_Chromosome1	CDS			Q12285			MDY2
KLMA_10401	848815	849609	+		ras modification protein ERF4	KMDMKU3-1042_Chromosome1	CDS			Q6CXK4			ERF4
KLMA_10402	849864	852185	+		lipase 5	KMDMKU3-1042_Chromosome1	CDS			P36165	K14674	KOG2214	TGL4
KLMA_10403	852304	854412	-		protein DIA2	KMDMKU3-1042_Chromosome1	CDS			Q75A03	K15068	KOG0546	DIA2
KLMA_10404	854732	855634	+		zinc/iron permease	KMDMKU3-1042_Chromosome1	CDS			Q12067	K14715	KOG1558	ATX2
KLMA_10405	855706	856479	-		bud site selection protein 21	KMDMKU3-1042_Chromosome1	CDS				K14770
KLMA_10406	858358	859275	+		Golgi apparatus membrane protein TVP38	KMDMKU3-1042_Chromosome1	CDS			Q6CXJ8		KOG3140	TVP38
KLMA_10407	859419	860138	-		zinc finger protein RTS2	KMDMKU3-1042_Chromosome1	CDS			P40962	K13102	KOG2837	RTS2
KLMA_10408	860393	861433	+		mitochondrial metalloendopeptidase OMA1	KMDMKU3-1042_Chromosome1	CDS			P36163		KOG2661	OMA1
KLMA_10409	861474	864707	-		pre-mRNA-splicing factor ATP-dependent RNA helicase PRP16	KMDMKU3-1042_Chromosome1	CDS			P15938	K12815	KOG0926	PRP16
KLMA_10410	865165	865758	+		54S ribosomal protein L20	KMDMKU3-1042_Chromosome1	CDS			P22354			MRPL20
KLMA_10411	865951	866433	-		hypothetical protein	KMDMKU3-1042_Chromosome1	CDS
KLMA_10412	866834	869717	+	867090 867453	eukaryotic peptide chain release factor GTP-binding subunit	KMDMKU3-1042_Chromosome1	CDS			P32769	K14416	KOG0460	HBS1
KLMA_10413	869758	870552	-		syntaxin UFE1	KMDMKU3-1042_Chromosome1	CDS			P41834	K08492	KOG3894	UFE1
KLMA_10414	871212	872120	+		thymidylate synthase	KMDMKU3-1042_Chromosome1	CDS			P06785	K00560	KOG0673	CDC21
KLMA_10415	872227	874152	-		shugoshin	KMDMKU3-1042_Chromosome1	CDS			Q6CXI9	K11582		SGO1
KLMA_10416	874675	875043	+		DASH complex subunit DAD2	KMDMKU3-1042_Chromosome1	CDS			Q6CXI8	K11567		DAD2
KLMA_10417	875099	878452	-		nucleoporin NUP133	KMDMKU3-1042_Chromosome1	CDS			P36161	K14300	KOG4121	NUP133
KLMA_10418	879086	879994	+		ribosome biogenesis protein RPF2	KMDMKU3-1042_Chromosome1	CDS			P36160	K14847	KOG3031	RPF2
KLMA_10419	880210	881187	-		methylenetetrahydrofolate dehydrogenase [NAD+]	KMDMKU3-1042_Chromosome1	CDS			A7GXK2	K00295	KOG0089	folD
KLMA_10420	883964	885664	+		DNA repair protein RAD7	KMDMKU3-1042_Chromosome1	CDS			P06779	K15082	KOG1947	RAD7
KLMA_10421	885733	887592	-		pre-mRNA-processing factor 39	KMDMKU3-1042_Chromosome1	CDS			P39682	K13217	KOG1258	PRP39
KLMA_10422	888001	889869	+		mitotic check point protein BFA1	KMDMKU3-1042_Chromosome1	CDS			P47113	K02181		BFA1
KLMA_10423	892192	892308	-		hypothetical protein	KMDMKU3-1042_Chromosome1	CDS
KLMA_10838	892556	897110	-	896135 896291		KMDMKU3-1042_Chromosome1	CDS
KLMA_R107	897497	897568	+			KMDMKU3-1042_Chromosome1	tRNA	Arg	cct
KLMA_10424	897854	899011	-		glucose-signaling factor 2	KMDMKU3-1042_Chromosome1	CDS			Q04697			GSF2
KLMA_10425	900279	904160	+		pre-mRNA-splicing factor RSE1	KMDMKU3-1042_Chromosome1	CDS			Q6CXH8	K12830	KOG1898	RSE1
KLMA_10426	904151	905077	-		hypothetical protein	KMDMKU3-1042_Chromosome1	CDS			Q6CXH7			AIM32
KLMA_10427	905884	907278	-		galactose/lactose metabolism regulatory protein GAL80	KMDMKU3-1042_Chromosome1	CDS			Q06433		KOG2741	GAL80
KLMA_10428	908690	909640	-		protein SUR7	KMDMKU3-1042_Chromosome1	CDS			P54003			SUR7
KLMA_R108	911079	911171	-	911118 911134		KMDMKU3-1042_Chromosome1	tRNA	Asn	gtt
KLMA_R109	911398	911469	+			KMDMKU3-1042_Chromosome1	tRNA	Gln	ttg
KLMA_10429	911727	913790	+		NADH dehydrogenase	KMDMKU3-1042_Chromosome1	CDS			Q55CD9	K03885	KOG2495
KLMA_10430	914571	917351	+		RRM	KMDMKU3-1042_Chromosome1	CDS			P39684		KOG0533	PES4
KLMA_10431	917814	919299	-	919012 919252	DUF500 super family	KMDMKU3-1042_Chromosome1	CDS			P43603		KOG3601	LSB3
KLMA_10432	920623	921192	+		NADB_Rossmann super family	KMDMKU3-1042_Chromosome1	CDS			P41907			YSD83
KLMA_10433	921366	922754	-		argininosuccinate lyase	KMDMKU3-1042_Chromosome1	CDS			P04076	K01755	KOG2700	ARG4
KLMA_10434	923255	924913	-		asparaginyl-tRNA synthetase	KMDMKU3-1042_Chromosome1	CDS			P38707	K01893	KOG0556	DED81
KLMA_10435	925253	927286	+		putative prolyl-tRNA synthetase YHR020W	KMDMKU3-1042_Chromosome1	CDS			P38708	K01881	KOG1637
KLMA_10436	927530	928552	-		histidinol-phosphatase	KMDMKU3-1042_Chromosome1	CDS			P38635	K04486		HIS2
KLMA_10437	928932	930041	+		D-amino-acid oxidase	KMDMKU3-1042_Chromosome1	CDS			Q99042	K00273	KOG3923	DAO1
KLMA_R110	930269	930341	-			KMDMKU3-1042_Chromosome1	tRNA	Ala	agc
KLMA_10438	931216	932187	+		hypothetical protein	KMDMKU3-1042_Chromosome1	CDS
KLMA_R111	932491	932563	-			KMDMKU3-1042_Chromosome1	tRNA	Arg	tct
KLMA_10439	933078	934703	+		CDP-diacylglycerol--glycerol-3-phosphate 3-phosphatidyltransferase	KMDMKU3-1042_Chromosome1	CDS			P79001	K00995	KOG3964	PGS1
KLMA_10440	934818	935465	-		hypothetical protein	KMDMKU3-1042_Chromosome1	CDS			P25565
KLMA_10441	936303	936851	+		protein RER1	KMDMKU3-1042_Chromosome1	CDS			P25560		KOG1688	RER1
KLMA_10442	937236	938411	+		protein DOM34	KMDMKU3-1042_Chromosome1	CDS			P33309	K06965	KOG2869	DOM34
KLMA_10443	939433	940440	-		hypothetical protein	KMDMKU3-1042_Chromosome1	CDS
KLMA_10444	940780	941526	-		N(6)-adenine-specific DNA methyltransferase-like 1	KMDMKU3-1042_Chromosome1	CDS			P53200		KOG3350	AML1
KLMA_10445	942067	945546	+		transcription factor tau 138 kDa subunit	KMDMKU3-1042_Chromosome1	CDS			P34111	K15204		TFC3
KLMA_10446	945503	947618	+	945578 946139	uncharacterized protein DDB_G0271670	KMDMKU3-1042_Chromosome1	CDS			P39705			NUP60
KLMA_10448	947713	948363	-		protein ERP1	KMDMKU3-1042_Chromosome1	CDS			Q05359		KOG1690	ERP1
KLMA_10449	949009	950379	+		COMPASS component SWD1	KMDMKU3-1042_Chromosome1	CDS			P39706	K14961	KOG1273	SWD1
KLMA_10450	950714	952456	+		APC/C activator protein CDH1	KMDMKU3-1042_Chromosome1	CDS			P53197	K03364	KOG0643	CDH1
KLMA_10451	952682	954547	-		replication factor A protein 1	KMDMKU3-1042_Chromosome1	CDS			P22336	K07466		RFA1
KLMA_10452	955047	956333	+		26S proteasome regulatory subunit RPN14	KMDMKU3-1042_Chromosome1	CDS			P53196	K11887	KOG0643	RPN14
KLMA_10453	956670	957440	+		conserved oligomeric Golgi complex subunit 7	KMDMKU3-1042_Chromosome1	CDS			P53195			COG7
KLMA_10454	957753	961577	-		calcium-transporting ATPase 2	KMDMKU3-1042_Chromosome1	CDS			P38929	K01537	KOG0203	PMC1
KLMA_10456	962836	963513	+		tRNA-splicing endonuclease subunit SEN34	KMDMKU3-1042_Chromosome1	CDS			P39707	K15323	KOG4133	SEN34
KLMA_R112	963765	963848	+			KMDMKU3-1042_Chromosome1	tRNA	Ser	aga
KLMA_R113	964049	964123	+			KMDMKU3-1042_Chromosome1	tRNA	Ala	tgc
KLMA_10457	967797	970496	+		plasma membrane ATPase	KMDMKU3-1042_Chromosome1	CDS			P49380	K01535	KOG0205	PMA1
KLMA_R114	968143	968324	+	968178 968263		KMDMKU3-1042_Chromosome1	tRNA	Pro	tgg
KLMA_10458	972244	973455	-		enoate reductase 1	KMDMKU3-1042_Chromosome1	CDS			P40952	K00354	KOG0134	KYE1
KLMA_10459	974815	977283	+		pumilio homology domain family member 4	KMDMKU3-1042_Chromosome1	CDS			P25339		KOG2049	PUF4
KLMA_10460	977775	981323	-		GAL4-like Zn2Cys6 binuclear cluster DNA-binding domain	KMDMKU3-1042_Chromosome1	CDS			P12383			PDR1
KLMA_10461	981978	984320	+		spindle pole body component alp4	KMDMKU3-1042_Chromosome1	CDS			P38863		KOG2001	SPC97
KLMA_10462	985523	986836	+		enolase	KMDMKU3-1042_Chromosome1	CDS			Q70CP7	K01689	KOG2670	ENO
KLMA_10463	987192	987656	+		ctr super family	KMDMKU3-1042_Chromosome1	CDS				K14686	KOG3386
KLMA_10464	987813	989087	+		thiol-specific monooxygenase	KMDMKU3-1042_Chromosome1	CDS			P38866		KOG1399	FMO1
KLMA_10465	989239	991296	+		protein STB5	KMDMKU3-1042_Chromosome1	CDS			P38699			STB5
KLMA_R115	991459	991532	+			KMDMKU3-1042_Chromosome1	tRNA	Thr	tgt
KLMA_10466	992605	993060	+		erv26 super family	KMDMKU3-1042_Chromosome1	CDS			P38869		KOG4136	SVP26
KLMA_10467	993242	995353	+		hypothetical protein	KMDMKU3-1042_Chromosome1	CDS
KLMA_10468	997726	999204	+		6-phosphogluconate dehydrogenase	KMDMKU3-1042_Chromosome1	CDS			P38720	K00033	KOG0409	GND1
KLMA_10469	999616	1001598	+		hypothetical protein	KMDMKU3-1042_Chromosome1	CDS			P38871	K12783	KOG0962	SSP1
KLMA_10471	1001833	1002945	-		mitochondrial carrier protein MTM1	KMDMKU3-1042_Chromosome1	CDS			P53320	K15119	KOG0761	MTM1
KLMA_10472	1003214	1003987	-		hypothetical protein	KMDMKU3-1042_Chromosome1	CDS
KLMA_10473	1004347	1007508	-		DNA repair protein RAD2	KMDMKU3-1042_Chromosome1	CDS			P07276	K10846	KOG2520	RAD2
KLMA_10475	1008740	1010266	+		high-affinity nicotinic acid transporter	KMDMKU3-1042_Chromosome1	CDS			P53322		KOG2533	TNA1
KLMA_10476	1010467	1014975	-		target of rapamycin complex 1 subunit KOG1	KMDMKU3-1042_Chromosome1	CDS			P38873	K07204	KOG0308	KOG1
KLMA_10477	1015763	1016650	+		elongator complex protein 5	KMDMKU3-1042_Chromosome1	CDS			P38874	K11376		IKI1
KLMA_10478	1016769	1018658	-		GPI transamidase component GPI16	KMDMKU3-1042_Chromosome1	CDS			P38875	K05292	KOG2407	GPI16
KLMA_10479	1018929	1021796	+		U2 snRNP component HSH155	KMDMKU3-1042_Chromosome1	CDS			P49955		KOG2171	HSH155
KLMA_10480	1021873	1024374	-		AP-3 complex subunit beta	KMDMKU3-1042_Chromosome1	CDS			P46682		KOG1061	APL6
KLMA_R116	1024692	1024766	-			KMDMKU3-1042_Chromosome1	tRNA	Lys	ctt
KLMA_10481	1025384	1026631	+		aminodeoxychorismate lyase	KMDMKU3-1042_Chromosome1	CDS			Q03266			ABZ2
KLMA_10482	1026683	1027477	-		serine/threonine-protein kinase BUD32	KMDMKU3-1042_Chromosome1	CDS			Q6CXB9	K08851	KOG3087	BUD32
KLMA_10483	1027852	1030113	-		methionyl-tRNA synthetase	KMDMKU3-1042_Chromosome1	CDS			P00958	K01874	KOG0436	MES1
KLMA_10484	1030773	1032308	-		ATP-dependent RNA helicase HAS1	KMDMKU3-1042_Chromosome1	CDS			Q6CXB7	K13179	KOG0329	HAS1
KLMA_10486	1033208	1035361	+		uncharacterized protein YGR266W	KMDMKU3-1042_Chromosome1	CDS			P53326
KLMA_10487	1036118	1037827	+		probable serine/threonine-protein kinase YMR291W	KMDMKU3-1042_Chromosome1	CDS			Q03533	K08286	KOG0667	TDA1
KLMA_10488	1038117	1038854	-		GTP cyclohydrolase 1	KMDMKU3-1042_Chromosome1	CDS			P51601	K01495	KOG2698	FOL2
KLMA_10489	1039247	1039864	-		hypothetical protein	KMDMKU3-1042_Chromosome1	CDS
KLMA_10491	1041554	1045699	+		TAT-binding homolog 7	KMDMKU3-1042_Chromosome1	CDS			P40340		KOG0740	YTA7
KLMA_10493	1045874	1047271	-		glutamyl-tRNA(Gln) amidotransferase subunit A	KMDMKU3-1042_Chromosome1	CDS			Q03557	K02433	KOG1212	HER2
KLMA_10494	1047554	1048657	+		dynamitin	KMDMKU3-1042_Chromosome1	CDS					KOG0161
KLMA_10495	1048990	1054809	+		antiviral helicase SLH1	KMDMKU3-1042_Chromosome1	CDS			P53327	K01529	KOG0947	SLH1
KLMA_10496	1054856	1055551	-		rRNA-processing protein EFG1	KMDMKU3-1042_Chromosome1	CDS			Q6CXA6		KOG4484	EFG1
KLMA_10497	1056161	1056727	-		uncharacterized protein YMR295C	KMDMKU3-1042_Chromosome1	CDS			Q03559
KLMA_10498	1057187	1058848	-		serine palmitoyltransferase 1	KMDMKU3-1042_Chromosome1	CDS			P25045	K00654	KOG1360	LCB1
KLMA_10499	1059948	1061570	+		carboxypeptidase Y	KMDMKU3-1042_Chromosome1	CDS			P00729	K13289	KOG1283	PRC1
KLMA_10500	1061884	1062342	+		ceramide synthase subunit LIP1	KMDMKU3-1042_Chromosome1	CDS			Q6CXA2			LIP1
KLMA_10501	1062415	1065582	-		transcription initiation factor TFIID subunit 1	KMDMKU3-1042_Chromosome1	CDS			P46677	K03125	KOG0008	TAF1
KLMA_10502	1066162	1066701	+		rtt102p super family	KMDMKU3-1042_Chromosome1	CDS
KLMA_10503	1066806	1068932	-		RNA exonuclease 1	KMDMKU3-1042_Chromosome1	CDS			P53331	K14570	KOG2249	RNH70
KLMA_10504	1069392	1070540	-		cytoplasmic dynein intermediate light chain DYN3	KMDMKU3-1042_Chromosome1	CDS			Q6CX98			DYN3
KLMA_10505	1070942	1072471	-		amidophosphoribosyltransferase	KMDMKU3-1042_Chromosome1	CDS			Q12698	K00764	KOG0571	ADE4
KLMA_10506	1072940	1075066	-		iron-sulfur clusters transporter ATM1	KMDMKU3-1042_Chromosome1	CDS			Q6CX96	K05663	KOG0061	ATM1
KLMA_R117	1073879	1075413	-	1073936 1075379		KMDMKU3-1042_Chromosome1	tRNA	Val	gac
KLMA_10507	1075519	1076220	-		proteasome component PRE5	KMDMKU3-1042_Chromosome1	CDS			P40302	K02725	KOG0182	PRE5
KLMA_10508	1076718	1078499	+		lipase 3	KMDMKU3-1042_Chromosome1	CDS			P40308	K14675	KOG2968	TGL3
KLMA_10509	1078538	1079344	-		elongator complex protein 6	KMDMKU3-1042_Chromosome1	CDS			Q04868	K11377		ELP6
KLMA_10510	1079961	1081442	+		HSF_DNA-bind super family	KMDMKU3-1042_Chromosome1	CDS			P38889	K02485	KOG0627	SKN7
KLMA_10511	1081839	1083308	-		potential protein lysine methyltransferase SET5	KMDMKU3-1042_Chromosome1	CDS			Q6CX91		KOG2084	SET5
KLMA_10512	1083591	1084430	+		uncharacterized mitochondrial membrane protein FMP10	KMDMKU3-1042_Chromosome1	CDS			P40098		KOG4781	FMP10
KLMA_10513	1084467	1085183	-		5-formyltetrahydrofolate cyclo-ligase	KMDMKU3-1042_Chromosome1	CDS			P40099	K01934	KOG3093	FAU1
KLMA_10514	1085835	1086959	+		branched-chain-amino-acid aminotransferase	KMDMKU3-1042_Chromosome1	CDS			P38891	K00826	KOG0975	BAT1
KLMA_10515	1087251	1089209	+		GAL4-like Zn2Cys6 binuclear cluster DNA-binding domain	KMDMKU3-1042_Chromosome1	CDS
KLMA_10516	1089524	1091050	-	1090698 1091039	polygalacturonase	KMDMKU3-1042_Chromosome1	CDS			P47180	K01184		PGU1
KLMA_10517	1091639	1092328	-		uncharacterized protein conserved in bacteria	KMDMKU3-1042_Chromosome1	CDS
KLMA_10518	1092883	1094553	-		inulinase	KMDMKU3-1042_Chromosome1	CDS			P28999	K01193	KOG0228	INU1
KLMA_10519	1096252	1098069	-		siderophore iron transporter ARN1	KMDMKU3-1042_Chromosome1	CDS			P38731	K08197	KOG0254	ARN1
KLMA_10520	1098832	1099554	+		uncharacterized protein AN0679	KMDMKU3-1042_Chromosome1	CDS			P36087	K07734
KLMA_10521	1101666	1102202	-		protein FMP23	KMDMKU3-1042_Chromosome1	CDS			P38231			FMP23
KLMA_10522	1103297	1104355	+		probable quinone oxidoreductase	KMDMKU3-1042_Chromosome1	CDS			P38230	K00344	KOG0025	ZTA1
KLMA_10523	1104977	1106692	+		hypothetical protein	KMDMKU3-1042_Chromosome1	CDS				K12770
KLMA_10524	1107100	1108479	-		seryl-tRNA synthetase	KMDMKU3-1042_Chromosome1	CDS			P07284	K01875	KOG2509	SES1
KLMA_R118	1108853	1108926	+			KMDMKU3-1042_Chromosome1	tRNA	Val	tac
KLMA_10525	1109182	1109601	+		atg31 super family	KMDMKU3-1042_Chromosome1	CDS
KLMA_10526	1109644	1110840	-		ATP-dependent RNA helicase FAL1	KMDMKU3-1042_Chromosome1	CDS			Q6CX73	K13025	KOG0350	FAL1
KLMA_10527	1111191	1112285	+		t-SNARE affecting a late Golgi compartment protein 2	KMDMKU3-1042_Chromosome1	CDS			Q08144	K08489	KOG0809	TLG2
KLMA_10528	1112494	1114542	-		pH-response regulator protein palI/RIM9	KMDMKU3-1042_Chromosome1	CDS			Q08157
KLMA_10529	1115132	1115551	-		hypothetical protein	KMDMKU3-1042_Chromosome1	CDS
KLMA_R119	1115647	1115739	-	1115686 1115702		KMDMKU3-1042_Chromosome1	tRNA	Asn	gtt
KLMA_10530	1116032	1116499	+		UPF0726 protein YFR011C	KMDMKU3-1042_Chromosome1	CDS
KLMA_10531	1116837	1118432	-	1118276 1118416	ubiquitin carboxyl-terminal hydrolase 6	KMDMKU3-1042_Chromosome1	CDS			P43593	K11843	KOG1872	UBP6
KLMA_10532	1118952	1120727	-		tryptophan permease	KMDMKU3-1042_Chromosome1	CDS			P38967		KOG1286	TAT2
KLMA_10533	1121530	1124562	+		exosome complex exonuclease DIS3	KMDMKU3-1042_Chromosome1	CDS			Q08162	K12585	KOG2102	DIS3
KLMA_10534	1124608	1126866	-		protein GCN20	KMDMKU3-1042_Chromosome1	CDS			P43535	K06158	KOG2355	GCN20
KLMA_R120	1127243	1127313	-			KMDMKU3-1042_Chromosome1	tRNA	Gly	gcc
KLMA_10535	1127927	1129231	+		uncharacterized protein YOL022C	KMDMKU3-1042_Chromosome1	CDS			P25040	K14801	KOG2061	TSR4
KLMA_10536	1129299	1131320	-		translation initiation factor IF-2	KMDMKU3-1042_Chromosome1	CDS			P25038	K02519	KOG1144	IFM1
KLMA_10537	1131780	1133839	-	1133011 1133309	trimethyllysine dioxygenase	KMDMKU3-1042_Chromosome1	CDS			A5DCB6		KOG3888
KLMA_10538	1133306	1133839	-		hypothetical protein	KMDMKU3-1042_Chromosome1	CDS
KLMA_10539	1134266	1136002	-		inorganic pyrophosphatase	KMDMKU3-1042_Chromosome1	CDS
KLMA_10540	1136884	1138134	+		phosphoglycerate kinase	KMDMKU3-1042_Chromosome1	CDS			P14828	K00927	KOG1367	PGK
KLMA_10541	1138371	1139903	-		DNA polymerase IV	KMDMKU3-1042_Chromosome1	CDS			P25615	K10981	KOG2534	POL4
KLMA_10542	1139897	1140586	-		HAD_like super family	KMDMKU3-1042_Chromosome1	CDS
KLMA_10543	1141390	1142211	+		uncharacterized protein YCR016W	KMDMKU3-1042_Chromosome1	CDS			P25617		KOG4829
KLMA_10544	1142560	1145889	+		glycoside hydrolase	KMDMKU3-1042_Chromosome1	CDS
KLMA_10545	1147866	1149536	+		high-affinity glucose transporter	KMDMKU3-1042_Chromosome1	CDS			P49374		KOG0569	HGT1
KLMA_10546	1151230	1152945	+		high-affinity glucose transporter	KMDMKU3-1042_Chromosome1	CDS			P49374		KOG0255	HGT1
KLMA_10547	1155075	1156763	+		high-affinity glucose transporter	KMDMKU3-1042_Chromosome1	CDS			P49374		KOG0255	HGT1
KLMA_10548	1157968	1160907	-		protein CWH43	KMDMKU3-1042_Chromosome1	CDS			P25618		KOG3979	CWH43
KLMA_R121	1161389	1161463	+			KMDMKU3-1042_Chromosome1	tRNA	Lys	ctt
KLMA_10549	1161910	1164063	-		1,4-alpha-glucan-branching enzyme	KMDMKU3-1042_Chromosome1	CDS			Q6CX53	K00700		GLC3
KLMA_10550	1164706	1165598	-	1165308 1165362; 1165416 1165593	ubiquitin-conjugating enzyme E2-24 kDa	KMDMKU3-1042_Chromosome1	CDS			P28263	K10576	KOG0419	UBC8
KLMA_10551	1166651	1166926	+		N-terminal acetyltransferase C complex subunit MAK31	KMDMKU3-1042_Chromosome1	CDS
KLMA_10552	1166978	1168012	-		protein MAK32	KMDMKU3-1042_Chromosome1	CDS			P23060		KOG2947	MAK32
KLMA_R122	1168277	1168350	+			KMDMKU3-1042_Chromosome1	tRNA	Met	cat
KLMA_10553	1169482	1171224	-		vacuolar protein 8	KMDMKU3-1042_Chromosome1	CDS			Q6CX49	K08332	KOG1061	VAC8
KLMA_10554	1171900	1175781	-		RVT_2 super family	KMDMKU3-1042_Chromosome1	CDS			P0C2I3			TY1B-DR6
KLMA_10555	1175840	1176766	-		hypothetical protein	KMDMKU3-1042_Chromosome1	CDS
KLMA_10556	1177193	1178689	-		enhancer of mRNA-decapping protein 3	KMDMKU3-1042_Chromosome1	CDS			P39998	K12615	KOG2585	EDC3
KLMA_10557	1179412	1179984	+		GTP-binding protein rhb1	KMDMKU3-1042_Chromosome1	CDS			O94363	K07208	KOG0395	rhb1
KLMA_10558	1180332	1181273	-		D-arabinitol 2-dehydrogenase [ribulose-forming]	KMDMKU3-1042_Chromosome1	CDS			P50167		KOG1200	ARDH
KLMA_10559	1182171	1184090	-		sulfatase super family	KMDMKU3-1042_Chromosome1	CDS			P25353		KOG2645	NPP1
KLMA_10560	1184742	1185695	-		glutathione transferase 3	KMDMKU3-1042_Chromosome1	CDS
KLMA_10561	1187415	1187534	+		plasma membrane ATPase proteolipid 2	KMDMKU3-1042_Chromosome1	CDS
KLMA_10562	1188212	1188973	-		chromatin modification-related protein EAF5	KMDMKU3-1042_Chromosome1	CDS			Q6CX42	K11398		EAF5
KLMA_10563	1189358	1190122	+		e3 SUMO-protein ligase MMS21	KMDMKU3-1042_Chromosome1	CDS			P38632		KOG0996	MMS21
KLMA_10564	1190335	1191666	+		asparaginyl-tRNA synthetase	KMDMKU3-1042_Chromosome1	CDS			P25345	K01893	KOG0556	SLM5
KLMA_10565	1191925	1192374	+		PGA2 super family	KMDMKU3-1042_Chromosome1	CDS
KLMA_10566	1192641	1193390	+		DNA-directed RNA polymerase III subunit RPC7	KMDMKU3-1042_Chromosome1	CDS			P17890	K03024		RPC31
KLMA_10567	1193609	1194718	-		hypothetical protein	KMDMKU3-1042_Chromosome1	CDS
KLMA_10568	1194997	1196172	-		uncharacterized protein YNL152W	KMDMKU3-1042_Chromosome1	CDS			P53901		KOG1028	INN1
KLMA_10569	1196496	1201172	-		THO complex subunit 2	KMDMKU3-1042_Chromosome1	CDS			P53552	K12879	KOG1874	THO2
KLMA_10570	1201411	1201754	+	1201414 1201496	SF3b10 super family	KMDMKU3-1042_Chromosome1	CDS					KOG3485
KLMA_10571	1201881	1202459	-		nucleotide-binding	KMDMKU3-1042_Chromosome1	CDS
KLMA_10572	1202784	1204385	+		adenylyl cyclase-associated protein	KMDMKU3-1042_Chromosome1	CDS			P17555		KOG2675	SRV2
KLMA_10573	1204601	1206049	-		37S ribosomal protein NAM9	KMDMKU3-1042_Chromosome1	CDS			O60063		KOG3301
KLMA_10574	1206438	1207922	+		chromatin modification-related protein EAF7	KMDMKU3-1042_Chromosome1	CDS			Q6CX31	K11399	KOG4051	EAF7
KLMA_10575	1208091	1210277	-		RNA polymerase II subunit A C-terminal domain phosphatase	KMDMKU3-1042_Chromosome1	CDS			Q03254	K15732	KOG0323	FCP1
KLMA_10576	1210644	1212218	-		transcription initiation factor TFIID subunit 8	KMDMKU3-1042_Chromosome1	CDS			Q03750	K14649	KOG4336	TAF8
KLMA_10577	1212865	1214010	-		inositolphosphorylceramide-B C-26 hydroxylase	KMDMKU3-1042_Chromosome1	CDS			Q03529		KOG0539	SCS7
KLMA_10578	1214551	1214871	-		uncharacterized protein YML108W	KMDMKU3-1042_Chromosome1	CDS			Q03759
KLMA_10579	1215125	1217998	-		protein ZDS2	KMDMKU3-1042_Chromosome1	CDS			P54786			ZDS2
KLMA_10580	1218697	1219671	-		CAAX prenyl protease 2	KMDMKU3-1042_Chromosome1	CDS			Q03530	K08658	KOG4130	RCE1
KLMA_R123	1220457	1220579	+	1220491 1220541		KMDMKU3-1042_Chromosome1	tRNA	Ala	tgc
KLMA_10581	1220858	1221781	+		ubiquinone biosynthesis methyltransferase COQ5	KMDMKU3-1042_Chromosome1	CDS			P49017	K06127	KOG1540	COQ5
KLMA_10582	1222049	1224805	-		ubiquitin ligase-binding protein BUL1	KMDMKU3-1042_Chromosome1	CDS			P48524			BUL1
KLMA_10583	1225341	1226312	-		CTD kinase subunit gamma	KMDMKU3-1042_Chromosome1	CDS			P46963	K15565		CTK3
KLMA_10584	1226756	1227772	-		hypothetical protein	KMDMKU3-1042_Chromosome1	CDS
KLMA_10585	1228577	1229740	+		ubiquitin domain-containing protein DSK2	KMDMKU3-1042_Chromosome1	CDS			P48510	K04523	KOG1872	DSK2
KLMA_10586	1229877	1230851	-		pre-mRNA leakage protein 39	KMDMKU3-1042_Chromosome1	CDS
KLMA_10587	1231711	1232388	+		orotate phosphoribosyltransferase	KMDMKU3-1042_Chromosome1	CDS			O13474	K00762	KOG1377	URA5
KLMA_10588	1232604	1233431	-		signal recognition particle SEC65 subunit	KMDMKU3-1042_Chromosome1	CDS			O13475	K03105	KOG3198	SEC65
KLMA_10589	1233680	1234954	+		RNA polymerase I-specific transcription initiation factor RRN9	KMDMKU3-1042_Chromosome1	CDS			P53437	K15220		RRN9
KLMA_10590	1234930	1238337	-		structural protein MDM1	KMDMKU3-1042_Chromosome1	CDS			Q01846			MDM1
KLMA_10591	1238577	1239155	-		protein TMA23	KMDMKU3-1042_Chromosome1	CDS			Q03525	K14796	KOG2809	TMA23
KLMA_10592	1239577	1240791	-		enoate reductase 1	KMDMKU3-1042_Chromosome1	CDS			P40952		KOG0134	KYE1
KLMA_10593	1243473	1243931	+		hypothetical protein	KMDMKU3-1042_Chromosome1	CDS
KLMA_10594	1244326	1246002	-		protein transport protein SEC9	KMDMKU3-1042_Chromosome1	CDS			Q6CSD1	K08508	KOG3065	SEC9
KLMA_10595	1246402	1247139	-		eukaryotic translation initiation factor 6	KMDMKU3-1042_Chromosome1	CDS			Q12522	K03264	KOG3185	TIF6
KLMA_10596	1247723	1248874	+		hemocyanin	KMDMKU3-1042_Chromosome1	CDS
KLMA_10597	1249770	1251584	+		chromatin assembly factor 1 subunit p90	KMDMKU3-1042_Chromosome1	CDS			Q12495		KOG4363	RLF2
KLMA_10598	1252281	1252979	+		DUF540	KMDMKU3-1042_Chromosome1	CDS			Q08219			RRT8
KLMA_10599	1253274	1254962	-		serine palmitoyltransferase 2	KMDMKU3-1042_Chromosome1	CDS			P48241	K00654	KOG1360	LCB2
KLMA_10600	1255457	1257034	-		uncharacterized ABC transporter ATP-binding protein YDR061W	KMDMKU3-1042_Chromosome1	CDS			Q12298		KOG0927
KLMA_10601	1257389	1258198	+		PQ-loop super family	KMDMKU3-1042_Chromosome1	CDS			Q03193		KOG2913
KLMA_10602	1258209	1258697	-		vacuolar protein sorting-associated protein 51	KMDMKU3-1042_Chromosome1	CDS
KLMA_10603	1259248	1260978	+		increased rDNA silencing protein 4	KMDMKU3-1042_Chromosome1	CDS			Q6CSC2		KOG1029	IRS4
KLMA_10604	1261408	1263588	+		mitochondrial outer membrane protein IML2	KMDMKU3-1042_Chromosome1	CDS			Q6CSC1		KOG3783	IML2
KLMA_10605	1263884	1265386	+		RING finger protein YKR017C	KMDMKU3-1042_Chromosome1	CDS			P36113	K11968	KOG1815
KLMA_10606	1265523	1267097	-		actin-related protein 4	KMDMKU3-1042_Chromosome1	CDS			Q6CSB9	K11400	KOG0676	ARP4
KLMA_10607	1267555	1269147	-		uncharacterized protein YKR016W	KMDMKU3-1042_Chromosome1	CDS			Q6CSB8		KOG1854	FCJ1
KLMA_10608	1271390	1272661	+		hypothetical protein	KMDMKU3-1042_Chromosome1	CDS
KLMA_10609	1273295	1273918	+		GTP-binding protein YPT52	KMDMKU3-1042_Chromosome1	CDS			P36018	K07976	KOG0093	YPT52
KLMA_10610	1274368	1278051	-		protein SCP160	KMDMKU3-1042_Chromosome1	CDS			P06105		KOG2208	SCP160
KLMA_10611	1278746	1279387	-		SCP_PRY1_like	KMDMKU3-1042_Chromosome1	CDS			P47033		KOG3017	PRY3
KLMA_10612	1280105	1281022	-		protein PRY1	KMDMKU3-1042_Chromosome1	CDS			P36110		KOG3017	PRY2
KLMA_10613	1282475	1283176	-		uncharacterized protein KLLA0D02464g	KMDMKU3-1042_Chromosome1	CDS			Q9URS8		KOG3274
KLMA_10614	1283430	1284542	+		PDI_a_MPD1_like	KMDMKU3-1042_Chromosome1	CDS			Q12404	K09584	KOG0908	MPD1
KLMA_10615	1284787	1285272	+		54S ribosomal protein L23	KMDMKU3-1042_Chromosome1	CDS			B5EFM9	K02871	KOG3203	rplM
KLMA_10616	1285534	1287739	-	1287599 1287734	DUF1900 super family	KMDMKU3-1042_Chromosome1	CDS			Q06440		KOG1445	CRN1
KLMA_10617	1288093	1289961	-		RING-finger protein MAG2	KMDMKU3-1042_Chromosome1	CDS			Q06436		KOG2164	MAG2
KLMA_10618	1290677	1291186	+		signal peptidase complex subunit SPC2	KMDMKU3-1042_Chromosome1	CDS			Q04969	K12947	KOG1307	SPC2
KLMA_10619	1291346	1292344	-		uncharacterized oxidoreductase YLR426W	KMDMKU3-1042_Chromosome1	CDS			Q06417		KOG1201	TDA5
KLMA_10620	1292934	1296827	-		rho1 guanine nucleotide exchange factor TUS1	KMDMKU3-1042_Chromosome1	CDS			Q06412		KOG4305	TUS1
KLMA_10621	1297706	1299484	-		cytochrome b2	KMDMKU3-1042_Chromosome1	CDS			P00175	K00101	KOG0538	CYB2
KLMA_R124	1300257	1300330	+			KMDMKU3-1042_Chromosome1	tRNA	Asn	gtt
KLMA_10622	1300613	1301215	-		synaptobrevin homolog YKT6	KMDMKU3-1042_Chromosome1	CDS			Q6CSA2	K08516	KOG0861	YKT6
KLMA_10623	1301619	1302782	+		mitochondrial intermembrane space import and assembly protein 40	KMDMKU3-1042_Chromosome1	CDS			Q6CSA1		KOG4149	MIA40
KLMA_10624	1303126	1305126	-		pre-mRNA-splicing factor SPP382	KMDMKU3-1042_Chromosome1	CDS			Q06411	K13103	KOG2809	SPP382
KLMA_10625	1305360	1306625	+		autophagy-related protein 17	KMDMKU3-1042_Chromosome1	CDS			Q6CS99	K08329		ATG17
KLMA_10626	1306681	1308066	-		threonyl-tRNA synthetase	KMDMKU3-1042_Chromosome1	CDS			P07236	K01868	KOG4163	MST1
KLMA_10627	1308380	1309747	-		uncharacterized protein YNL040W	KMDMKU3-1042_Chromosome1	CDS			P53960	K07050	KOG2105
KLMA_10628	1309920	1311017	-		protein phosphatase 1 regulatory subunit SDS22	KMDMKU3-1042_Chromosome1	CDS			P36047	K01768	KOG0531	SDS22
KLMA_10629	1311367	1311732	-		acyl carrier protein	KMDMKU3-1042_Chromosome1	CDS			P32463	K03955	KOG1748	ACP1
KLMA_10630	1311992	1317874	-		DOCK-like protein YLR422W	KMDMKU3-1042_Chromosome1	CDS			Q06409		KOG1998
KLMA_10631	1318413	1319531	+	1318937 1319167	26S proteasome regulatory subunit RPN13	KMDMKU3-1042_Chromosome1	CDS			O13563	K06691	KOG3037	RPN13
KLMA_10632	1319211	1319531	+		hypothetical protein	KMDMKU3-1042_Chromosome1	CDS
KLMA_10633	1319576	1320661	-		dihydroorotase	KMDMKU3-1042_Chromosome1	CDS			P20051	K01465	KOG2902	URA4
KLMA_10634	1321213	1322988	+		diphthamide biosynthesis protein 2	KMDMKU3-1042_Chromosome1	CDS			Q6CS90		KOG2648	DPH2
KLMA_10635	1324030	1325685	+		allantoate permease	KMDMKU3-1042_Chromosome1	CDS			P15365	K08192	KOG2533	DAL5
KLMA_10636	1325966	1326493	-		calcineurin subunit B	KMDMKU3-1042_Chromosome1	CDS			Q874T7	K06268	KOG0038	CNB1
KLMA_10637	1326996	1327565	-		hypothetical protein	KMDMKU3-1042_Chromosome1	CDS
KLMA_10638	1327955	1329052	-		cell division control protein 73	KMDMKU3-1042_Chromosome1	CDS			Q06697	K15175	KOG3786	CDC73
KLMA_10639	1329538	1333740	+		putative ATP-dependent RNA helicase YLR419W	KMDMKU3-1042_Chromosome1	CDS			Q06698		KOG0926
KLMA_R125	1334015	1334100	-			KMDMKU3-1042_Chromosome1	tRNA	Leu	taa
KLMA_10640	1334330	1335508	-		NADH pyrophosphatase	KMDMKU3-1042_Chromosome1	CDS			P53164		KOG3084	NPY1
KLMA_10641	1336908	1338143	+		casein kinase I homolog HRR25	KMDMKU3-1042_Chromosome1	CDS			P29295	K14758	KOG1164	HRR25
KLMA_10642	1338748	1339854	+		cAMP-dependent protein kinase type 2	KMDMKU3-1042_Chromosome1	CDS			P06245	K04345	KOG1026	TPK2
KLMA_10643	1340130	1340663	-		39S ribosomal protein L12	KMDMKU3-1042_Chromosome1	CDS			P53163		KOG1715	MNP1
KLMA_10645	1341142	1341474	+		DNA-directed RNA polymerase II subunit RPB9	KMDMKU3-1042_Chromosome1	CDS			P27999	K03017	KOG2691	RPB9
KLMA_10646	1341657	1343969	-		AFT super family	KMDMKU3-1042_Chromosome1	CDS			P22149			AFT1
KLMA_10647	1344977	1346152	-		hypothetical protein	KMDMKU3-1042_Chromosome1	CDS
KLMA_10648	1346893	1348893	-		heat shock factor protein	KMDMKU3-1042_Chromosome1	CDS			P22121	K09419	KOG0627	HSF
KLMA_10649	1350026	1351711	+		D-lactate dehydrogenase [cytochrome]	KMDMKU3-1042_Chromosome1	CDS			Q12627		KOG1233	DLD1
KLMA_10650	1352101	1352979	+		hypothetical protein	KMDMKU3-1042_Chromosome1	CDS			Q6CS73		KOG0161	MPS2
KLMA_10651	1353081	1353857	-		smr domain-containing protein YPL199C	KMDMKU3-1042_Chromosome1	CDS			Q08954		KOG2401
KLMA_10652	1356177	1356674	-		hypothetical protein	KMDMKU3-1042_Chromosome1	CDS			Q08953
KLMA_10653	1357902	1362287	+		protein SNQ2	KMDMKU3-1042_Chromosome1	CDS			P32568		KOG0065	SNQ2
KLMA_10654	1363143	1365017	+		uracil permease	KMDMKU3-1042_Chromosome1	CDS			P05316	K03457	KOG2466	FUR4
KLMA_10655	1367749	1372452	+		ABC_PDR_domain2	KMDMKU3-1042_Chromosome1	CDS			O74676	K08711	KOG0065	CDR4
KLMA_10656	1372879	1376391	-		chitin synthase 3	KMDMKU3-1042_Chromosome1	CDS			P29465	K00698	KOG2571	CHS3
KLMA_10657	1377420	1378787	+		uncharacterized hydrolase HI0588	KMDMKU3-1042_Chromosome1	CDS			A0QZE3
KLMA_10658	1378954	1381701	-		chitin synthase 2	KMDMKU3-1042_Chromosome1	CDS			P14180	K00698	KOG2571	CHS2
KLMA_R126	1382283	1382387	+	1382321 1382352		KMDMKU3-1042_Chromosome1	tRNA	Gly	tcc
KLMA_10659	1382669	1383850	+		uncharacterized GTP-binding protein OLA1	KMDMKU3-1042_Chromosome1	CDS			P44681	K06942	KOG0410	engD
KLMA_10660	1384072	1385013	-		SCO	KMDMKU3-1042_Chromosome1	CDS			P23833	K07152	KOG2792	SCO1
KLMA_10661	1385783	1386712	-		serine/threonine-protein phosphatase PP1-1	KMDMKU3-1042_Chromosome1	CDS			P20604	K15427	KOG0377	SIT4
KLMA_10662	1387455	1388834	-		nuclear mRNA export protein THP1	KMDMKU3-1042_Chromosome1	CDS			Q08231		KOG2688	THP1
KLMA_10663	1389541	1389999	+		nucleoside diphosphate kinase	KMDMKU3-1042_Chromosome1	CDS			Q75DD1	K00940	KOG0888	NDK1
KLMA_10664	1390428	1391657	+		smg4_UPF3 super family	KMDMKU3-1042_Chromosome1	CDS			P48412	K14328	KOG1295	UPF3
KLMA_10666	1392281	1392838	-		peroxisomal membrane protein 2	KMDMKU3-1042_Chromosome1	CDS					KOG1944
KLMA_10667	1393516	1393941	+		small nuclear ribonucleoprotein Sm D1	KMDMKU3-1042_Chromosome1	CDS			Q02260	K11087	KOG3172	SMD1
KLMA_10668	1394009	1394734	-		pre-mRNA-splicing factor 38	KMDMKU3-1042_Chromosome1	CDS			Q00723	K12851	KOG2889	PRP38
KLMA_10669	1395012	1395485	-		54S ribosomal protein L25	KMDMKU3-1042_Chromosome1	CDS			P23369			MRPL25
KLMA_10670	1395992	1397659	+		aspartyl-tRNA synthetase	KMDMKU3-1042_Chromosome1	CDS			P04802	K01876	KOG1885	DPS1
KLMA_10671	1398073	1399653	+		uncharacterized protein YHL029C	KMDMKU3-1042_Chromosome1	CDS			Q6CS52			OCA5
KLMA_10672	1400072	1401541	+		pre-mRNA-splicing factor 19	KMDMKU3-1042_Chromosome1	CDS			P32523	K10599	KOG0289	PRP19
KLMA_10673	1401656	1402153	-		glutathione peroxidase 2	KMDMKU3-1042_Chromosome1	CDS			P38143		KOG1651	GPX2
KLMA_10674	1404553	1405230	+		epsin-4	KMDMKU3-1042_Chromosome1	CDS			Q07872		KOG2057	ENT4
KLMA_10675	1405739	1406035	+		cytochrome c oxidase assembly protein COX19	KMDMKU3-1042_Chromosome1	CDS			Q6CS47		KOG3477	COX19
KLMA_10676	1406294	1407511	-		zinc finger	KMDMKU3-1042_Chromosome1	CDS					KOG1074
KLMA_R127	1414305	1414415	+	1414340 1414369		KMDMKU3-1042_Chromosome1	tRNA	Val	tac
KLMA_10677	1415333	1416667	+		protein MET17	KMDMKU3-1042_Chromosome1	CDS			Q92441	K01740	KOG0257	MET17
KLMA_10678	1417141	1421181	-		bile pigment transporter 1	KMDMKU3-1042_Chromosome1	CDS			P14772		KOG0055	BPT1
KLMA_10679	1422519	1425929	-		putative copper-transporting ATPase 3	KMDMKU3-1042_Chromosome1	CDS			Q9S7J8	K01533	KOG0210	RAN1
KLMA_10680	1426466	1427950	-		cell division control protein 3	KMDMKU3-1042_Chromosome1	CDS			P32457		KOG1547	CDC3
KLMA_10681	1428808	1429989	+		cell division control protein 12	KMDMKU3-1042_Chromosome1	CDS			P32468		KOG3859	CDC12
KLMA_10682	1430430	1431389	-		thioredoxin reductase	KMDMKU3-1042_Chromosome1	CDS			Q6HA24	K00384	KOG1399	TRR1
KLMA_10683	1431912	1432901	-		NAD(P)H-dependent D-xylose reductase	KMDMKU3-1042_Chromosome1	CDS			P49378		KOG1575	XYL1
KLMA_10684	1433779	1434708	-		vacuolar integral membrane protein YDR352W	KMDMKU3-1042_Chromosome1	CDS			Q06328		KOG2913
KLMA_10685	1435106	1437742	-		protein SBE2	KMDMKU3-1042_Chromosome1	CDS			Q6CMA8		KOG2223	SBE2
KLMA_10686	1439024	1442215	-		serine/threonine-protein kinase KIC1	KMDMKU3-1042_Chromosome1	CDS			P38692	K08286	KOG0661	KIC1
KLMA_10687	1442824	1444932	+		mitochondrial translation factor ATP22	KMDMKU3-1042_Chromosome1	CDS			Q6CMA5			ATP22
KLMA_10688	1445613	1446404	+		protein BIG1	KMDMKU3-1042_Chromosome1	CDS			Q6CMA4			BIG1
KLMA_10689	1446694	1447548	+		syntaxin PEP12	KMDMKU3-1042_Chromosome1	CDS			P32854	K08488	KOG0810	PEP12
KLMA_10690	1447693	1448697	-		probable cytosolic iron-sulfur protein assembly protein 1	KMDMKU3-1042_Chromosome1	CDS			Q6CMA2		KOG0296	CIA1
KLMA_10691	1448970	1450049	+		cytochrome c mitochondrial import factor CYC2	KMDMKU3-1042_Chromosome1	CDS			P38909		KOG0534	CYC2
KLMA_10692	1450287	1451426	+		tryptophanyl-tRNA synthetase	KMDMKU3-1042_Chromosome1	CDS			P04803	K01867	KOG2713	MSW1
KLMA_10693	1451481	1454030	-		protein HIR2	KMDMKU3-1042_Chromosome1	CDS			Q6CM99		KOG0973	HIR2
KLMA_10694	1454498	1455286	+		casein kinase II subunit beta'	KMDMKU3-1042_Chromosome1	CDS			P38930	K03115	KOG3092	CKB2
KLMA_10695	1456990	1458624	+		external NADH-ubiquinone oxidoreductase 1	KMDMKU3-1042_Chromosome1	CDS			P40215	K03885	KOG0405	NDE1
KLMA_10696	1462023	1463732	+		GAL4	KMDMKU3-1042_Chromosome1	CDS
KLMA_10697	1465650	1467173	+		hypothetical protein	KMDMKU3-1042_Chromosome1	CDS
KLMA_10698	1467635	1468948	+		ATP-dependent RNA helicase SUB2	KMDMKU3-1042_Chromosome1	CDS			Q6CM95	K12812	KOG0348	SUB2
KLMA_10699	1469610	1470743	-		hypothetical protein	KMDMKU3-1042_Chromosome1	CDS			P40214
KLMA_10700	1471281	1472188	-	1471689 1472164	40S ribosomal protein S16	KMDMKU3-1042_Chromosome1	CDS			Q875N2	K02960	KOG1753	RPS16
KLMA_10701	1473372	1474486	+	1473376 1473890	ribosomal_L13e super family	KMDMKU3-1042_Chromosome1	CDS			Q12690	K02873	KOG3295	RPL13A
KLMA_10702	1474959	1475282	-		60S acidic ribosomal protein P1-alpha	KMDMKU3-1042_Chromosome1	CDS			P05318	K02942	KOG1762	RPP1A
KLMA_10703	1475930	1477378	-		protein SIP5	KMDMKU3-1042_Chromosome1	CDS			P40210		KOG2789	SIP5
KLMA_10704	1478809	1480221	-		uncharacterized aminotransferase C1771.03c	KMDMKU3-1042_Chromosome1	CDS			Q58696		KOG1403	bioA
KLMA_10705	1481251	1481916	+		enolase-phosphatase E1	KMDMKU3-1042_Chromosome1	CDS			Q6CM87	K09880	KOG2630	UTR4
KLMA_10706	1482365	1483534	-		UV excision repair protein RAD23	KMDMKU3-1042_Chromosome1	CDS			P32628	K10839	KOG0011	RAD23
KLMA_10707	1484173	1485525	-		mannan polymerase II complex ANP1 subunit	KMDMKU3-1042_Chromosome1	CDS			P32629	K05533		ANP1
KLMA_10708	1487446	1487919	+		eukaryotic translation initiation factor 5A-2	KMDMKU3-1042_Chromosome1	CDS			P23301	K03263	KOG3271	HYP2
KLMA_R128	1488845	1488928	+			KMDMKU3-1042_Chromosome1	tRNA	Ser	aga
KLMA_10709	1489291	1492119	+		DNA replication licensing factor MCM3	KMDMKU3-1042_Chromosome1	CDS			P24279	K02541	KOG0480	MCM3
KLMA_10710	1492560	1496180	+		probable cation-transporting ATPase 1	KMDMKU3-1042_Chromosome1	CDS			P39986	K14950	KOG0208	SPF1
KLMA_10711	1496343	1498298	-		hypothetical protein	KMDMKU3-1042_Chromosome1	CDS			P47112	K12414		TAH11
KLMA_10712	1498880	1500805	+		heat shock protein SSC1	KMDMKU3-1042_Chromosome1	CDS			P12398	K04043	KOG0104		SSC1
KLMA_10713	1501556	1501984	+		vacuolar protein sorting-associated protein 55	KMDMKU3-1042_Chromosome1	CDS			P47111		KOG2174	VPS55
KLMA_R129	1502273	1502344	-			KMDMKU3-1042_Chromosome1	tRNA	Gln	ttg
KLMA_10714	1502585	1503538	-		putative pyridoxal kinase BUD16	KMDMKU3-1042_Chromosome1	CDS			P39988	K00868	KOG2599	BUD16
KLMA_10715	1505003	1505881	+		sorbose reductase homolog SOU2	KMDMKU3-1042_Chromosome1	CDS			P87218		KOG1200	SOU2
KLMA_10716	1506443	1507459	+		DNA polymerase delta subunit 3	KMDMKU3-1042_Chromosome1	CDS				K03504
KLMA_10717	1508590	1509072	+		v-type proton ATPase subunit c	KMDMKU3-1042_Chromosome1	CDS			P25515	K02155	KOG0232	VMA3
KLMA_10718	1509460	1511625	-		nucleoporin NUP85	KMDMKU3-1042_Chromosome1	CDS			P46673	K14304	KOG2271	NUP85
KLMA_10719	1512247	1515681	+		nucleolar pre-ribosomal-associated protein 2	KMDMKU3-1042_Chromosome1	CDS			P47108	K14862		URB2
KLMA_10720	1515721	1518027	-		protein GEF1	KMDMKU3-1042_Chromosome1	CDS			P37020	K05393	KOG0476	GEF1
KLMA_10721	1518591	1518971	+		13 kDa ribonucleoprotein-associated protein	KMDMKU3-1042_Chromosome1	CDS			Q6CM69	K12845	KOG3387	SNU13
KLMA_10722	1519508	1521961	+		probable E3 ubiquitin-protein ligase HUL4	KMDMKU3-1042_Chromosome1	CDS			Q757T0	K12232	KOG0170	HUL4
KLMA_10723	1522759	1523400	+		cytochrome b-c1 complex subunit Rieske	KMDMKU3-1042_Chromosome1	CDS			P08067	K00411	KOG1671	RIP1
KLMA_10724	1524238	1526256	-		uncharacterized protein YEL023C	KMDMKU3-1042_Chromosome1	CDS			P39992
KLMA_10725	1526563	1529676	-		DNA repair and recombination protein RAD26	KMDMKU3-1042_Chromosome1	CDS			P40352	K10841	KOG1016	RAD26
KLMA_R130	1529898	1530020	-	1529936 1529986		KMDMKU3-1042_Chromosome1	tRNA	Ala	tgc
KLMA_10726	1530746	1531072	-		mitochondrial protein PET191	KMDMKU3-1042_Chromosome1	CDS			Q02772		KOG4114	PET191
KLMA_10727	1531395	1535525	+		regulator of V-ATPase in vacuolar membrane protein 1	KMDMKU3-1042_Chromosome1	CDS			P47104		KOG1064	RAV1
KLMA_10728	1535552	1536721	-		peptidyl-prolyl cis-trans isomerase CYP7	KMDMKU3-1042_Chromosome1	CDS			P47103	K01802	KOG0881	CPR7
KLMA_10729	1537119	1541252	+		ARF guanine-nucleotide exchange factor 2	KMDMKU3-1042_Chromosome1	CDS			P39993		KOG0930	GEA2
KLMA_10730	1541372	1542691	-		mito_carr super family	KMDMKU3-1042_Chromosome1	CDS					KOG0758
KLMA_10731	1543214	1544017	+		orotidine 5'-phosphate decarboxylase	KMDMKU3-1042_Chromosome1	CDS			P41769	K01591	KOG1377	URA3
KLMA_10732	1544432	1544695	+		mitochondrial import inner membrane translocase subunit TIM9	KMDMKU3-1042_Chromosome1	CDS			Q6CM57		KOG3480	TIM9
KLMA_10733	1545654	1546406	-		cell polarity protein alp11	KMDMKU3-1042_Chromosome1	CDS			P53904		KOG3206	ALF1
KLMA_10734	1546638	1547111	+	1546650 1546781	sm_like super family	KMDMKU3-1042_Chromosome1	CDS			P53905	K12626	KOG1781	LSM7
KLMA_10735	1547767	1548420	+		uracil phosphoribosyltransferase	KMDMKU3-1042_Chromosome1	CDS			A5H0J4	K00761	KOG1017	FUR1
KLMA_10736	1548684	1549874	-		actin-like protein	KMDMKU3-1042_Chromosome1	CDS			P38673		KOG0680	ro-4
KLMA_10737	1550020	1551855	-		UPF0652 protein	KMDMKU3-1042_Chromosome1	CDS			Q10301
KLMA_10738	1552741	1555338	-		PH domain-containing protein YHR131C	KMDMKU3-1042_Chromosome1	CDS			P38835
KLMA_10739	1556214	1557506	-		probable mannosyltransferase KTR3	KMDMKU3-1042_Chromosome1	CDS			P38130	K10967	KOG4472	KTR3
KLMA_10740	1557768	1558838	-		esterase_lipase super family	KMDMKU3-1042_Chromosome1	CDS					KOG4388
KLMA_10741	1559156	1560148	+		putative peroxisomal lipase YBR204C	KMDMKU3-1042_Chromosome1	CDS			P38139	K01066	KOG2382	LDH1
KLMA_10742	1560418	1561941	-		magnesium-activated aldehyde dehydrogenase	KMDMKU3-1042_Chromosome1	CDS			P54115	K00128	KOG2456	ALD6
KLMA_10743	1564399	1566465	-		F-box protein COS111	KMDMKU3-1042_Chromosome1	CDS			Q6CM46			COS111
KLMA_10744	1567032	1568447	-		mitochondrial import inner membrane translocase subunit TIM50	KMDMKU3-1042_Chromosome1	CDS			Q6CM45		KOG1605	TIM50
KLMA_10745	1568884	1569636	-		vacuolar protein sorting-associated protein 28	KMDMKU3-1042_Chromosome1	CDS			Q02767	K12184	KOG3284	VPS28
KLMA_10746	1569858	1571165	-		uncharacterized protein YPL066W	KMDMKU3-1042_Chromosome1	CDS			Q12194
KLMA_10747	1571892	1572959	+		adenosine deaminase	KMDMKU3-1042_Chromosome1	CDS			Q6CM42	K01488	KOG1097	AAH1
KLMA_10748	1573228	1575693	-		DNA replication licensing factor CDC47	KMDMKU3-1042_Chromosome1	CDS			P38132	K02210	KOG0477	MCM7
KLMA_10749	1578458	1579069	+		uncharacterized protein YPL067C	KMDMKU3-1042_Chromosome1	CDS
KLMA_10750	1579444	1580319	+		hypothetical protein	KMDMKU3-1042_Chromosome1	CDS
KLMA_10751	1580434	1581003	-		degradation in the endoplasmic reticulum protein 1	KMDMKU3-1042_Chromosome1	CDS				K13989	KOG0858
KLMA_10752	1581493	1582428	+		geranylgeranyl pyrophosphate synthetase	KMDMKU3-1042_Chromosome1	CDS			Q758K0	K00804	KOG0777	BTS1
KLMA_10753	1582473	1584116	-		protein MUK1	KMDMKU3-1042_Chromosome1	CDS			Q02866			MUK1
KLMA_10754	1584456	1585013	+		uncharacterized protein YPL071C	KMDMKU3-1042_Chromosome1	CDS
KLMA_10755	1585172	1587190	-	1586981 1587181	bud emergence protein 1	KMDMKU3-1042_Chromosome1	CDS			P29366	K11237	KOG4773	BEM1
KLMA_10756	1587436	1589835	-		hypothetical protein	KMDMKU3-1042_Chromosome1	CDS			Q02863	K11874	KOG1867	UBP16
KLMA_10757	1590351	1592321	-		probable 26S protease subunit YTA6	KMDMKU3-1042_Chromosome1	CDS			P40328	K01509	KOG0651	YTA6
KLMA_10758	1592725	1595172	-		glycolytic genes transcriptional activator GCR1	KMDMKU3-1042_Chromosome1	CDS			P07261			GCR1
KLMA_10759	1596466	1597392	+		hypothetical protein	KMDMKU3-1042_Chromosome1	CDS
KLMA_10760	1597451	1601332	+		RVT_2 super family	KMDMKU3-1042_Chromosome1	CDS			P0C2I3			TY1B-DR6
KLMA_10761	1602505	1604940	+		transcription initiation factor TFIID subunit 5	KMDMKU3-1042_Chromosome1	CDS			P38129	K03130	KOG0285	TAF5
KLMA_10762	1605061	1605879	-		phosphatidylinositol N-acetylglucosaminyltransferase GPI2 subunit	KMDMKU3-1042_Chromosome1	CDS			P46961	K03859	KOG3059	GPI2
KLMA_10763	1607550	1609217	+		glucose-6-phosphate isomerase	KMDMKU3-1042_Chromosome1	CDS			P12341	K01810	KOG2446	RAG2
KLMA_10764	1609589	1610881	+		chromatin assembly factor 1 subunit p50	KMDMKU3-1042_Chromosome1	CDS			P13712		KOG0302	MSI1
KLMA_10765	1611622	1612332	+		ATP synthase subunit 4	KMDMKU3-1042_Chromosome1	CDS			O13349	K02127	KOG3976	ATP4
KLMA_10766	1612650	1613070	-	1612991 1613063	hypothetical protein	KMDMKU3-1042_Chromosome1	CDS			B4UN83			AIM4
KLMA_10767	1613329	1613973	+		mediator of RNA polymerase II transcription subunit 8	KMDMKU3-1042_Chromosome1	CDS			Q6CM22	K15130		MED8
KLMA_10768	1614082	1615188	-		mitochondrial carrier protein RIM2	KMDMKU3-1042_Chromosome1	CDS			P38127	K15116	KOG0036	RIM2
KLMA_10769	1615776	1616678	-	1616248 1616667	60S ribosomal protein L21-A	KMDMKU3-1042_Chromosome1	CDS			Q02753	K02889	KOG1732	RPL21A
KLMA_10770	1617591	1618178	+		hypothetical protein	KMDMKU3-1042_Chromosome1	CDS
KLMA_10771	1619220	1620401	-		homocitrate synthase	KMDMKU3-1042_Chromosome1	CDS			Q12122	K01655	KOG0369	LYS21
KLMA_10772	1621856	1627642	+		DUF3535	KMDMKU3-1042_Chromosome1	CDS			P32333	K15192	KOG0388	MOT1
KLMA_10773	1627924	1628232	+		hypothetical protein	KMDMKU3-1042_Chromosome1	CDS
KLMA_10774	1628340	1629179	-		UPF0016 membrane protein YBR187W	KMDMKU3-1042_Chromosome1	CDS			P38301		KOG2881	GDT1
KLMA_10775	1629842	1631374	-		pachytene checkpoint protein 2	KMDMKU3-1042_Chromosome1	CDS			P38126		KOG0744	PCH2
KLMA_R131	1632467	1632540	+			KMDMKU3-1042_Chromosome1	tRNA	Glu	ttc
KLMA_10776	1632797	1634125	+		tRNA-splicing endonuclease subunit SEN54	KMDMKU3-1042_Chromosome1	CDS			Q74ZJ5	K15326	KOG4772	SEN54
KLMA_10777	1634165	1636600	-		vacuolar protein-sorting protein BRO1	KMDMKU3-1042_Chromosome1	CDS			Q6CM12		KOG2220	BRO1
KLMA_10778	1637022	1637840	+		protein MBA1	KMDMKU3-1042_Chromosome1	CDS			P38300			MBA1
KLMA_10779	1637998	1645062	-		hypothetical protein	KMDMKU3-1042_Chromosome1	CDS			Q6CM10		KOG1913	SEC16
KLMA_10780	1646713	1648398	+		elongator complex protein 3	KMDMKU3-1042_Chromosome1	CDS			Q02908	K07739	KOG2535	ELP3
KLMA_10781	1648503	1649663	-		low specificity L-threonine aldolase	KMDMKU3-1042_Chromosome1	CDS			P37303		KOG1368	GLY1
KLMA_10782	1650116	1651069	-		alkaline ceramidase YDC1	KMDMKU3-1042_Chromosome1	CDS			Q02896	K04711	KOG2329	YDC1
KLMA_10783	1652172	1653014	-		sorbose reductase SOU1	KMDMKU3-1042_Chromosome1	CDS			P87219		KOG1205	SOU1
KLMA_10784	1654853	1657066	+		MADS_MEF2_like	KMDMKU3-1042_Chromosome1	CDS			P38128	K09265	KOG0015	SMP1
KLMA_10786	1658012	1659119	+	1658018 1658414	40S ribosomal protein S5	KMDMKU3-1042_Chromosome1	CDS			P41798	K02991	KOG1646	RPS6
KLMA_10787	1659490	1660899	-		glutathione reductase	KMDMKU3-1042_Chromosome1	CDS			Q6HA23	K00383	KOG1335	GLR1
KLMA_10788	1661300	1662652	-		sulfite efflux pump SSU1	KMDMKU3-1042_Chromosome1	CDS			P41930			SSU1
KLMA_10789	1663228	1664979	-		uncharacterized transporter YBR180W	KMDMKU3-1042_Chromosome1	CDS			P38125		KOG1330	DTR1
KLMA_10791	1665861	1667792	-		nucleolar GTP-binding protein 1	KMDMKU3-1042_Chromosome1	CDS			Q6CM00	K06943	KOG1487	NOG1
KLMA_10793	1668403	1669143	+		translocation protein SEC62	KMDMKU3-1042_Chromosome1	CDS			Q6CLZ9	K12275	KOG2927	SEC62
KLMA_10794	1669638	1672130	+		transmembrane GTPase FZO1	KMDMKU3-1042_Chromosome1	CDS			P38297		KOG0448	FZO1
KLMA_10795	1672508	1673854	+		medium-chain fatty acid ethyl ester synthase/esterase 2	KMDMKU3-1042_Chromosome1	CDS			P38295	K07019	KOG1838	EHT1
KLMA_10796	1673984	1675048	-		peptide-N(4)-(N-acetyl-beta-glucosaminyl)asparagine amidase	KMDMKU3-1042_Chromosome1	CDS			Q6CLZ6	K01456	KOG0909	PNG1
KLMA_10797	1675679	1677103	-		tyrosyl-tRNA synthetase	KMDMKU3-1042_Chromosome1	CDS			P48527	K01866	KOG2623	MSY1
KLMA_10798	1677387	1677749	+		protein MGR2	KMDMKU3-1042_Chromosome1	CDS			Q02889		KOG4096	MGR2
KLMA_10799	1677977	1678465	+		mitochondrial protein FMP14	KMDMKU3-1042_Chromosome1	CDS			Q6CLZ3			AIM43
KLMA_10800	1678552	1679736	-		autophagy-related protein 21	KMDMKU3-1042_Chromosome1	CDS			Q6CLZ2		KOG2111	ATG21
KLMA_10802	1680124	1681542	-		elongator complex protein 4	KMDMKU3-1042_Chromosome1	CDS			Q02884	K11375	KOG3949	ELP4
KLMA_10803	1682005	1683351	+		N-acyl-phosphatidylethanolamine-hydrolyzing phospholipase D	KMDMKU3-1042_Chromosome1	CDS			Q02883		KOG3798	FMP30
KLMA_10804	1683382	1684323	-		3-methyl-2-oxobutanoate hydroxymethyltransferase	KMDMKU3-1042_Chromosome1	CDS			P38122	K00606	KOG2949	ECM31
KLMA_10805	1685617	1686708	+		uncharacterized abhydrolase domain-containing protein YGR015C	KMDMKU3-1042_Chromosome1	CDS			O94437		KOG2382
KLMA_10806	1687291	1687824	+		hypothetical protein	KMDMKU3-1042_Chromosome1	CDS
KLMA_10807	1687934	1690126	-		aspS_bact	KMDMKU3-1042_Chromosome1	CDS			P15179	K01876	KOG0555	MSD1
KLMA_10808	1690155	1691096	-		COMPASS component SWD3	KMDMKU3-1042_Chromosome1	CDS			P38123	K14963	KOG0645	SWD3
KLMA_10809	1691579	1692019	+		proteasome maturation factor UMP1	KMDMKU3-1042_Chromosome1	CDS			P38293	K11599	KOG3061	UMP1
KLMA_10810	1692427	1694676	+		uncharacterized protein YPL105C	KMDMKU3-1042_Chromosome1	CDS			Q02875		KOG1862	SYH1
KLMA_10811	1694814	1695422	-		translocation protein SEC66	KMDMKU3-1042_Chromosome1	CDS			P33754	K12273	KOG4699	SEC66
KLMA_10812	1695777	1697567	+		nuclear protein localization protein 4	KMDMKU3-1042_Chromosome1	CDS			Q6CLY1	K14015	KOG2834	NPL4
KLMA_10813	1697916	1700000	+		heat shock protein homolog SSE1	KMDMKU3-1042_Chromosome1	CDS			Q875P5	K09485	KOG0102	SSE1
KLMA_10814	1700221	1700946	-		oxidored-like super family	KMDMKU3-1042_Chromosome1	CDS			Q02873		KOG4690
KLMA_10815	1701262	1702413	-		peroxisomal membrane protein PEX32	KMDMKU3-1042_Chromosome1	CDS			P38292			PEX32
KLMA_10816	1702652	1703062	+		ribonucleases P/MRP protein subunit POP7	KMDMKU3-1042_Chromosome1	CDS			P38291	K14526		POP7
KLMA_10817	1703068	1703664	-		hypothetical protein	KMDMKU3-1042_Chromosome1	CDS			Q02872		KOG1173
KLMA_10818	1703874	1704506	-		ureidoglycolate hydrolase	KMDMKU3-1042_Chromosome1	CDS			P32459	K01483		DAL3
KLMA_10819	1705042	1706370	+		prephenate dehydrogenase [NADP+]	KMDMKU3-1042_Chromosome1	CDS			P20049	K00211	KOG2380	TYR1
KLMA_10820	1706733	1707476	-		hypothetical protein	KMDMKU3-1042_Chromosome1	CDS
KLMA_10821	1708052	1708603	+		ADP-ribosylation factor-like protein 1	KMDMKU3-1042_Chromosome1	CDS			P38116	K07942	KOG0076	ARL1
KLMA_10822	1709208	1711019	+		ABC1 family protein YPL109C	KMDMKU3-1042_Chromosome1	CDS			Q02981	K08869	KOG1235
KLMA_10824	1712295	1714197	+	1713639 1713750	Sit1p	KMDMKU3-1042_Chromosome1	CDS			Q92341		KOG1330	str3
KLMA_10826	1714698	1715360	-		hypothetical protein	KMDMKU3-1042_Chromosome1	CDS
KLMA_10827	1716379	1718148	+		MFS_1	KMDMKU3-1042_Chromosome1	CDS			P46996		KOG2615
KLMA_10828	1718375	1718935	-		hypothetical protein	KMDMKU3-1042_Chromosome1	CDS
KLMA_10829	1719897	1720856	+		hypothetical protein	KMDMKU3-1042_Chromosome1	CDS
KLMA_10830	1721474	1722145	-		ribosyldihydronicotinamide dehydrogenase [quinone]	KMDMKU3-1042_Chromosome1	CDS			Q9JI75		KOG4530	Nqo2
KLMA_10831	1724259	1725902	+		uncharacterized transporter YLL055W	KMDMKU3-1042_Chromosome1	CDS			Q12235		KOG2533	YCT1
KLMA_10832	1726696	1727643	+		dihydroorotate dehydrogenase	KMDMKU3-1042_Chromosome1	CDS			P28272	K00226	KOG1436	URA1
KLMA_10833	1728370	1729476	+		uncharacterized protein C800.11	KMDMKU3-1042_Chromosome1	CDS			Q9HGL1		KOG2938
KLMA_10834	1729740	1731188	-		repressible acid phosphatase	KMDMKU3-1042_Chromosome1	CDS			P38693	K01078	KOG1382	PHO12
KLMA_10835	1735458	1738385	+		flocculation protein FLO5	KMDMKU3-1042_Chromosome1	CDS
KLMA_10836	1738878	1740437	-		purine-cytosine permease FCY2	KMDMKU3-1042_Chromosome1	CDS			P17064	K03457		FCY2
KLMA_10837	1742131	1743318	-		hypothetical protein	KMDMKU3-1042_Chromosome1	CDS
KLMA_20001	797	940	+		conserved hypothetical membrane protein	KMDMKU3-1042_Chromosome2	CDS
KLMA_20002	6846	9494	-		flocculation protein FLO5	KMDMKU3-1042_Chromosome2	CDS
KLMA_20003	13803	14063	+		conserved hypothetical membrane protein	KMDMKU3-1042_Chromosome2	CDS
KLMA_20004	15336	17717	+		oligopeptide transporter 1	KMDMKU3-1042_Chromosome2	CDS			P40897		KOG2262	OPT1
KLMA_20005	19014	20270	+		alcohol dehydrogenase 4	KMDMKU3-1042_Chromosome2	CDS			P10127	K13954	KOG3857	ADH4
KLMA_20006	21891	23951	+		probable urea active transporter 1	KMDMKU3-1042_Chromosome2	CDS			P33413		KOG2348	DUR3
KLMA_20007	24590	26104	-		putative monooxygenase yxeK	KMDMKU3-1042_Chromosome2	CDS			P54950			yxeK
KLMA_20008	28081	30300	+		ferric reductase transmembrane component 4	KMDMKU3-1042_Chromosome2	CDS			P53746		KOG0039	FRE4
KLMA_20009	31334	32164	+		hypothetical protein	KMDMKU3-1042_Chromosome2	CDS			P25613	K07034		ADY2
KLMA_20010	32502	32984	-		protein crtK	KMDMKU3-1042_Chromosome2	CDS					KOG3797
KLMA_20011	33984	35753	+		probable alpha-1	KMDMKU3-1042_Chromosome2	CDS			P53745	K05538		MNT4
KLMA_20012	35950	37560	-		ras_like_GTPase super family	KMDMKU3-1042_Chromosome2	CDS			P94400		KOG2743	yciC
KLMA_20013	40549	42231	+		PX_Bem1p	KMDMKU3-1042_Chromosome2	CDS
KLMA_20014	42436	42777	-		hypothetical protein	KMDMKU3-1042_Chromosome2	CDS
KLMA_20015	43112	43867	+		ubiquitin carboxyl-terminal hydrolase YUH1	KMDMKU3-1042_Chromosome2	CDS			P35127	K05609	KOG1415	YUH1
KLMA_20016	43907	45814	-		PCI super family	KMDMKU3-1042_Chromosome2	CDS			Q12049		KOG1861	THP3
KLMA_20017	46201	47139	-		ubiquitin carboxyl-terminal hydrolase isozyme L5	KMDMKU3-1042_Chromosome2	CDS			Q54N38	K05610	KOG2778	uch2
KLMA_20018	47348	48262	-		altered inheritance rate of mitochondria protein 25	KMDMKU3-1042_Chromosome2	CDS			P47140		KOG0621	AIM25
KLMA_20019	48775	49701	-		serine/threonine-protein phosphatase 4 catalytic subunit	KMDMKU3-1042_Chromosome2	CDS			Q6CNT6	K01090	KOG0377	PPH3
KLMA_20020	50421	51503	+		protein PEA2	KMDMKU3-1042_Chromosome2	CDS
KLMA_20021	51843	52544	-		TATA-box-binding protein	KMDMKU3-1042_Chromosome2	CDS			P13393	K03120	KOG3302	SPT15
KLMA_20022	53025	54986	+		sister chromatid cohesion protein 4	KMDMKU3-1042_Chromosome2	CDS			P40090	K06673		SCC4
KLMA_20023	55257	57908	-		trehalose-phosphatase	KMDMKU3-1042_Chromosome2	CDS			P31688	K00697	KOG1050	TPS2
KLMA_20024	60203	61837	+		inositolphosphotransferase 1	KMDMKU3-1042_Chromosome2	CDS			P38954			IPT1
KLMA_20025	62046	62315	-		U6 snRNA-associated Sm-like protein LSm5	KMDMKU3-1042_Chromosome2	CDS			P40089	K12624	KOG1775	LSM5
KLMA_20026	63205	63789	+		polyamine N-acetyltransferase 1	KMDMKU3-1042_Chromosome2	CDS			Q12447		KOG4144	PAA1
KLMA_20027	64464	64733	+		hypothetical protein	KMDMKU3-1042_Chromosome2	CDS
KLMA_20028	65330	67729	+		ubiquitin carboxyl-terminal hydrolase 4	KMDMKU3-1042_Chromosome2	CDS			Q9HFS7	K11839	KOG1866	DOA4
KLMA_20029	67794	68684	-		protein DOS2	KMDMKU3-1042_Chromosome2	CDS			P54858		KOG2690	DOS2
KLMA_20030	68987	69679	+		putative tyrosine-protein phosphatase OCA6	KMDMKU3-1042_Chromosome2	CDS			Q12454		KOG1572	OCA6
KLMA_20031	69761	71020	-		DNA damage-inducible protein 1	KMDMKU3-1042_Chromosome2	CDS			Q6CNS3	K11885	KOG0012	DDI1
KLMA_20032	71220	72059	+		DNA-3-methyladenine glycosylase	KMDMKU3-1042_Chromosome2	CDS			P22134	K01247	KOG1918	MAG1
KLMA_20033	72219	73697	-		cytochrome c oxidase assembly protein COX15	KMDMKU3-1042_Chromosome2	CDS			P40086	K02259	KOG2725	COX15
KLMA_20035	74037	77279	-		lon protease homolog	KMDMKU3-1042_Chromosome2	CDS			Q6CNR9	K08675	KOG2004	PIM1
KLMA_20036	77940	78596	-		transcriptional activator HAP3	KMDMKU3-1042_Chromosome2	CDS			P40914		KOG0869	HAP3
KLMA_20037	78875	80566	+		oligosaccharide translocation protein RFT1	KMDMKU3-1042_Chromosome2	CDS			P40913	K06316	KOG2864	RFT1
KLMA_20038	80777	82267	+		DNA-(apurinic or apyrimidinic site) lyase 2	KMDMKU3-1042_Chromosome2	CDS			P38207	K10772	KOG1294	APN2
KLMA_20039	82317	82712	-		ribonucleases P/MRP protein subunit POP8	KMDMKU3-1042_Chromosome2	CDS			P38208	K14528		POP8
KLMA_20040	83094	87740	-		vacuolar protein sorting/targeting protein PEP1	KMDMKU3-1042_Chromosome2	CDS			Q6CNR4		KOG3511	VPS10
KLMA_20041	88470	89570	+		mitogen-activated protein kinase FUS3	KMDMKU3-1042_Chromosome2	CDS			P16892	K04371	KOG4250	FUS3
KLMA_20042	91279	92850	+		acetyl-CoA hydrolase	KMDMKU3-1042_Chromosome2	CDS			Q6CNR2	K01067	KOG2828	ACH1
KLMA_20043	93489	94580	-		methionyl-tRNA formyltransferase	KMDMKU3-1042_Chromosome2	CDS				K00604	KOG3082
KLMA_20044	94688	95638	+		hypothetical protein	KMDMKU3-1042_Chromosome2	CDS
KLMA_20045	95872	96858	+		mediator of RNA polymerase II transcription subunit 3	KMDMKU3-1042_Chromosome2	CDS			Q6CNQ9	K15155		PGD1
KLMA_20046	97245	99374	+		tryptophan synthase	KMDMKU3-1042_Chromosome2	CDS			P00931	K01694	KOG4175	TRP5
KLMA_20047	99785	102424	+		RNA polymerase I-specific transcription initiation factor RRN6	KMDMKU3-1042_Chromosome2	CDS			P32786	K15218	KOG3600	RRN6
KLMA_20048	103034	105286	+		mannosyl-oligosaccharide glucosidase	KMDMKU3-1042_Chromosome2	CDS			P53008	K01228	KOG2161	CWH41
KLMA_20049	106221	107777	+		probable family 17 glucosidase SCW11	KMDMKU3-1042_Chromosome2	CDS			P53189			SCW11
KLMA_20050	108045	109079	-		inositol oxygenase 1	KMDMKU3-1042_Chromosome2	CDS			Q9FJU4	K00469	KOG1573	MIOX5
KLMA_R201	109315	109387	+			KMDMKU3-1042_Chromosome2	tRNA	Phe	gaa
KLMA_20051	109570	109938	-		rRNA-processing protein CGR1	KMDMKU3-1042_Chromosome2	CDS			Q6CNQ3	K14822		CGR1
KLMA_20052	113089	114318	-		uncharacterized membrane protein YGR149W	KMDMKU3-1042_Chromosome2	CDS			P48236		KOG2895
KLMA_20053	114786	115142	-		60S ribosomal protein L30	KMDMKU3-1042_Chromosome2	CDS			P38664	K02908	KOG2988	RPL30
KLMA_20054	116615	117082	+		60S ribosomal protein L24	KMDMKU3-1042_Chromosome2	CDS			Q752U6	K02896	KOG1722	RPL24
KLMA_20055	117803	118075	+		hypothetical protein	KMDMKU3-1042_Chromosome2	CDS
KLMA_20056	118611	119264	+		DUF1279 super family	KMDMKU3-1042_Chromosome2	CDS			P37293		KOG4526	NAT2
KLMA_20057	119444	120367	-		uricase	KMDMKU3-1042_Chromosome2	CDS			P78609	K00365	KOG1599
KLMA_20058	121175	121843	-	121747 121812	hypothetical protein	KMDMKU3-1042_Chromosome2	CDS			P53187		KOG4603	HOP2
KLMA_20059	125266	126936	+		regulatory protein MIG1	KMDMKU3-1042_Chromosome2	CDS			P52288	K09467	KOG3608	MIG1
KLMA_20060	127318	128640	+		U4/U6 snRNA-associated-splicing factor PRP24	KMDMKU3-1042_Chromosome2	CDS			P49960		KOG0128	PRP24
KLMA_20061	128736	133565	-		nucleoporin NUP188	KMDMKU3-1042_Chromosome2	CDS			P52593	K14311		NUP188
KLMA_20062	133845	134723	-		inorganic pyrophosphatase	KMDMKU3-1042_Chromosome2	CDS			P28239	K01507	KOG1626	PPA2
KLMA_20063	135083	137806	-		uncharacterized protein RSN1	KMDMKU3-1042_Chromosome2	CDS			Q03516		KOG1134	RSN1
KLMA_20064	138686	140017	+		hypothetical conserved protein	KMDMKU3-1042_Chromosome2	CDS			Q03508
KLMA_20065	140260	141762	+		DUF2410 super family	KMDMKU3-1042_Chromosome2	CDS			Q03508
KLMA_20067	142396	143952	+		chromatin assembly factor 1 subunit p60	KMDMKU3-1042_Chromosome2	CDS			Q04199	K10751	KOG0973	CAC2
KLMA_20068	145056	145661	-		coupling of ubiquitin conjugation to ER degradation protein 1	KMDMKU3-1042_Chromosome2	CDS			Q6CNN5	K14022		CUE1
KLMA_20069	145948	146460	-		transcriptional regulatory protein SAP30	KMDMKU3-1042_Chromosome2	CDS			P38429			SAP30
KLMA_20070	146718	147716	-		metallo-dependent_hydrolases	KMDMKU3-1042_Chromosome2	CDS			P38430		KOG3020
KLMA_20071	148170	148763	-		DUP super family	KMDMKU3-1042_Chromosome2	CDS
KLMA_20072	149057	149668	-		hypothetical conserved protein	KMDMKU3-1042_Chromosome2	CDS
KLMA_20073	150036	150626	-		hypothetical conserved protein	KMDMKU3-1042_Chromosome2	CDS
KLMA_20074	151723	155118	+		trehalose synthase complex regulatory subunit TPS3	KMDMKU3-1042_Chromosome2	CDS			P38427	K00697	KOG1050	TSL1
KLMA_20075	155847	156317	+		eukaryotic translation initiation factor 1A	KMDMKU3-1042_Chromosome2	CDS			P38912	K03236	KOG3403	TIF11
KLMA_20076	156564	157628	-		magnesium transporter NIPA2	KMDMKU3-1042_Chromosome2	CDS			Q3SWX0		KOG2922	NIPA2
KLMA_20077	157905	159473	-		SIR4-interacting protein SIF2	KMDMKU3-1042_Chromosome2	CDS			P38262	K04508	KOG0273	SIF2
KLMA_20078	159821	161983	+		exocyst complex component EXO84	KMDMKU3-1042_Chromosome2	CDS			Q6CNM8		KOG2215	EXO84
KLMA_20079	162377	163249	+		hsp70 nucleotide exchange factor FES1	KMDMKU3-1042_Chromosome2	CDS			Q6CNM7		KOG2160	FES1
KLMA_20080	163433	165568	-		crossover junction endonuclease EME1	KMDMKU3-1042_Chromosome2	CDS			Q6CNM6			EME1
KLMA_20081	165850	168804	-		exocyst complex component SEC8	KMDMKU3-1042_Chromosome2	CDS			P32855	K06111	KOG3691	SEC8
KLMA_20082	169270	170139	-		hypothetical protein	KMDMKU3-1042_Chromosome2	CDS				K11773
KLMA_20083	170970	173435	+		dipeptidyl aminopeptidase B	KMDMKU3-1042_Chromosome2	CDS			P18962	K01282	KOG2281	DAP2
KLMA_20084	173881	176898	+		26S proteasome regulatory subunit RPN1	KMDMKU3-1042_Chromosome2	CDS			P38764	K03028	KOG2005	RPN1
KLMA_20085	177139	177774	-		v-type proton ATPase subunit c''	KMDMKU3-1042_Chromosome2	CDS			P23968	K03661	KOG0233	VMA16
KLMA_20086	178272	179345	-		homoserine kinase	KMDMKU3-1042_Chromosome2	CDS			P17423	K00872	KOG1537	THR1
KLMA_20087	180215	181426	+		mitochondrial-processing peptidase subunit alpha	KMDMKU3-1042_Chromosome2	CDS			P11914	K01412	KOG0960	MAS2
KLMA_20088	181644	187229	-		myosin-1	KMDMKU3-1042_Chromosome2	CDS			P08964	K10352	KOG0977	MYO1
KLMA_20089	188046	189998	+		conserved hypothetical protein	KMDMKU3-1042_Chromosome2	CDS
KLMA_20090	191521	192702	+		ras-related protein rapC	KMDMKU3-1042_Chromosome2	CDS			P38763		KOG0097
KLMA_20091	193336	194168	+	193339 193922	ribosomal protein S27	KMDMKU3-1042_Chromosome2	CDS
KLMA_20092	194442	196640	-		37S ribosomal protein S22	KMDMKU3-1042_Chromosome2	CDS			P36056		KOG2539	RSM22
KLMA_20093	196995	197744	+		signal recognition particle receptor subunit beta	KMDMKU3-1042_Chromosome2	CDS			P36057	K12272	KOG0090	SRP102
KLMA_R202	198343	198415	+			KMDMKU3-1042_Chromosome2	tRNA	Arg	tct
KLMA_20094	198665	203611	+		nucleoporin NUP192	KMDMKU3-1042_Chromosome2	CDS			P47054	K14310	KOG1835	NUP192
KLMA_20095	203757	206099	-		nucleoporin NSP1	KMDMKU3-1042_Chromosome2	CDS			P14907	K14306	KOG2196	NSP1
KLMA_20096	206510	210844	-		MAP-homologous protein 1	KMDMKU3-1042_Chromosome2	CDS			P43638			MHP1
KLMA_20097	211683	212639	+		hypothetical protein	KMDMKU3-1042_Chromosome2	CDS
KLMA_20098	212871	213841	-	213617 213804	phosphoglycerate mutase 1	KMDMKU3-1042_Chromosome2	CDS			P00950	K01834	KOG0235	GPM1
KLMA_20099	215514	216347	+		hypothetical protein	KMDMKU3-1042_Chromosome2	CDS			P25613	K07034		ADY2
KLMA_20100	217029	217826	+		reduced viability upon starvation protein 161	KMDMKU3-1042_Chromosome2	CDS			P25343		KOG3771	RVS161
KLMA_20101	218846	222628	+		sterol-sensing super family	KMDMKU3-1042_Chromosome2	CDS
KLMA_20102	223356	225020	-		serine/threonine-protein kinase HAL4/SAT4	KMDMKU3-1042_Chromosome2	CDS			P25333	K08286	KOG0690	SAT4
KLMA_R203	225767	225842	-			KMDMKU3-1042_Chromosome2	tRNA	Asn	gtt
KLMA_20103	226078	226740	-		hypothetical protein	KMDMKU3-1042_Chromosome2	CDS
KLMA_20104	228339	228566	-		hypothetical protein	KMDMKU3-1042_Chromosome2	CDS
KLMA_R204	232475	232547	+			KMDMKU3-1042_Chromosome2	tRNA	Pro	agg
KLMA_20105	233518	234957	+		citrate synthase	KMDMKU3-1042_Chromosome2	CDS			P00890	K01647	KOG2617	CIT1
KLMA_20106	235720	236463	+		flavoprotein-like protein YCP4	KMDMKU3-1042_Chromosome2	CDS			P25349		KOG3135	YCP4
KLMA_20107	236769	238511	-		jmjC super family	KMDMKU3-1042_Chromosome2	CDS			Q67XX3		KOG2130
KLMA_20108	238933	239490	-		ribosomal_L32p super family	KMDMKU3-1042_Chromosome2	CDS			P25348		KOG4080	MRPL32
KLMA_20109	240054	241070	+		cell division control protein 10	KMDMKU3-1042_Chromosome2	CDS			P25342		KOG3859	CDC10
KLMA_20110	242591	244921	-		dynamin-related protein DNM1	KMDMKU3-1042_Chromosome2	CDS			P54861	K01528	KOG0447	DNM1
KLMA_20111	245428	246723	-		histone acetyltransferase RTT109	KMDMKU3-1042_Chromosome2	CDS			Q07794	K11309	KOG4534	RTT109
KLMA_20112	247020	247759	-	247603 247694	proteasome component PRE3	KMDMKU3-1042_Chromosome2	CDS			P38624	K02738	KOG0175	PRE3
KLMA_20113	248137	251169	-		protein SFI1	KMDMKU3-1042_Chromosome2	CDS			Q12369		KOG4775	SFI1
KLMA_20114	251513	252895	+		dolichyl-diphosphooligosaccharide--protein glycosyltransferase subunit 1	KMDMKU3-1042_Chromosome2	CDS			P41543	K12666	KOG2291	OST1
KLMA_20115	253054	254985	-		origin recognition complex subunit 3	KMDMKU3-1042_Chromosome2	CDS			P54790	K02605	KOG2538	ORC3
KLMA_20116	255379	255735	-		cytochrome c oxidase assembly protein COX16	KMDMKU3-1042_Chromosome2	CDS			Q6CK73			COX16
KLMA_20117	257178	261362	+		regulatory protein ADR1	KMDMKU3-1042_Chromosome2	CDS			P07248	K09466	KOG1074	ADR1
KLMA_20118	261710	264601	-		rad9_Rad53_bind super family	KMDMKU3-1042_Chromosome2	CDS			P14737	K06661	KOG3548	RAD9
KLMA_20119	265348	266547	+		hypothetical protein	KMDMKU3-1042_Chromosome2	CDS
KLMA_20120	266811	267872	-		CDC_Septin	KMDMKU3-1042_Chromosome2	CDS			Q04921		KOG3859	SPR28
KLMA_20121	268258	269463	-		protein BUR2	KMDMKU3-1042_Chromosome2	CDS			Q6CK68	K15563	KOG0834	BUR2
KLMA_20122	269854	271278	-		hypothetical protein	KMDMKU3-1042_Chromosome2	CDS
KLMA_20123	271848	273884	+		glucosidase 2 subunit beta	KMDMKU3-1042_Chromosome2	CDS			Q04924	K08288	KOG2397	GTB1
KLMA_20124	274911	276191	+		SVF1-like protein YDR222W	KMDMKU3-1042_Chromosome2	CDS			Q04925
KLMA_20125	276796	280005	+		protein IFH1	KMDMKU3-1042_Chromosome2	CDS			P39520			IFH1
KLMA_20126	280387	282867	+		U3 small nucleolar RNA-associated protein 13	KMDMKU3-1042_Chromosome2	CDS			Q05946	K14555	KOG0316	UTP13
KLMA_20128	283155	283742	+		ribosome assembly protein 3	KMDMKU3-1042_Chromosome2	CDS			Q6CK62	K14854		RSA3
KLMA_20129	283938	284810	-		protein CCC1	KMDMKU3-1042_Chromosome2	CDS			P47818		KOG4473	CCC1
KLMA_20130	286313	287413	-		glutathione S-transferase omega-like 2	KMDMKU3-1042_Chromosome2	CDS			P36156	K07393	KOG2903	ECM4
KLMA_20131	287793	288212	-		Golgi apparatus membrane protein TVP15	KMDMKU3-1042_Chromosome2	CDS
KLMA_20132	288647	289399	-		protein BMH2	KMDMKU3-1042_Chromosome2	CDS			P34730	K06630	KOG0841	BMH2
KLMA_R205	295119	295233	+	295156 295188		KMDMKU3-1042_Chromosome2	tRNA	Leu	caa
KLMA_20133	295538	300078	-	299049 299137	hypothetical protein	KMDMKU3-1042_Chromosome2	CDS			Q06554	K15710	KOG0298	IRC20
KLMA_20135	301321	302952	+		serine/threonine-protein kinase srk1	KMDMKU3-1042_Chromosome2	CDS			P38623	K08286	KOG0614	RCK2
KLMA_20136	303226	305622	-		ribosome-releasing factor 2	KMDMKU3-1042_Chromosome2	CDS			Q6CK29	K02355	KOG0467	MEF2
KLMA_20137	305948	306877	+		translation initiation factor eIF-2B subunit alpha	KMDMKU3-1042_Chromosome2	CDS			P14741	K03239	KOG1467	GCN3
KLMA_20138	306944	307663	-		DNA-directed RNA polymerase III subunit rpc5	KMDMKU3-1042_Chromosome2	CDS			P36121	K14721	KOG2354	RPC37
KLMA_20139	308254	310464	+		ATP-dependent RNA helicase DBP7	KMDMKU3-1042_Chromosome2	CDS			Q6CK32	K14806	KOG4284	DBP7
KLMA_20140	310810	312606	+		glucose starvation modulator protein 1	KMDMKU3-1042_Chromosome2	CDS			Q6CK33			GSM1
KLMA_20141	312753	314249	-		uncharacterized protein YKR023W	KMDMKU3-1042_Chromosome2	CDS			P36119		KOG2845
KLMA_20143	315406	315816	-		mitochondrial import inner membrane translocase subunit TIM16	KMDMKU3-1042_Chromosome2	CDS			Q6CK35		KOG3442	PAM16
KLMA_20144	316616	318469	+		hap4 transcription factor	KMDMKU3-1042_Chromosome2	CDS
KLMA_20145	318940	320112	-		centromere DNA-binding protein complex CBF3 subunit C	KMDMKU3-1042_Chromosome2	CDS			P35203	K11576		CTF13
KLMA_20146	320249	321418	+		DNA replication regulator SLD2	KMDMKU3-1042_Chromosome2	CDS			Q6CK38	K10729		SLD2
KLMA_20147	321536	323098	-		U3 small nucleolar RNA-associated protein 15	KMDMKU3-1042_Chromosome2	CDS			Q04305	K14549	KOG0273	UTP15
KLMA_20148	323699	325567	+		actin-interacting protein 1	KMDMKU3-1042_Chromosome2	CDS			P46680		KOG0286	AIP1
KLMA_20149	325948	327234	+		chromatin structure-remodeling complex subunit RSC7	KMDMKU3-1042_Chromosome2	CDS			P32832	K11761		NPL6
KLMA_20150	327626	330157	+		mitochondrial respiratory chain complexes assembly protein RCA1	KMDMKU3-1042_Chromosome2	CDS			P40341	K08956	KOG0732	YTA12
KLMA_20151	330654	332351	+		vacuolar basic amino acid transporter 1	KMDMKU3-1042_Chromosome2	CDS			Q04301		KOG2615	VBA1
KLMA_20152	332425	333177	-		probable ADP-ribose 1''-phosphate phosphatase YML087W	KMDMKU3-1042_Chromosome2	CDS			Q04299
KLMA_20153	333636	334922	+		aspartate aminotransferase	KMDMKU3-1042_Chromosome2	CDS			Q01802	K14455	KOG1412	AAT1
KLMA_20154	335033	337999	-		uncharacterized protein YMR086W	KMDMKU3-1042_Chromosome2	CDS
KLMA_20155	338732	340852	-		glucosamine--fructose-6-phosphate aminotransferase [isomerizing]	KMDMKU3-1042_Chromosome2	CDS			P14742	K00820	KOG1268	GFA1
KLMA_20156	341585	343159	-		vacuolar aminopeptidase 1	KMDMKU3-1042_Chromosome2	CDS			P14904	K01268	KOG2596	LAP4
KLMA_20157	344205	348116	+		probable serine/threonine-protein kinase HSL1	KMDMKU3-1042_Chromosome2	CDS			P34244	K02515	KOG0194	HSL1
KLMA_20158	348437	349576	-		alcohol dehydrogenase 4	KMDMKU3-1042_Chromosome2	CDS			P49385	K13953	KOG0023	ADH4
KLMA_20159	351057	351809	-		U3 small nucleolar RNA-associated protein 11	KMDMKU3-1042_Chromosome2	CDS			P34247	K14769	KOG3237	UTP11
KLMA_20160	352234	353127	+		hypothetical protein	KMDMKU3-1042_Chromosome2	CDS			Q6CK52			MTC2
KLMA_20161	353260	354162	-		putative mitochondrial carrier protein YHM1/SHM1	KMDMKU3-1042_Chromosome2	CDS			P38988		KOG0769	GGC1
KLMA_20162	354737	356590	+		protein PCF11	KMDMKU3-1042_Chromosome2	CDS			P39081	K14400	KOG2071	PCF11
KLMA_20163	356851	360384	-		hypothetical protein	KMDMKU3-1042_Chromosome2	CDS
KLMA_20164	361067	363523	-		hypothetical protein	KMDMKU3-1042_Chromosome2	CDS
KLMA_20165	367931	368614	-		adenylate kinase 1	KMDMKU3-1042_Chromosome2	CDS			Q6CK57	K00939	KOG3079	ADK1
KLMA_20166	369692	371848	+		hypothetical protein	KMDMKU3-1042_Chromosome2	CDS			Q6CK58			MSC3
KLMA_20168	372267	372659	-		histone H2A	KMDMKU3-1042_Chromosome2	CDS			Q6CK59	K11251	KOG1756	HTA1
KLMA_20169	373375	373773	+		histone H2B.1	KMDMKU3-1042_Chromosome2	CDS			Q6CMV8	K11252	KOG1744	HTB1
KLMA_20170	374109	377376	+	377248 377371	sporulation-specific protein 71	KMDMKU3-1042_Chromosome2	CDS			Q03868			SPO71
KLMA_20171	377475	379766	-		protein STE5	KMDMKU3-1042_Chromosome2	CDS			P32917	K11239		STE5
KLMA_20172	381001	382242	-		pyruvate dehydrogenase E1 component subunit alpha	KMDMKU3-1042_Chromosome2	CDS			O13366	K00161	KOG1182	PDA1
KLMA_20173	383114	384829	+		probable metalloprotease ARX1	KMDMKU3-1042_Chromosome2	CDS			Q6CKB6	K14813	KOG2776	ARX1
KLMA_20174	385340	386329	+		meiotic recombination protein DMC1	KMDMKU3-1042_Chromosome2	CDS			P25453	K10872	KOG1564	DMC1
KLMA_20175	386387	387796	-		membrane protein TMS1	KMDMKU3-1042_Chromosome2	CDS			Q12116		KOG2592	TMS1
KLMA_20176	388014	388790	+		actin superfamily	KMDMKU3-1042_Chromosome2	CDS					KOG0679
KLMA_20177	388896	389807	-		hypothetical protein	KMDMKU3-1042_Chromosome2	CDS
KLMA_20178	390031	390234	-		hypothetical protein	KMDMKU3-1042_Chromosome2	CDS
KLMA_R206	390608	390683	-			KMDMKU3-1042_Chromosome2	tRNA	Ile	aat
KLMA_20179	390983	393802	+		DNA repair and recombination protein RDH54	KMDMKU3-1042_Chromosome2	CDS			P38086	K10877	KOG0391	RDH54
KLMA_20180	393857	395755	-		zinc finger protein YDR049W	KMDMKU3-1042_Chromosome2	CDS			Q04311		KOG2505	VMS1
KLMA_20181	396105	397214	-		uroporphyrinogen decarboxylase	KMDMKU3-1042_Chromosome2	CDS			P32347	K01599	KOG2872	HEM12
KLMA_R207	397606	397691	+			KMDMKU3-1042_Chromosome2	tRNA	Leu	taa
KLMA_R208	397841	397926	-			KMDMKU3-1042_Chromosome2	tRNA	Leu	taa
KLMA_20182	398409	401174	+		uncharacterized zinc metalloprotease YBR074W	KMDMKU3-1042_Chromosome2	CDS			Q6CKC6		KOG2194
KLMA_20183	401407	403752	-		conserved hypothetical protein	KMDMKU3-1042_Chromosome2	CDS
KLMA_20184	406199	409234	-		endo-1,3-beta-glucanase	KMDMKU3-1042_Chromosome2	CDS			P53753		KOG2254	DSE4
KLMA_20185	411555	415436	+		conserved hypothetical protein	KMDMKU3-1042_Chromosome2	CDS			P0C2I3			TY1B-DR6
KLMA_20186	420976	422193	+		conserved hypothetical protein	KMDMKU3-1042_Chromosome2	CDS					KOG1074
KLMA_20187	423646	425598	-		protein DBF4	KMDMKU3-1042_Chromosome2	CDS			P32325	K02309	KOG4139	DBF4
KLMA_20188	425973	426392	-		protein SLM4	KMDMKU3-1042_Chromosome2	CDS			P38247			SLM4
KLMA_R209	426718	426807	+	426753 426769		KMDMKU3-1042_Chromosome2	tRNA	Gly	acc
KLMA_20189	427221	429017	+		reduced growth phenotype protein 1	KMDMKU3-1042_Chromosome2	CDS			P16664			RGP1
KLMA_20190	429121	430833	-		late secretory pathway protein avl9	KMDMKU3-1042_Chromosome2	CDS			Q12500		KOG3823	AVL9
KLMA_20191	431323	433551	+		THO complex subunit HPR1	KMDMKU3-1042_Chromosome2	CDS			P17629			HPR1
KLMA_20192	433861	435195	+		ribosome biogenesis protein NOP53	KMDMKU3-1042_Chromosome2	CDS			Q12080	K14840	KOG2823	NOP53
KLMA_20193	435394	437928	-		peroxisomal long-chain fatty acid import protein 2	KMDMKU3-1042_Chromosome2	CDS			P41909	K15628	KOG0060	PXA1
KLMA_20194	438577	439440	+		UPF0613 protein PB24D3.06c	KMDMKU3-1042_Chromosome2	CDS			Q9C0Y8		KOG4840
KLMA_20195	439758	440429	+		acetyltransferases	KMDMKU3-1042_Chromosome2	CDS			Q09927			ppr1
KLMA_20196	440582	443112	+	441004 441403;442063 442177	hypothetical protein	KMDMKU3-1042_Chromosome2	CDS			Q08641		KOG2361	ABP140
KLMA_20199	443152	443967	-		autophagy protein 5	KMDMKU3-1042_Chromosome2	CDS			Q6CKE2	K08339	KOG2976	ATG5
KLMA_20200	444190	445713	+		SGT1 super family	KMDMKU3-1042_Chromosome2	CDS					KOG2406
KLMA_20201	445772	448315	-		putative serine/threonine-protein kinase YPL150W	KMDMKU3-1042_Chromosome2	CDS			Q12152		KOG0596
KLMA_20202	449053	450543	+		folylpolyglutamate synthase	KMDMKU3-1042_Chromosome2	CDS			Q08645	K01930	KOG2525	MET7
KLMA_20203	450624	451763	-		sporulation-specific protein 2	KMDMKU3-1042_Chromosome2	CDS			Q08646			SSP2
KLMA_20204	452316	454346	-		multisubstrate pseudouridine synthase 7	KMDMKU3-1042_Chromosome2	CDS			Q08647	K06176	KOG2339	PUS7
KLMA_20205	454629	455912	+		pre-mRNA-splicing factor PRP46	KMDMKU3-1042_Chromosome2	CDS			Q6CKE8	K12862	KOG0266	PRP46
KLMA_20206	456264	457580	+		histone acetyltransferase ESA1	KMDMKU3-1042_Chromosome2	CDS			Q6CKE9	K11304	KOG2747	ESA1
KLMA_20207	457630	458721	-		serine/threonine-protein phosphatase 2A activator 2	KMDMKU3-1042_Chromosome2	CDS			Q6CKF0	K01802	KOG2867	RRD2
KLMA_20208	459068	460330	-		diacylglycerol O-acyltransferase 1	KMDMKU3-1042_Chromosome2	CDS			Q75BY0	K14457	KOG0831	DGA1
KLMA_20209	461245	463668	+		serine/threonine-protein kinase RAD53	KMDMKU3-1042_Chromosome2	CDS			P22216	K02831	KOG0193	RAD53
KLMA_20210	463858	464736	-		DNA replication complex GINS protein SLD5	KMDMKU3-1042_Chromosome2	CDS			Q6CKF3	K10735	KOG3176	SLD5
KLMA_20211	465002	466708	+		WD repeat-containing protein PAC11	KMDMKU3-1042_Chromosome2	CDS			P40960	K10415		PAC11
KLMA_R210	469443	469516	+			KMDMKU3-1042_Chromosome2	tRNA	Asn	gtt
KLMA_20212	469869	470939	+		NAD-dependent deacetylase HST2	KMDMKU3-1042_Chromosome2	CDS			P53686	K11121	KOG2684	HST2
KLMA_20213	470936	473593	+		mutS protein homolog 4	KMDMKU3-1042_Chromosome2	CDS			P40965	K08740	KOG0221	MSH4
KLMA_20214	473654	475321	-		ULP1	KMDMKU3-1042_Chromosome2	CDS			Q02724	K08592	KOG0778	ULP1
KLMA_20215	475939	478308	+		myb-like DNA-binding protein BAS1	KMDMKU3-1042_Chromosome2	CDS			P22035		KOG0051	BAS1
KLMA_20216	478457	478977	-	478745 478959	DUF1748 super family	KMDMKU3-1042_Chromosome2	CDS			Q2V2P4
KLMA_20217	479107	479649	+		cytochrome oxidase assembly protein 1	KMDMKU3-1042_Chromosome2	CDS			P40452			COA1
KLMA_20218	479897	480967	-		suppressor of lethality of KEX2 GAS1 double null mutant protein 1	KMDMKU3-1042_Chromosome2	CDS			P36169			SKG1
KLMA_20219	481557	485510	-		BNI1-related protein 1	KMDMKU3-1042_Chromosome2	CDS			P40450		KOG1925	BNR1
KLMA_20220	486389	487624	+		3-ketoacyl-CoA thiolase	KMDMKU3-1042_Chromosome2	CDS			P27796	K00632	KOG1392	POT1
KLMA_20221	489233	490897	+		thiamine transporter	KMDMKU3-1042_Chromosome2	CDS			Q08579	K03457	KOG2466	THI72
KLMA_20222	491702	493708	-		GAL4	KMDMKU3-1042_Chromosome2	CDS
KLMA_20223	495745	497121	+		D-serine dehydratase	KMDMKU3-1042_Chromosome2	CDS			P53095			DSD1
KLMA_20224	497643	499286	+		APC/C activator protein CDC20	KMDMKU3-1042_Chromosome2	CDS			P26309	K03363	KOG0305	CDC20
KLMA_20225	500239	501228	+		nuclear protein SNF4	KMDMKU3-1042_Chromosome2	CDS			Q9P869		KOG1764	SNF4
KLMA_20226	501830	504085	+		putative oligopeptide transporter YGL114W	KMDMKU3-1042_Chromosome2	CDS			P53134
KLMA_20227	504158	505105	-		SWR1-complex protein 5	KMDMKU3-1042_Chromosome2	CDS			Q6CKH1		KOG4776	SWC5
KLMA_20228	505398	506645	+		PAB1-binding protein 2	KMDMKU3-1042_Chromosome2	CDS			P38151		KOG2190	PBP2
KLMA_20229	507010	508899	+		DNA replication regulator SLD3	KMDMKU3-1042_Chromosome2	CDS			P53135	K10731		SLD3
KLMA_20230	508998	510560	-		transcription initiation factor TFIID subunit 6	KMDMKU3-1042_Chromosome2	CDS			P53040	K03131	KOG2549	TAF6
KLMA_20231	510858	511106	+		DASH complex subunit DAD3	KMDMKU3-1042_Chromosome2	CDS			Q6CKH5	K11568		DAD3
KLMA_20232	511198	512319	-		actin-related protein 2/3 complex subunit 1	KMDMKU3-1042_Chromosome2	CDS			P38328	K05757	KOG0321	ARC40
KLMA_20233	512896	514194	+		hypothetical protein	KMDMKU3-1042_Chromosome2	CDS			Q6CKH7	K14841	KOG3881	NSA1
KLMA_20234	514283	516214	-		hypothetical protein	KMDMKU3-1042_Chromosome2	CDS			P53137		KOG4501	CUE3
KLMA_20235	516448	519726	+		transmembrane amino acid transporter protein	KMDMKU3-1042_Chromosome2	CDS			P38329	K14429	KOG2082
KLMA_20236	519861	521123	-		mRNA cap guanine-N7 methyltransferase	KMDMKU3-1042_Chromosome2	CDS			Q6CKI0	K00565	KOG1975	ABD1
KLMA_20237	521606	524059	+		pre-mRNA-processing ATP-dependent RNA helicase PRP5	KMDMKU3-1042_Chromosome2	CDS			Q6CKI1	K12811	KOG0329	PRP5
KLMA_20238	524085	524399	-		uncharacterized protein YGL108C	KMDMKU3-1042_Chromosome2	CDS
KLMA_20239	524960	527008	-		protein RMD9	KMDMKU3-1042_Chromosome2	CDS			Q6CKI3			RMD9
KLMA_20240	528066	528494	+		myosin light chain 1	KMDMKU3-1042_Chromosome2	CDS			P53141		KOG0030	MLC1
KLMA_20241	528543	530045	-		uncharacterized transcriptional regulatory protein YBR239C	KMDMKU3-1042_Chromosome2	CDS			Q6CKI5			ERT1
KLMA_20242	530741	531877	+		GU4 nucleic-binding protein 1	KMDMKU3-1042_Chromosome2	CDS			P46672	K15437	KOG2241	ARC1
KLMA_20243	533788	534240	+		thioredoxin-3	KMDMKU3-1042_Chromosome2	CDS			P25372	K03671	KOG0908	TRX3
KLMA_20244	535444	536568	-		para-hydroxybenzoate--polyprenyltransferase	KMDMKU3-1042_Chromosome2	CDS			P32378	K06125	KOG1381	COQ2
KLMA_20246	537259	538452	+		diphosphomevalonate decarboxylase	KMDMKU3-1042_Chromosome2	CDS			P32377	K01597	KOG2833	MVD1
KLMA_20247	539028	541115	-		general transcriptional corepressor TUP1	KMDMKU3-1042_Chromosome2	CDS			P56094	K06666	KOG0266	TUP1
KLMA_20248	541707	542237	+		monopolin complex subunit CSM1	KMDMKU3-1042_Chromosome2	CDS			P25651			CSM1
KLMA_20249	542308	542769	-		UPF0743 protein YCR087C-A	KMDMKU3-1042_Chromosome2	CDS			P37263	K15263	KOG2186
KLMA_20250	543614	545467	+		actin-binding protein	KMDMKU3-1042_Chromosome2	CDS			P15891		KOG1029	ABP1
KLMA_20251	545597	546157	-		UPF0587 protein YCR090C	KMDMKU3-1042_Chromosome2	CDS			P25654		KOG1296
KLMA_20252	546552	547847	+		uncharacterized transporter C22E12.01	KMDMKU3-1042_Chromosome2	CDS			Q03697	K15280	KOG1443	YMD8
KLMA_20253	548613	550313	+		transcription factor STP1	KMDMKU3-1042_Chromosome2	CDS			P38704			STP2
KLMA_20254	550994	554249	+	550999 551056	DNA replication licensing factor MCM6	KMDMKU3-1042_Chromosome2	CDS			P53091	K02542	KOG0479	MCM6
KLMA_20256	555025	557736	+		glycogen phosphorylase	KMDMKU3-1042_Chromosome2	CDS			P06738	K00688	KOG2099	GPH1
KLMA_20258	559051	560637	+		putative sialic acid transporter	KMDMKU3-1042_Chromosome2	CDS			P36035	K08178	KOG2816	JEN1
KLMA_20259	560863	562356	-		aromatic amino acid aminotransferase 1	KMDMKU3-1042_Chromosome2	CDS			P53090	K00838	KOG0258	ARO8
KLMA_20260	563562	565448	+		carboxypeptidase KEX1	KMDMKU3-1042_Chromosome2	CDS			Q6CKK4	K01288	KOG1283	KEX1
KLMA_20261	565537	566346	-		hypothetical protein	KMDMKU3-1042_Chromosome2	CDS
KLMA_20262	567378	568202	-		CDP-diacylglycerol--serine O-phosphatidyltransferase	KMDMKU3-1042_Chromosome2	CDS			P08456	K00998		CHO1
KLMA_20263	568851	571058	-		acyl-coenzyme A oxidase	KMDMKU3-1042_Chromosome2	CDS			Q6CKK7	K00232	KOG0135	POX1
KLMA_20264	572405	577369	+		clathrin heavy chain	KMDMKU3-1042_Chromosome2	CDS			P22137	K04646	KOG0985	CHC1
KLMA_20265	577582	580677	-		FACT complex subunit SPT16	KMDMKU3-1042_Chromosome2	CDS			Q00976		KOG2414	SPT16
KLMA_20266	581067	581945	+		hypothetical protein	KMDMKU3-1042_Chromosome2	CDS
KLMA_20267	582393	583985	+		nuclear polyadenylated RNA-binding protein NAB2	KMDMKU3-1042_Chromosome2	CDS			P32505		KOG3702	NAB2
KLMA_20268	584471	585244	-		40S ribosomal protein S2	KMDMKU3-1042_Chromosome2	CDS			P25443	K02981	KOG0877	RPS2
KLMA_20269	586531	587052	+		mitochondrial outer membrane protein OM14	KMDMKU3-1042_Chromosome2	CDS
KLMA_20270	587473	589113	+		vacuolar fusion protein MON1	KMDMKU3-1042_Chromosome2	CDS			Q6CKL5		KOG0997	MON1
KLMA_20271	589056	589817	-		zinc finger DNA binding domain	KMDMKU3-1042_Chromosome2	CDS					KOG1601
KLMA_20272	590460	593123	+		glucosidase 2 subunit alpha	KMDMKU3-1042_Chromosome2	CDS			P38138	K05546	KOG1065	ROT2
KLMA_20273	593171	594034	-		structure-specific endonuclease subunit SLX1	KMDMKU3-1042_Chromosome2	CDS			Q6CKL8	K15078	KOG3005	SLX1
KLMA_20274	594400	595905	+		mitochondrial clpX-like chaperone MCX1	KMDMKU3-1042_Chromosome2	CDS			P38323	K03544	KOG0733	MCX1
KLMA_20275	596057	597919	-		uncharacterized protein YBR225W	KMDMKU3-1042_Chromosome2	CDS			P38321
KLMA_20276	598642	600489	-		methylenetetrahydrofolate reductase 2	KMDMKU3-1042_Chromosome2	CDS			P53128	K00297	KOG0564	MET13
KLMA_20277	601363	602853	+		TYROSYL-DNA PHOSPHODIESTERASE 1	KMDMKU3-1042_Chromosome2	CDS			P38319	K10862	KOG2031	TDP1
KLMA_20278	603392	604450	+		pyruvate dehydrogenase E1 component subunit beta	KMDMKU3-1042_Chromosome2	CDS			P32473	K00162	KOG0525	PDB1
KLMA_20279	605880	607433	+		uncharacterized membrane protein YBR220C	KMDMKU3-1042_Chromosome2	CDS			P38318		KOG3574
KLMA_20280	608282	610675	+		zinc finger transcription factor YRR1	KMDMKU3-1042_Chromosome2	CDS			Q12340			YRM1
KLMA_20281	610847	611851	-		FIT family protein SCS3	KMDMKU3-1042_Chromosome2	CDS			P53012		KOG3750	SCS3
KLMA_R211	612302	612424	+	612336 612386		KMDMKU3-1042_Chromosome2	tRNA	Ala	tgc
KLMA_20282	612840	614564	-		heat shock protein 60	KMDMKU3-1042_Chromosome2	CDS			P19882	K04077	KOG0357	HSP60
KLMA_20283	615759	617372	+		autophagy-related protein 22	KMDMKU3-1042_Chromosome2	CDS			Q5A6K2			ATG22
KLMA_20284	617581	619299	-		uncharacterized transporter YIL166C	KMDMKU3-1042_Chromosome2	CDS			P40445		KOG2533
KLMA_20285	620164	620952	-		mRNA 3'-end-processing protein RNA15	KMDMKU3-1042_Chromosome2	CDS			P25299	K14407	KOG0117	RNA15
KLMA_20286	621317	622210	+		transcription elongation factor S-II	KMDMKU3-1042_Chromosome2	CDS			P07273	K03145	KOG1105	DST1
KLMA_20287	622593	623012	+		hypothetical protein	KMDMKU3-1042_Chromosome2	CDS			P0C5N3
KLMA_20288	623148	624629	-		cystathionine beta-synthase	KMDMKU3-1042_Chromosome2	CDS			P32582	K01697	KOG1481	CYS4
KLMA_20289	625806	626474	+		vacuolar protein sorting-associated protein 20	KMDMKU3-1042_Chromosome2	CDS			Q04272	K12195	KOG2910	VPS20
KLMA_20290	626790	627821	-		delta-aminolevulinic acid dehydratase	KMDMKU3-1042_Chromosome2	CDS			O42768	K01698	KOG2794	HEM2
KLMA_20291	628349	629092	+		UPF0424 protein P35G2.02	KMDMKU3-1042_Chromosome2	CDS					KOG0908
KLMA_20292	629375	629758	+		uncharacterized protein YEL137C	KMDMKU3-1042_Chromosome2	CDS
KLMA_20293	629863	630150	-		U6 snRNA-associated Sm-like protein LSm2	KMDMKU3-1042_Chromosome2	CDS			P38203	K12621	KOG3448	LSM2
KLMA_20294	630572	631909	-		rab GDP-dissociation inhibitor	KMDMKU3-1042_Chromosome2	CDS			P39958		KOG4405	GDI1
KLMA_20295	632755	634023	+		putative 2-hydroxyacid dehydrogenase YGL185C	KMDMKU3-1042_Chromosome2	CDS			P53100		KOG0069
KLMA_20296	635239	636309	+		glyceraldehyde-3-phosphate dehydrogenase 2	KMDMKU3-1042_Chromosome2	CDS			Q6FSM4	K00134	KOG0657	GPD2
KLMA_20297	636683	638041	-		probable histone deacetylase HOS2	KMDMKU3-1042_Chromosome2	CDS			P53096	K11483	KOG1342	HOS2
KLMA_20298	638853	640460	+		N6-adenosine-methyltransferase IME4	KMDMKU3-1042_Chromosome2	CDS			P41833		KOG2097	IME4
KLMA_20299	641078	641461	+		cytochrome c oxidase subunit 6A	KMDMKU3-1042_Chromosome2	CDS			P32799	K02266	KOG3469	COX13
KLMA_20300	642032	643390	-		protein phosphatase PP2A regulatory subunit B	KMDMKU3-1042_Chromosome2	CDS			Q00362	K04354	KOG4328	CDC55
KLMA_20301	644807	649594	-		serine/threonine-protein kinase RIM15	KMDMKU3-1042_Chromosome2	CDS			P43565	K12767	KOG0614	RIM15
KLMA_20302	650367	651236	+		oligoribonuclease	KMDMKU3-1042_Chromosome2	CDS			P54964	K13288	KOG3242	REX2
KLMA_20303	652024	652935	+		basic-leucine zipper (bZIP) transcription factor	KMDMKU3-1042_Chromosome2	CDS
KLMA_20304	653946	655019	+		alanine--glyoxylate aminotransferase 1	KMDMKU3-1042_Chromosome2	CDS			P43567	K00830	KOG2862	AGX1
KLMA_20305	655823	657232	+		serine hydroxymethyltransferase	KMDMKU3-1042_Chromosome2	CDS			Q75BQ6	K00600	KOG2467	SHM2
KLMA_20306	657608	659746	-		uncharacterized glycosyl hydrolase YLR057W	KMDMKU3-1042_Chromosome2	CDS			Q12205	K01230	KOG2204	MNL2
KLMA_20307	660247	661200	-		serine/threonine-protein kinase CAK1	KMDMKU3-1042_Chromosome2	CDS			P43568	K06667	KOG0594	CAK1
KLMA_20308	661751	662809	-		c-5 sterol desaturase	KMDMKU3-1042_Chromosome2	CDS			Q754B9	K00227	KOG0872	ERG3
KLMA_20309	663708	664553	-		CCR4-associated factor 16	KMDMKU3-1042_Chromosome2	CDS			P43569	K12608	KOG2355	CAF16
KLMA_20310	664893	666809	+		transcription factor SPT8	KMDMKU3-1042_Chromosome2	CDS			P38915	K11360	KOG0315	SPT8
KLMA_20311	666984	668189	-		GTPase-activating protein GYP8	KMDMKU3-1042_Chromosome2	CDS			P43570		KOG2595	GYP8
KLMA_20312	668629	668937	+		uncharacterized protein YMR244C-A	KMDMKU3-1042_Chromosome2	CDS			Q3E846			coa6
KLMA_20313	669436	670500	-		uncharacterized protein YMR244W	KMDMKU3-1042_Chromosome2	CDS			Q04018
KLMA_20314	672121	673449	+		zinc/cadmium resistance protein	KMDMKU3-1042_Chromosome2	CDS			P20107	K14688	KOG1483	ZRC1
KLMA_20315	674376	675431	-		hypothetical protein	KMDMKU3-1042_Chromosome2	CDS
KLMA_20316	680412	682805	+		sexual differentiation process protein isp4	KMDMKU3-1042_Chromosome2	CDS			P40900		KOG2262	isp4
KLMA_20317	684114	685169	+		sporulation-specific protein 4	KMDMKU3-1042_Chromosome2	CDS			P09937	K12772		SPS4
KLMA_20318	686397	687403	+	686412 686899	60S ribosomal protein L20	KMDMKU3-1042_Chromosome2	CDS			P0CX24	K02882	KOG0829	RPL20B
KLMA_20319	687978	688823	+		CTP-dependent diacylglycerol kinase 1	KMDMKU3-1042_Chromosome2	CDS			Q12382		KOG4453	DGK1
KLMA_20320	689440	690981	+		nucleolar protein 58	KMDMKU3-1042_Chromosome2	CDS			Q6CKR8	K14565	KOG2574	NOP58
KLMA_20322	691339	692982	+		U4/U6.U5 small nuclear ribonucleoprotein	KMDMKU3-1042_Chromosome2	CDS			Q12420	K11984	KOG2217	SNU66
KLMA_20323	693524	694855	+		uncharacterized transporter SLY41	KMDMKU3-1042_Chromosome2	CDS			P22215	K15283	KOG1441	SLY41
KLMA_20324	695340	696266	-		mitochondrial DNA replication protein YHM2	KMDMKU3-1042_Chromosome2	CDS			Q04013		KOG0756	YHM2
KLMA_20326	697500	698972	+		riboflavin transporter MCH5	KMDMKU3-1042_Chromosome2	CDS			Q08777		KOG2504	MCH5
KLMA_20327	699211	699918	-		uncharacterized protein YOR305W	KMDMKU3-1042_Chromosome2	CDS			Q6CKS3			RRG7
KLMA_20328	700155	700364	+		hypothetical protein	KMDMKU3-1042_Chromosome2	CDS
KLMA_20329	700565	702028	+		protein CUS1	KMDMKU3-1042_Chromosome2	CDS			Q02554	K12829	KOG2330	CUS1
KLMA_20330	702341	704863	+		N-terminal acetyltransferase A complex subunit NAT1	KMDMKU3-1042_Chromosome2	CDS			P12945	K00670	KOG4626	NAT1
KLMA_20331	705235	706353	-		galactose-1-phosphate uridylyltransferase	KMDMKU3-1042_Chromosome2	CDS			P09580	K00965	KOG2958	GAL7
KLMA_20332	707859	709934	-		bifunctional protein GAL10	KMDMKU3-1042_Chromosome2	CDS			P09609	K01784	KOG0747	GAL10
KLMA_20333	711526	713046	+		galactokinase	KMDMKU3-1042_Chromosome2	CDS			P09608	K00849	KOG1511	GAL1
KLMA_20334	713616	715481	-		hypothetical protein	KMDMKU3-1042_Chromosome2	CDS
KLMA_20335	717076	717504	+		54S ribosomal protein L51	KMDMKU3-1042_Chromosome2	CDS			Q758S3		KOG3445	MRPL51
KLMA_20336	717713	719554	-		translation initiation factor eIF-2B subunit delta	KMDMKU3-1042_Chromosome2	CDS			P12754	K03680	KOG1467	GCD2
KLMA_20337	719899	720855	-		37S ribosomal protein MRP13	KMDMKU3-1042_Chromosome2	CDS			P12686			MRP13
KLMA_20338	721219	721716	+		hypothetical protein	KMDMKU3-1042_Chromosome2	CDS
KLMA_20339	721849	722373	-		60S ribosomal protein L11	KMDMKU3-1042_Chromosome2	CDS			Q758S7	K02868	KOG0397	RPL11
KLMA_20340	723145	723999	+		proteasome component PRE2	KMDMKU3-1042_Chromosome2	CDS			P30656	K02737	KOG0173	PRE2
KLMA_20341	724316	726937	-		pre-rRNA-processing protein FHL1	KMDMKU3-1042_Chromosome2	CDS			P39521		KOG4385	FHL1
KLMA_20342	727170	729512	-		conserved oligomeric Golgi complex subunit 4	KMDMKU3-1042_Chromosome2	CDS			Q06096		KOG0412	COG4
KLMA_20343	730468	731394	-		sphingolipid long chain base-responsive protein PIL1	KMDMKU3-1042_Chromosome2	CDS			P53252			PIL1
KLMA_20344	732215	732847	-		mRNA 3'-end-processing protein YTH1	KMDMKU3-1042_Chromosome2	CDS			Q6CKU1	K14404	KOG1040	YTH1
KLMA_20345	733110	733628	-		protein FUN14	KMDMKU3-1042_Chromosome2	CDS
KLMA_20346	734116	736134	-		serine/threonine-protein phosphatase 2A 56 kDa regulatory subunit delta isoform	KMDMKU3-1042_Chromosome2	CDS			P38903	K11584	KOG2085	RTS1
KLMA_20347	737533	738402	-		sporulation-specific protein SPO7	KMDMKU3-1042_Chromosome2	CDS			P18410			SPO7
KLMA_20348	739436	740407	+		protein of unknown function DUF3722	KMDMKU3-1042_Chromosome2	CDS			Q6CKU5			MDM10
KLMA_20349	740507	742855	-		SWR1-complex protein 3	KMDMKU3-1042_Chromosome2	CDS			Q6CKU6	K11682		SWC3
KLMA_20350	743115	746453	+		structural maintenance of chromosomes protein 5	KMDMKU3-1042_Chromosome2	CDS			Q08204		KOG0250	SMC5
KLMA_20351	746740	748347	+		glutamyl-tRNA synthetase	KMDMKU3-1042_Chromosome2	CDS			P48525	K01885	KOG1149	MSE1
KLMA_20352	748625	749377	+		protein OPI10	KMDMKU3-1042_Chromosome2	CDS			Q08202		KOG4067	OPI10
KLMA_20353	749413	750663	-		nucleotide exchange factor SIL1	KMDMKU3-1042_Chromosome2	CDS			Q6CKV0	K14001	KOG2160	SIL1
KLMA_20354	751151	752323	-		cystathionine gamma-lyase	KMDMKU3-1042_Chromosome2	CDS			P31373	K01758	KOG0053	CYS3
KLMA_20355	753293	753616	-		60S acidic ribosomal protein P2-alpha	KMDMKU3-1042_Chromosome2	CDS				K02943	KOG3449
KLMA_20356	754488	754916	+		40S ribosomal protein S15	KMDMKU3-1042_Chromosome2	CDS			Q01855	K02958	KOG0898	RPS15
KLMA_20357	755672	757552	-		sds3 super family	KMDMKU3-1042_Chromosome2	CDS			P31385		KOG4466	DEP1
KLMA_20359	758392	759738	+		nucleolar protein 12	KMDMKU3-1042_Chromosome2	CDS			Q6CKV6	K14837	KOG4210	NOP12
KLMA_20360	760108	760887	+		syntaxin-8	KMDMKU3-1042_Chromosome2	CDS			P31377		KOG2150	SYN8
KLMA_20361	761152	761766	-		hypothetical protein	KMDMKU3-1042_Chromosome2	CDS
KLMA_20362	762146	763261	-		RNA exonuclease NGL1	KMDMKU3-1042_Chromosome2	CDS			Q08213		KOG0620	NGL1
KLMA_20363	763585	764685	+		DNA base excision repair N-glycosylase 2	KMDMKU3-1042_Chromosome2	CDS			Q08214	K10773	KOG1921	NTG2
KLMA_20364	764850	766694	-		protein phosphatase PP2A regulatory subunit A	KMDMKU3-1042_Chromosome2	CDS			P31383	K03456	KOG2137	TPD3
KLMA_20365	767071	768135	-		hypothetical protein	KMDMKU3-1042_Chromosome2	CDS
KLMA_20366	768650	770191	+		low-affinity methionine permease	KMDMKU3-1042_Chromosome2	CDS			P50276		KOG1287	MUP1
KLMA_20367	770483	774103	-		probable serine/threonine-protein kinase YAL017W	KMDMKU3-1042_Chromosome2	CDS			P31374	K08286	KOG0593	PSK1
KLMA_20368	776381	777310	+		uncharacterized membrane protein YAL018C	KMDMKU3-1042_Chromosome2	CDS			P31379
KLMA_20369	778796	781978	+		mediator of RNA polymerase II transcription subunit 15	KMDMKU3-1042_Chromosome2	CDS			P32257	K15158		GAL11
KLMA_20370	782361	783824	+		glutathione synthetase	KMDMKU3-1042_Chromosome2	CDS			Q08220	K01920	KOG0021	GSH2
KLMA_20371	783871	784359	-		hypothetical protein	KMDMKU3-1042_Chromosome2	CDS
KLMA_20372	784770	787895	-		uncharacterized ATP-dependent helicase FUN30	KMDMKU3-1042_Chromosome2	CDS			P31380	K14439	KOG0388	FUN30
KLMA_R212	788193	788264	-			KMDMKU3-1042_Chromosome2	tRNA	Glu	ttc
KLMA_20373	788553	791474	-		5'-3' exoribonuclease 2	KMDMKU3-1042_Chromosome2	CDS			Q6CKX0	K12619	KOG2045	RAT1
KLMA_20374	791920	794847	-		copper-transporting ATPase	KMDMKU3-1042_Chromosome2	CDS			P38995	K01533	KOG0207	CCC2
KLMA_20375	795879	796082	+		SERF-like protein YDL085C-A	KMDMKU3-1042_Chromosome2	CDS
KLMA_20376	796296	797339	-		eukaryotic translation initiation factor 3 subunit I	KMDMKU3-1042_Chromosome2	CDS			Q6CKX3	K03246	KOG0278	TIF34
KLMA_20377	797807	798619	-		putative carboxymethylenebutenolidase	KMDMKU3-1042_Chromosome2	CDS			Q07505	K01061	KOG3043
KLMA_20379	798916	799713	+		hypothetical protein	KMDMKU3-1042_Chromosome2	CDS
KLMA_20380	800882	801154	+		hypothetical protein	KMDMKU3-1042_Chromosome2	CDS
KLMA_20381	801959	802462	+		hypothetical protein	KMDMKU3-1042_Chromosome2	CDS			Q6CKX6			OSW5
KLMA_20382	802708	803505	+		dolichyl-diphosphooligosaccharide--protein glycosyltransferase subunit SWP1	KMDMKU3-1042_Chromosome2	CDS				K12667	KOG2447
KLMA_20383	803563	804072	-		mitochondrial inner membrane protease subunit 1	KMDMKU3-1042_Chromosome2	CDS			P28627	K09647	KOG1568	IMP1
KLMA_20384	804185	804808	-		hypothetical protein	KMDMKU3-1042_Chromosome2	CDS
KLMA_20385	805123	805923	+		protein LUC7	KMDMKU3-1042_Chromosome2	CDS			Q07508		KOG0796	LUC7
KLMA_20386	806216	807484	+		nucleoporin ASM4	KMDMKU3-1042_Chromosome2	CDS			Q05166		KOG4285	ASM4
KLMA_20387	807606	809237	-		uncharacterized membrane protein YDL089W	KMDMKU3-1042_Chromosome2	CDS			Q6CKY2			NUR1
KLMA_20388	809446	811539	-		calpain-like protease palB/RIM13	KMDMKU3-1042_Chromosome2	CDS			Q6CKY3			RIM13
KLMA_20389	811727	813016	+		protein farnesyltransferase subunit beta	KMDMKU3-1042_Chromosome2	CDS			P22007	K05954	KOG0367	RAM1
KLMA_20390	813345	814604	+		UBX domain-containing protein 3	KMDMKU3-1042_Chromosome2	CDS			Q12229		KOG1363	UBX3
KLMA_20391	814675	815100	-		signal recognition particle subunit SRP14	KMDMKU3-1042_Chromosome2	CDS				K03104	KOG1761
KLMA_20392	816359	817594	+		delta(12) fatty acid desaturase	KMDMKU3-1042_Chromosome2	CDS			Q9Y8H5	K10256
KLMA_20393	818465	819937	-		zinc finger protein STP4	KMDMKU3-1042_Chromosome2	CDS			Q05937		KOG3608	STP3
KLMA_20394	822894	823874	-		actin-related protein 2/3 complex subunit 2	KMDMKU3-1042_Chromosome2	CDS			P53731	K05758	KOG2826	ARC35
KLMA_20395	824201	824704	-		37S ribosomal protein S12	KMDMKU3-1042_Chromosome2	CDS			P53732		KOG1750	MRPS12
KLMA_20396	825325	826818	+		protein phosphatase 2C homolog 6	KMDMKU3-1042_Chromosome2	CDS			P25646		KOG0698	PTC6
KLMA_20397	827091	827366	-		37S ribosomal protein S19	KMDMKU3-1042_Chromosome2	CDS			P53733		KOG0899	RSM19
KLMA_20398	827654	829585	+		ATP-dependent RNA helicase DBP6	KMDMKU3-1042_Chromosome2	CDS			Q6CKZ4	K14807	KOG4284	DBP6
KLMA_20399	829867	833835	+		mediator of RNA polymerase II transcription subunit 12	KMDMKU3-1042_Chromosome2	CDS			Q6CKZ5	K15163	KOG4522	SRB8
KLMA_20400	833923	835821	-		protein ZRG17	KMDMKU3-1042_Chromosome2	CDS			P53735			ZRG17
KLMA_20401	836826	837224	+		hypothetical protein	KMDMKU3-1042_Chromosome2	CDS				K11371
KLMA_20402	837769	839361	-		probable metabolite transport protein YBR241C	KMDMKU3-1042_Chromosome2	CDS			P38142		KOG0255
KLMA_20403	840046	841146	+	840095 840745	ribosomal_L18e super family	KMDMKU3-1042_Chromosome2	CDS			P02406	K02900	KOG1742	RPL28
KLMA_20404	841634	842410	+		HD domain-containing protein YBR242W	KMDMKU3-1042_Chromosome2	CDS			P38331	K07023	KOG3197
KLMA_20405	842547	843890	-		UDP-N-acetylglucosamine--dolichyl-phosphate N-acetylglucosaminephosphotransferase	KMDMKU3-1042_Chromosome2	CDS			P07286	K01001	KOG2788	ALG7
KLMA_20406	844224	845231	+		nucleoporin SEH1	KMDMKU3-1042_Chromosome2	CDS			P53011	K14299	KOG0316	SEH1
KLMA_20407	846400	846885	+		peroxiredoxin HYR1	KMDMKU3-1042_Chromosome2	CDS			P40581	K00432	KOG1651	HYR1
KLMA_20408	847172	850453	-		ISWI chromatin-remodeling complex ATPase ISW1	KMDMKU3-1042_Chromosome2	CDS			P38144		KOG1015	ISW1
KLMA_20409	852138	854087	+		large subunit GTPase 1	KMDMKU3-1042_Chromosome2	CDS			P53145	K14539	KOG1489	LSG1
KLMA_20410	854945	855718	+		protein transport protein USE1	KMDMKU3-1042_Chromosome2	CDS			P53146	K08507	KOG2678	USE1
KLMA_20411	855972	857393	-		essential nuclear protein 1	KMDMKU3-1042_Chromosome2	CDS			P38333	K14797	KOG3871	ENP1
KLMA_20412	857996	859435	+		regulator of chromosome condensation	KMDMKU3-1042_Chromosome2	CDS			P21827		KOG1428	SRM1
KLMA_20413	859567	861225	-		imidazole glycerol phosphate synthase hisHF	KMDMKU3-1042_Chromosome2	CDS			P33734	K01663	KOG0026	HIS7
KLMA_20414	861613	862707	-		phospho-2-dehydro-3-deoxyheptonate aldolase	KMDMKU3-1042_Chromosome2	CDS			P32449	K01626		ARO4
KLMA_20415	863246	864490	-		protein BBP1	KMDMKU3-1042_Chromosome2	CDS			Q6CL13			BBP1
KLMA_20416	864637	865515	+		hypothetical protein	KMDMKU3-1042_Chromosome2	CDS					KOG1788
KLMA_20417	866848	868443	+		G1/S-specific cyclin CLN2	KMDMKU3-1042_Chromosome2	CDS			P20438	K06650	KOG0654	CLN2
KLMA_20418	869118	869843	+		protein ROT1	KMDMKU3-1042_Chromosome2	CDS			Q6CL16			ROT1
KLMA_20419	870273	872087	+		vacuolar protein sorting-associated protein 27	KMDMKU3-1042_Chromosome2	CDS			Q6CL17	K12182	KOG1818	VPS27
KLMA_20422	872265	873415	-	873222 873382	DNA excision repair protein	KMDMKU3-1042_Chromosome2	CDS			P28519	K10847	KOG4017	RAD14
KLMA_20423	873705	875153	+		probable transporter MCH1	KMDMKU3-1042_Chromosome2	CDS			Q6CPY8			MCH1
KLMA_20424	875546	876988	+		protein transport protein SEC61 subunit alpha	KMDMKU3-1042_Chromosome2	CDS			Q6CPY9	K10956	KOG1373	SEC61
KLMA_R213	877277	877366	-	877314 877330		KMDMKU3-1042_Chromosome2	tRNA	Lys	ttt
KLMA_20425	877598	878356	-		37S ribosomal protein S26	KMDMKU3-1042_Chromosome2	CDS			P47141	K04564	KOG0876	RSM26
KLMA_20426	878780	880048	+		p-loop NTPase super family	KMDMKU3-1042_Chromosome2	CDS			P38953	K10957	KOG1434	RAD55
KLMA_20427	881113	881802	+		hypothetical protein	KMDMKU3-1042_Chromosome2	CDS
KLMA_20428	882644	886060	-		flocculation protein FLO11	KMDMKU3-1042_Chromosome2	CDS			P08640		KOG0307	MUC1
KLMA_20429	888583	890946	-		ubiquitin carboxyl-terminal hydrolase 3	KMDMKU3-1042_Chromosome2	CDS			Q01477	K11841	KOG1871	UBP3
KLMA_20430	891453	892106	-		uncharacterized protein YDR078C	KMDMKU3-1042_Chromosome2	CDS			B4UNA2			SHU2
KLMA_20431	892693	894048	-		uncharacterized protein YER152C	KMDMKU3-1042_Chromosome2	CDS			P10356		KOG0634
KLMA_20432	894439	895263	-		PET122 super family	KMDMKU3-1042_Chromosome2	CDS			O13377			PET122
KLMA_20433	895779	896894	+		mitochondrial inner membrane protein OXA1	KMDMKU3-1042_Chromosome2	CDS			O13375	K03217	KOG1239	OXA1
KLMA_20434	897038	903166	-		GTPase-activating protein BEM2/IPL2	KMDMKU3-1042_Chromosome2	CDS			P39960		KOG4269	BEM2
KLMA_20435	905200	907374	+		KH domain-containing protein YLL032C	KMDMKU3-1042_Chromosome2	CDS			Q07834		KOG2208
KLMA_20436	907463	908029	-		sporulation protein YLL033W	KMDMKU3-1042_Chromosome2	CDS			Q6CQ02			IRC19
KLMA_20437	908468	910837	+		ribosome biogenesis ATPase RIX7	KMDMKU3-1042_Chromosome2	CDS			Q07844	K14571	KOG0740	RIX7
KLMA_20439	910873	912765	-		protein GRC3	KMDMKU3-1042_Chromosome2	CDS			Q6CQ06	K06947	KOG2750	GRC3
KLMA_20440	913187	914662	-		pH-response transcription factor pacC/RIM101	KMDMKU3-1042_Chromosome2	CDS			Q6CQ07		KOG2462	RIM101
KLMA_20441	916107	917624	-		cell wall integrity and stress response component 4	KMDMKU3-1042_Chromosome2	CDS					KOG4157
KLMA_20442	920320	921468	+		ubiquitin	KMDMKU3-1042_Chromosome2	CDS			P0CG63	K08770	KOG0003	UBI4
KLMA_20443	921756	927308	-		proteasome component ECM29	KMDMKU3-1042_Chromosome2	CDS			P38737	K11886	KOG0915	ECM29
KLMA_20444	927625	929463	+		transcription factor tau 91 kDa subunit	KMDMKU3-1042_Chromosome2	CDS			Q06339	K15205		TFC6
KLMA_20445	929529	930863	-		adenylyltransferase and sulfurtransferase UBA4	KMDMKU3-1042_Chromosome2	CDS			Q6CMC2	K11996	KOG1530	UBA4
KLMA_20446	931205	931846	-		protein ERP5	KMDMKU3-1042_Chromosome2	CDS			P38819		KOG1690	ERP5
KLMA_20447	932140	933675	-		cytochrome c lysine N-methyltransferase 1	KMDMKU3-1042_Chromosome2	CDS			Q6CMC0		KOG1337	CTM1
KLMA_20448	934013	934825	+		protein BCP1	KMDMKU3-1042_Chromosome2	CDS			Q6FY61	K15262	KOG3034	BCP1
KLMA_20449	935388	938369	+		chromatin modification-related protein VID21	KMDMKU3-1042_Chromosome2	CDS			Q6CMB8	K11397		EAF1
KLMA_20450	938557	940305	-		ADP-ribosylation factor-binding protein GGA2	KMDMKU3-1042_Chromosome2	CDS			P38817		KOG1087	GGA2
KLMA_20451	940661	940993	+		uncharacterized protein YDR357C	KMDMKU3-1042_Chromosome2	CDS			Q6CMB6			CLN1
KLMA_20452	941036	943678	-		protein NUF1	KMDMKU3-1042_Chromosome2	CDS			Q6CMB5		KOG1029	SPC110
KLMA_20453	943942	945141	-		uncharacterized protein YBR271W	KMDMKU3-1042_Chromosome2	CDS			P38347		KOG2920
KLMA_20454	945382	946578	-		anthranilate phosphoribosyltransferase	KMDMKU3-1042_Chromosome2	CDS			P07285	K00766	KOG1438	TRP4
KLMA_20455	947020	948102	+		NASP-related protein sim3	KMDMKU3-1042_Chromosome2	CDS				K11372
KLMA_20456	948722	950383	-		conserved hypothetical protein	KMDMKU3-1042_Chromosome2	CDS				K09425	KOG0049
KLMA_20457	955924	956748	+		UPF0121 membrane protein YLL023C	KMDMKU3-1042_Chromosome2	CDS			Q12164		KOG4002	POM33
KLMA_20458	957608	958300	-		putative uncharacterized protein YAL004W	KMDMKU3-1042_Chromosome2	CDS			P39703
KLMA_20459	957626	959548	+		heat shock protein SSA2	KMDMKU3-1042_Chromosome2	CDS			P10592	K03283	KOG0104	SSA2
KLMA_R214	960136	960252	+	960171 960206		KMDMKU3-1042_Chromosome2	tRNA	Val	tac
KLMA_20460	960553	961488	+		uncharacterized mitochondrial carrier YPR011C	KMDMKU3-1042_Chromosome2	CDS			Q12251	K14684	KOG0036
KLMA_20461	962280	962498	+		UPF0495 protein KLLA0D04334g	KMDMKU3-1042_Chromosome2	CDS			Q6CS34
KLMA_20462	962891	964747	-		purine permease	KMDMKU3-1042_Chromosome2	CDS			P48777	K03458	KOG1292	uapC
KLMA_20463	965721	966527	-		UPF0082 protein YGR021W	KMDMKU3-1042_Chromosome2	CDS			P53212		KOG2972	HAH1
KLMA_20464	967113	967469	+		v-type proton ATPase subunit F	KMDMKU3-1042_Chromosome2	CDS			P39111	K02151	KOG3432	VMA7
KLMA_20465	967648	969378	-		chitin biosynthesis protein CHS5	KMDMKU3-1042_Chromosome2	CDS			Q12114		KOG0559	CHS5
KLMA_20466	971090	972997	+		succinate dehydrogenase [ubiquinone] flavoprotein subunit	KMDMKU3-1042_Chromosome2	CDS			Q00711	K00234	KOG2404	SDH1
KLMA_20467	973803	974957	+		lariat debranching enzyme	KMDMKU3-1042_Chromosome2	CDS			P24309	K01175	KOG2863	DBR1
KLMA_20468	975136	976023	-		NADH-cytochrome b5 reductase 2	KMDMKU3-1042_Chromosome2	CDS			Q6CS27	K00326	KOG0534	MCR1
KLMA_20469	976762	977760	+		uncharacterized protein YKL151C	KMDMKU3-1042_Chromosome2	CDS			P36059		KOG3974
KLMA_20470	977911	978849	-		DNA-directed RNA polymerase III subunit RPC6	KMDMKU3-1042_Chromosome2	CDS			P32910	K03025	KOG3233	RPC34
KLMA_20471	979225	982293	-		probable ATP-dependent permease	KMDMKU3-1042_Chromosome2	CDS			P25371		KOG0058	ADP1
KLMA_20472	982761	983771	-		uncharacterized protein YFR018C	KMDMKU3-1042_Chromosome2	CDS			P43599		KOG3946
KLMA_20473	984051	990221	+		1-phosphatidylinositol-3-phosphate 5-kinase FAB1	KMDMKU3-1042_Chromosome2	CDS			P34756	K00921	KOG1811	FAB1
KLMA_R215	990364	990461	-	990416 990428		KMDMKU3-1042_Chromosome2	tRNA	Ser	aga
KLMA_20474	991161	992702	+		autophagy-related protein 18	KMDMKU3-1042_Chromosome2	CDS			Q6CS21		KOG2111	ATG18
KLMA_20475	994042	996372	+		protein ROD1	KMDMKU3-1042_Chromosome2	CDS			Q02805		KOG3780	ROD1
KLMA_R216	996612	996683	+			KMDMKU3-1042_Chromosome2	tRNA	Asp	gtc
KLMA_20476	997915	999279	+		suppressor protein STP22 of temperature-sensitive alpha-factor receptor and arginine permease	KMDMKU3-1042_Chromosome2	CDS			P25604	K12183	KOG2391	STP22
KLMA_20477	999558	1002290	+		chromosome segregation ATPases	KMDMKU3-1042_Chromosome2	CDS					KOG0161
KLMA_20478	1002724	1004160	+		centromere/microtubule-binding protein CBF5	KMDMKU3-1042_Chromosome2	CDS			O13473	K11131	KOG2523	CBF5
KLMA_20479	1005035	1006102	-		protein SIS1	KMDMKU3-1042_Chromosome2	CDS			P59910	K09510	KOG0568	DNAJB13
KLMA_20480	1006637	1007548	+		target of rapamycin complex subunit LST8	KMDMKU3-1042_Chromosome2	CDS			P41318	K08266	KOG4547	LST8
KLMA_20481	1008138	1010618	-		RFX-like DNA-binding protein RFX1	KMDMKU3-1042_Chromosome2	CDS				K09175	KOG3712
KLMA_20482	1012335	1013300	+		ribosome biogenesis protein RLP7	KMDMKU3-1042_Chromosome2	CDS			P32102	K02937	KOG3184	RLP7
KLMA_20483	1013888	1014976	+		3-isopropylmalate dehydrogenase	KMDMKU3-1042_Chromosome2	CDS			P41766	K00052	KOG0784	LEU2
KLMA_20484	1015510	1016988	-		cysteine desulfurase	KMDMKU3-1042_Chromosome2	CDS			P25374	K04487	KOG0629	NFS1
KLMA_20485	1017527	1018351	+		putative mitochondrial carrier protein PET8	KMDMKU3-1042_Chromosome2	CDS			P38921	K15111	KOG0770	PET8
KLMA_20486	1018564	1019676	-		sister chromatid cohesion protein DCC1	KMDMKU3-1042_Chromosome2	CDS			P25559	K11271	KOG0798	DCC1
KLMA_20487	1020217	1024584	+		bud site selection protein 3 homolog	KMDMKU3-1042_Chromosome2	CDS			Q9HF61		KOG4786	BUD3
KLMA_20488	1024710	1026466	-	1026060 1026454	RRM (RNA recognition motif)	KMDMKU3-1042_Chromosome2	CDS			P38922		KOG0111	HRB1
KLMA_20489	1026808	1028736	+		GAL4-like Zn2Cys6 binuclear cluster DNA-binding domain	KMDMKU3-1042_Chromosome2	CDS
KLMA_20490	1029475	1031154	+		vitamin B6 transporter TPN1	KMDMKU3-1042_Chromosome2	CDS			Q874L4			TPN1
KLMA_20491	1031861	1032325	+		cytochrome c oxidase subunit 4	KMDMKU3-1042_Chromosome2	CDS			P04037	K02265	KOG3352	COX4
KLMA_20492	1033858	1034217	+		40S ribosomal protein S26-A	KMDMKU3-1042_Chromosome2	CDS			P39938	K02976	KOG1768	RPS26A
KLMA_20493	1034745	1036532	+		phenylalanyl-tRNA synthetase beta chain	KMDMKU3-1042_Chromosome2	CDS			P15624	K01890	KOG2472	FRS1
KLMA_20494	1036650	1039373	-		uncharacterized membrane protein YFL034W	KMDMKU3-1042_Chromosome2	CDS			P43564		KOG2385
KLMA_20495	1039881	1040598	+	1039893 1040247	60S ribosomal protein L22-A	KMDMKU3-1042_Chromosome2	CDS			P05749	K02891	KOG3434	RPL22A
KLMA_20496	1041148	1041607	-	1041472 1041604	hypothetical protein	KMDMKU3-1042_Chromosome2	CDS				K11098	KOG1783
KLMA_20497	1041941	1043119	-		GPI transamidase component GAB1	KMDMKU3-1042_Chromosome2	CDS			P41733	K05293	KOG2552	GAB1
KLMA_20498	1043566	1045848	+		protein transport protein SEC23	KMDMKU3-1042_Chromosome2	CDS			Q6CPH3	K14006	KOG1985	SEC23
KLMA_20499	1046029	1047042	-		DNA damage tolerance protein RHC31	KMDMKU3-1042_Chromosome2	CDS			Q06624	K10684	KOG2014	AOS1
KLMA_20500	1047522	1049432	+		HDA1 complex subunit 3	KMDMKU3-1042_Chromosome2	CDS			Q758V8		KOG0977	HDA3
KLMA_20501	1049509	1050876	-		U4/U6 small nuclear ribonucleoprotein PRP4	KMDMKU3-1042_Chromosome2	CDS			P20053	K12662	KOG0289	PRP4
KLMA_20502	1051090	1052064	+		geranylgeranyl transferase type-2 subunit beta	KMDMKU3-1042_Chromosome2	CDS			P20133	K05956	KOG0365	BET2
KLMA_20503	1052125	1054242	-		DNA polymerase epsilon subunit B	KMDMKU3-1042_Chromosome2	CDS			Q6CPH8	K02325	KOG3818	DPB2
KLMA_20504	1054680	1055696	+		NAP1-binding protein	KMDMKU3-1042_Chromosome2	CDS
KLMA_20505	1058851	1061961	+		uncharacterized vacuolar membrane protein YGR125W	KMDMKU3-1042_Chromosome2	CDS			P53273		KOG0236
KLMA_20506	1062329	1062766	+		hypothetical protein	KMDMKU3-1042_Chromosome2	CDS
KLMA_20507	1062934	1063857	+		uncharacterized protein YGR127W	KMDMKU3-1042_Chromosome2	CDS			P53275		KOG2342
KLMA_20508	1063928	1065865	-		U3 small nucleolar RNA-associated protein 8	KMDMKU3-1042_Chromosome2	CDS			P53276	K14547		UTP8
KLMA_20509	1066161	1066802	+		pre-mRNA-splicing factor SYF2	KMDMKU3-1042_Chromosome2	CDS			Q6CPI4	K12868		SYF2
KLMA_20510	1066855	1068117	-		uncharacterized protein YPR148C	KMDMKU3-1042_Chromosome2	CDS			Q06523
KLMA_20511	1068489	1068959	+		ribosomal_S18 super family	KMDMKU3-1042_Chromosome2	CDS			P40033		KOG3162	RSM18
KLMA_20512	1069084	1070298	-		[Pyruvate dehydrogenase [lipoamide]] kinase	KMDMKU3-1042_Chromosome2	CDS			P40530		KOG0787	PKP1
KLMA_20513	1071488	1072393	+		protein GVP36	KMDMKU3-1042_Chromosome2	CDS			P40531		KOG1118	GVP36
KLMA_20514	1072760	1074604	-		PKHD-type hydroxylase TPA1	KMDMKU3-1042_Chromosome2	CDS			P40032		KOG3844	TPA1
KLMA_20515	1075506	1075781	-		protein ISD11	KMDMKU3-1042_Chromosome2	CDS			Q6Q560		KOG3801	ISD11
KLMA_20516	1076134	1076583	+		hypothetical protein	KMDMKU3-1042_Chromosome2	CDS
KLMA_20517	1077120	1078391	+		protein CAJ1	KMDMKU3-1042_Chromosome2	CDS			P39101		KOG0713	CAJ1
KLMA_20518	1078813	1080195	+		protein TED1	KMDMKU3-1042_Chromosome2	CDS			P40533		KOG3662	TED1
KLMA_20519	1080520	1082853	+		protein SAP1	KMDMKU3-1042_Chromosome2	CDS			Q9P3U2		KOG0741
KLMA_20520	1083399	1084520	+		putative dioxygenase C576.01c	KMDMKU3-1042_Chromosome2	CDS			O74885
KLMA_20521	1084707	1086998	-		general negative regulator of transcription subunit 3	KMDMKU3-1042_Chromosome2	CDS			P06102	K12580	KOG0161	NOT3
KLMA_20522	1087376	1089148	-		pheromone-regulated membrane protein 3	KMDMKU3-1042_Chromosome2	CDS
KLMA_20523	1089536	1090387	-		hypothetical protein	KMDMKU3-1042_Chromosome2	CDS
KLMA_20524	1091597	1093138	+		bZIP_1 super family	KMDMKU3-1042_Chromosome2	CDS			P40535		KOG0837	CST6
KLMA_20525	1095206	1096327	-		casein kinase II subunit alpha	KMDMKU3-1042_Chromosome2	CDS			P15790	K03097	KOG0592	CKA1
KLMA_20526	1096769	1097608	-		F-actin-capping protein subunit beta	KMDMKU3-1042_Chromosome2	CDS			Q6CPK5	K10365	KOG3174	CAP2
KLMA_20527	1098325	1098774	+		ergosterol biosynthetic protein 28	KMDMKU3-1042_Chromosome2	CDS			P40030		KOG3455	ERG28
KLMA_20528	1099085	1100485	-		cAMP-dependent protein kinase regulatory subunit	KMDMKU3-1042_Chromosome2	CDS			Q6CPK7	K04739	KOG1113	PKAR
KLMA_20529	1101019	1103514	-		uncharacterized ATP-dependent helicase YFR038W	KMDMKU3-1042_Chromosome2	CDS			P43610		KOG1002	IRC5
KLMA_20530	1103913	1105574	+		chromatin structure-remodeling complex protein RSC8	KMDMKU3-1042_Chromosome2	CDS			P43609	K11762	KOG1279	RSC8
KLMA_20531	1105837	1106397	+		protein SRN2	KMDMKU3-1042_Chromosome2	CDS
KLMA_20532	1106535	1107653	-		peroxisomal targeting signal 2 receptor	KMDMKU3-1042_Chromosome2	CDS			P39108	K13341	KOG0647	PEX7
KLMA_20533	1108147	1110351	-		protein SAN1	KMDMKU3-1042_Chromosome2	CDS			P22470		KOG0297	SAN1
KLMA_20534	1110896	1112701	-		aspartic proteinase 3	KMDMKU3-1042_Chromosome2	CDS			P32329	K06009	KOG1339	YPS1
KLMA_20535	1113602	1114120	+		ubiquitin-conjugating enzyme E2-21 kDa	KMDMKU3-1042_Chromosome2	CDS				K10689	KOG0422
KLMA_20536	1114370	1114786	+		yjgF_YER057c_UK114_family	KMDMKU3-1042_Chromosome2	CDS					KOG2317
KLMA_20537	1114966	1115550	-		PET20 super family	KMDMKU3-1042_Chromosome2	CDS			Q06524			SUE1
KLMA_20538	1116441	1120079	+		protein CAF130	KMDMKU3-1042_Chromosome2	CDS			P53280			CAF130
KLMA_20539	1120072	1121406	-		pre-mRNA-splicing factor URN1	KMDMKU3-1042_Chromosome2	CDS			Q06525		KOG0155	URN1
KLMA_20540	1121669	1122424	+		proteasome component Y13	KMDMKU3-1042_Chromosome2	CDS			P23638	K02728	KOG0182	PRE9
KLMA_20541	1122657	1123170	+	1122662 1122752	hypothetical protein	KMDMKU3-1042_Chromosome2	CDS			Q06537		KOG4349
KLMA_20542	1123752	1124435	+		[PSI+] inducibility protein 3	KMDMKU3-1042_Chromosome2	CDS			Q06449		KOG0515	PIN3
KLMA_20543	1124591	1126399	-		nuclear control of ATPase protein 2	KMDMKU3-1042_Chromosome2	CDS			Q753J1			NCA2
KLMA_20544	1127437	1129272	-		polyamine transporter 3	KMDMKU3-1042_Chromosome2	CDS			Q06451		KOG0255	TPO3
KLMA_20545	1131263	1133545	+		centromere DNA-binding protein complex CBF3 subunit A	KMDMKU3-1042_Chromosome2	CDS			P32504	K11574		CBF2
KLMA_20546	1133713	1134999	+		vacuolar protein sorting-associated protein 62	KMDMKU3-1042_Chromosome2	CDS			P53285			VPS62
KLMA_20547	1135480	1136601	+		protein BTN2	KMDMKU3-1042_Chromosome2	CDS
KLMA_R217	1136937	1137011	+			KMDMKU3-1042_Chromosome2	tRNA	Ala	agc
KLMA_20548	1137892	1138788	+		kpsF-like protein	KMDMKU3-1042_Chromosome2	CDS			O67500		KOG1268
KLMA_20549	1140219	1142495	+		beta-glucan synthesis-associated protein KRE6	KMDMKU3-1042_Chromosome2	CDS			P32486			KRE6
KLMA_20550	1143067	1147281	+		DUF3020 super family	KMDMKU3-1042_Chromosome2	CDS			P38904			SPP41
KLMA_20551	1147594	1149174	-		lanosterol 14-alpha demethylase	KMDMKU3-1042_Chromosome2	CDS			A2Z212	K05917	KOG0159	CYP707A7
KLMA_20552	1149807	1151063	-		arginine N-methyltransferase 2	KMDMKU3-1042_Chromosome2	CDS			Q6CPN1	K00599	KOG1709	RMT2
KLMA_20553	1151392	1152078	-		superoxide dismutase [Mn]	KMDMKU3-1042_Chromosome2	CDS			P00447	K04564	KOG0876	SOD2
KLMA_20554	1153145	1155214	+		serine/threonine-protein kinase PKH3	KMDMKU3-1042_Chromosome2	CDS			Q753D9		KOG0669	PKH3
KLMA_20555	1155932	1157527	-		UPF0673 membrane protein YHR009C	KMDMKU3-1042_Chromosome2	CDS			P38758		KOG2852	TDA3
KLMA_20556	1159710	1161167	-		mitochondrial fusion and transport protein UGO1	KMDMKU3-1042_Chromosome2	CDS			Q03327		KOG0765	UGO1
KLMA_20557	1161571	1162428	-		SMC_prok_A	KMDMKU3-1042_Chromosome2	CDS					KOG0188
KLMA_20558	1163415	1164408	+	1163446 1164028	60S ribosomal protein L27-A	KMDMKU3-1042_Chromosome2	CDS			P0C2H6	K02901	KOG3418	RPL27A
KLMA_20559	1164726	1166060	+		seryl-tRNA synthetase	KMDMKU3-1042_Chromosome2	CDS			P38705	K01875	KOG0946	DIA4
KLMA_20560	1166455	1167276	+		vacuolar protein sorting-associated protein 29	KMDMKU3-1042_Chromosome2	CDS			P38759	K07095	KOG3325	VPS29
KLMA_20561	1167835	1168524	-		N-terminal acetyltransferase A complex catalytic subunit ARD1	KMDMKU3-1042_Chromosome2	CDS			P07347	K00670	KOG3235	ARD1
KLMA_20562	1168783	1169520	+		transport protein particle 31 kDa subunit	KMDMKU3-1042_Chromosome2	CDS			Q03337		KOG3315	TRS31
KLMA_20564	1170633	1172972	+		telomere length regulation protein ELG1	KMDMKU3-1042_Chromosome2	CDS			Q12050	K11134	KOG1969	ELG1
KLMA_20565	1173066	1174055	-		protein SPT3	KMDMKU3-1042_Chromosome2	CDS			O13472	K11313	KOG3902	SPT3
KLMA_20566	1174293	1175231	+		thiamine pyrophosphokinase	KMDMKU3-1042_Chromosome2	CDS			P35202	K00949	KOG3153	THI80
KLMA_20567	1175489	1175602	+		hypothetical protein	KMDMKU3-1042_Chromosome2	CDS
KLMA_20568	1175765	1176721	-		succinyl-CoA ligase [ADP-forming] subunit alpha	KMDMKU3-1042_Chromosome2	CDS			P53598	K01899	KOG1255	LSC1
KLMA_20571	1178101	1180479	+		actin-like protein ARP8	KMDMKU3-1042_Chromosome2	CDS			Q12386	K11673	KOG0797	ARP8
KLMA_R218	1178923	1179012	-			KMDMKU3-1042_Chromosome2	tRNA	Leu	taa
KLMA_20572	1180655	1182982	-		flocculation suppression protein	KMDMKU3-1042_Chromosome2	CDS			P20134		KOG0627	SFL1
KLMA_20573	1184064	1185803	+		hypothetical protein	KMDMKU3-1042_Chromosome2	CDS			Q12242			RUP1
KLMA_20574	1186637	1188376	+		protein SIA1	KMDMKU3-1042_Chromosome2	CDS			Q6CPQ2		KOG1432	SIA1
KLMA_20575	1189099	1190205	-		isocitrate dehydrogenase [NAD] subunit 2	KMDMKU3-1042_Chromosome2	CDS			O94230	K00030	KOG0786	IDH2
KLMA_20577	1191207	1193102	+		ubiquitin-activating enzyme E1-like	KMDMKU3-1042_Chromosome2	CDS			P52488	K10685	KOG2015	UBA2
KLMA_20578	1193598	1195487	-	1195273 1195323	GTPase-activating protein SAC7	KMDMKU3-1042_Chromosome2	CDS			P17121		KOG2710	SAC7
KLMA_20579	1196899	1198299	-		reduced viability upon starvation protein 167	KMDMKU3-1042_Chromosome2	CDS			P39743		KOG4792	RVS167
KLMA_20580	1199708	1201465	+		probable metabolite transport protein YDR387C	KMDMKU3-1042_Chromosome2	CDS			Q04162		KOG0255
KLMA_20581	1201590	1203443	-		crossover junction endonuclease MUS81	KMDMKU3-1042_Chromosome2	CDS			Q6CPQ8	K08991	KOG2379	MUS81
KLMA_20582	1203861	1206389	-		elongation factor 2	KMDMKU3-1042_Chromosome2	CDS			Q6CPQ9	K03234	KOG0469	EFT1
KLMA_20584	1207066	1208748	-		vacuolar protein sorting-associated protein 17	KMDMKU3-1042_Chromosome2	CDS			P32913		KOG2527	VPS17
KLMA_20585	1209209	1209841	+		putative uncharacterized hydrolase YOR131C	KMDMKU3-1042_Chromosome2	CDS			Q12486		KOG3085
KLMA_20586	1211856	1212761	+		hypothetical protein	KMDMKU3-1042_Chromosome2	CDS			P32907	K07034		ATO2
KLMA_20587	1214463	1215275	+		ammonia transport outward protein 3	KMDMKU3-1042_Chromosome2	CDS			Q12359	K07034		ATO3
KLMA_20588	1215701	1216333	+		hypothetical protein	KMDMKU3-1042_Chromosome2	CDS
KLMA_20590	1216587	1216916	-		60S acidic ribosomal protein P2-B	KMDMKU3-1042_Chromosome2	CDS				K02943	KOG3449
KLMA_20591	1217553	1218407	+		mitochondrial ornithine carrier protein	KMDMKU3-1042_Chromosome2	CDS			Q12375		KOG0752	ORT1
KLMA_20592	1218482	1219870	-	1219411 1219746	peroxisomal membrane protein PMP47B	KMDMKU3-1042_Chromosome2	CDS			P21245	K13354	KOG0757	PMP47A
KLMA_20593	1220380	1220703	+		uncharacterized mitochondrial outer membrane protein YDR381C-A	KMDMKU3-1042_Chromosome2	CDS			Q3E6R5
KLMA_20594	1221112	1223086	-	1221526 1222831	hypothetical protein	KMDMKU3-1042_Chromosome2	CDS			Q12159	K12881	KOG4307	YRA1
KLMA_20596	1223725	1226490	+		ARF3-interacting protein 1	KMDMKU3-1042_Chromosome2	CDS			Q99222			AFI1
KLMA_20597	1226806	1228698	-		transaminated amino acid decarboxylase	KMDMKU3-1042_Chromosome2	CDS			Q06408	K12732	KOG1184	ARO10
KLMA_20598	1230394	1232103	+		phosphoribosylaminoimidazole carboxylase	KMDMKU3-1042_Chromosome2	CDS			P21264	K11808	KOG2835	ADE2
KLMA_20599	1232252	1235428	-		GAL4-like Zn2Cys6 binuclear cluster DNA-binding domain	KMDMKU3-1042_Chromosome2	CDS
KLMA_20600	1238990	1240630	-		glyco_tranf_GTA_type super family	KMDMKU3-1042_Chromosome2	CDS			Q5U4S8	K00720	KOG2547	ugcg-b
KLMA_20601	1241964	1245077	-		rho-type GTPase-activating protein 1	KMDMKU3-1042_Chromosome2	CDS			P39083		KOG1453	RGA1
KLMA_20602	1246371	1246613	+		U6 snRNA-associated Sm-like protein LSm6	KMDMKU3-1042_Chromosome2	CDS			Q6CPS7	K12625	KOG3460	LSM6
KLMA_20603	1248371	1249807	-		probable NADPH:adrenodoxin oxidoreductase	KMDMKU3-1042_Chromosome2	CDS			P48360	K00528	KOG1800	ARH1
KLMA_20604	1250369	1251094	+		isoamyl acetate-hydrolyzing esterase	KMDMKU3-1042_Chromosome2	CDS			P41734		KOG3035	IAH1
KLMA_20605	1251391	1252731	+		mitochondrial chaperone BCS1	KMDMKU3-1042_Chromosome2	CDS				K08900	KOG0743
KLMA_20606	1252813	1253073	-		hypothetical protein	KMDMKU3-1042_Chromosome2	CDS
KLMA_20607	1253367	1254167	+		YTH super family	KMDMKU3-1042_Chromosome2	CDS			Q06390		KOG1901
KLMA_20608	1254626	1255474	+		ubiquinone biosynthesis monooxygenase Coq7	KMDMKU3-1042_Chromosome2	CDS			P41735	K06134	KOG4061	CAT5	COQ7
KLMA_20609	1255660	1256232	-		calcium-binding protein NCS-1	KMDMKU3-1042_Chromosome2	CDS			Q06389		KOG0044	FRQ1
KLMA_20610	1257380	1261051	+		ubiquitin carboxyl-terminal hydrolase 2	KMDMKU3-1042_Chromosome2	CDS			O42726	K11849	KOG1866	UBP2
KLMA_20611	1261429	1262409	+		vacuolar protein sorting-associated protein 74	KMDMKU3-1042_Chromosome2	CDS			Q06385	K15620	KOG3983	VPS74
KLMA_20612	1262561	1264003	-		sporulation-specific chitinase 2	KMDMKU3-1042_Chromosome2	CDS			Q06350	K01183	KOG2806	CTS2
KLMA_20613	1264411	1265652	+		RNA polymerase-associated protein LEO1	KMDMKU3-1042_Chromosome2	CDS			P38439	K15177	KOG2428	LEO1
KLMA_20614	1266242	1266858	+	1266255 1266490	profilin binds actin monomers	KMDMKU3-1042_Chromosome2	CDS			P07274	K05759	KOG1755	PFY1
KLMA_20615	1267112	1267423	-		YCII super family	KMDMKU3-1042_Chromosome2	CDS				K09780
KLMA_20616	1268571	1269818	+		uncharacterized protein YDR370C	KMDMKU3-1042_Chromosome2	CDS			Q06349		KOG1982
KLMA_20617	1270072	1271505	+		SAM50-like protein SpAC17C9.06	KMDMKU3-1042_Chromosome2	CDS					KOG2602
KLMA_20618	1271794	1274283	+		DNA repair protein XRS2	KMDMKU3-1042_Chromosome2	CDS				K10868
KLMA_20619	1274461	1275387	-		putative reductase 1	KMDMKU3-1042_Chromosome2	CDS			Q12458	K00100	KOG1575	YPR1
KLMA_20620	1276389	1277708	-		alkylphosphocholine resistance protein LEM3	KMDMKU3-1042_Chromosome2	CDS			P42838		KOG2952	LEM3
KLMA_20621	1279224	1280843	+		nitrosoguanidine resistance protein SNG1	KMDMKU3-1042_Chromosome2	CDS			P46950			SNG1
KLMA_20622	1281214	1283817	+		polyphosphoinositide phosphatase	KMDMKU3-1042_Chromosome2	CDS			P42837		KOG1890	FIG4
KLMA_20623	1283847	1284563	-		exosome complex component RRP40	KMDMKU3-1042_Chromosome2	CDS			Q08285	K03681	KOG1004	RRP40
KLMA_20624	1284876	1285853	+		palmitoyltransferase PFA3	KMDMKU3-1042_Chromosome2	CDS			Q6CPU8		KOG1315	PFA3
KLMA_20625	1286095	1287822	-		hypothetical protein	KMDMKU3-1042_Chromosome2	CDS			P42835			EGT2
KLMA_R219	1288822	1288985	+	1288856 1288926		KMDMKU3-1042_Chromosome2	tRNA	Stop	tta
KLMA_20626	1289281	1289727	+		mitochondrial DnaJ homolog 2	KMDMKU3-1042_Chromosome2	CDS			P42834		KOG3442	MDJ2
KLMA_20627	1290054	1293053	+		peroxisomal biogenesis factor 6	KMDMKU3-1042_Chromosome2	CDS			Q6CPV1	K13339	KOG0651	PEX6
KLMA_20628	1293385	1294683	+		histone deacetylase RPD3	KMDMKU3-1042_Chromosome2	CDS			P32561	K06067	KOG1343	RPD3
KLMA_20629	1295114	1295611	+		6,7-dimethyl-8-ribityllumazine synthase	KMDMKU3-1042_Chromosome2	CDS			P50861	K00794		RIB4
KLMA_20630	1295703	1297193	-		60S ribosome subunit biogenesis protein NOP8	KMDMKU3-1042_Chromosome2	CDS			Q08287	K14836		NOP8
KLMA_20631	1297584	1300907	+		RNA polymerase-associated protein CTR9	KMDMKU3-1042_Chromosome2	CDS			P89105	K15176	KOG1174	CTR9
KLMA_20632	1301178	1301744	-		DNA replication complex GINS protein PSF3	KMDMKU3-1042_Chromosome2	CDS			Q6CPV6	K10734	KOG1106	PSF3
KLMA_20633	1301830	1302000	-		hypothetical protein	KMDMKU3-1042_Chromosome2	CDS
KLMA_20634	1302703	1303407	+		peroxisomal membrane protein PMP27	KMDMKU3-1042_Chromosome2	CDS			Q12462		KOG4186	PEX11
KLMA_20635	1303941	1305671	+		transcription factor SPT20	KMDMKU3-1042_Chromosome2	CDS			P50875	K11361		SPT20
KLMA_20636	1305763	1306329	-		mRNA-decapping enzyme subunit 1	KMDMKU3-1042_Chromosome2	CDS			Q74Z05	K12612	KOG2868	DCP1
KLMA_20637	1306680	1307657	+		L-serine dehydratase	KMDMKU3-1042_Chromosome2	CDS			B5VKE8		KOG1250	SDL1
KLMA_20638	1307710	1309425	-		putative polyol transporter 2	KMDMKU3-1042_Chromosome2	CDS			Q8VZ80		KOG0255	PLT5
KLMA_20639	1310024	1310593	-		methylated-DNA--protein-cysteine methyltransferase	KMDMKU3-1042_Chromosome2	CDS			Q6CPW2		KOG4062	MGT1
KLMA_20640	1311043	1312287	+		COX3 mRNA-specific translational activator PET494	KMDMKU3-1042_Chromosome2	CDS			O59961			PET494
KLMA_20641	1312902	1314245	+		transcription activator MSS11	KMDMKU3-1042_Chromosome2	CDS			Q6CPW4			MSS11
KLMA_20642	1314697	1316721	+		inheritance of peroxisomes protein 2	KMDMKU3-1042_Chromosome2	CDS			Q6CPW5			INP2
KLMA_20643	1316971	1318383	-		UDP-N-acetylglucosamine pyrophosphorylase	KMDMKU3-1042_Chromosome2	CDS			P43123	K00972	KOG2388	QRI1
KLMA_20644	1319299	1324002	+		hypothetical protein	KMDMKU3-1042_Chromosome2	CDS			Q12674	K01530	KOG0206	DNF3
KLMA_20645	1324278	1325012	-		protein HLJ1	KMDMKU3-1042_Chromosome2	CDS				K09518	KOG0723
KLMA_20646	1326065	1329370	+		DNA polymerase delta catalytic subunit	KMDMKU3-1042_Chromosome2	CDS			P15436	K02327	KOG0969	POL3
KLMA_20647	1329421	1331038	-	1330930 1331017	DNA damage response protein kinase DUN1	KMDMKU3-1042_Chromosome2	CDS			P39009	K06641	KOG0664	DUN1
KLMA_20648	1331305	1333461	-		uncharacterized protein YMR160W	KMDMKU3-1042_Chromosome2	CDS			Q03823
KLMA_20649	1333833	1334213	+		autophagy protein 16	KMDMKU3-1042_Chromosome2	CDS			Q6CPX2	K08340		ATG16
KLMA_R220	1334353	1334425	+			KMDMKU3-1042_Chromosome2	tRNA	Met	cat
KLMA_20650	1334723	1335772	-		ATPase GET3	KMDMKU3-1042_Chromosome2	CDS			Q6CPX3	K01551	KOG2825	GET3
KLMA_20651	1336304	1337242	+		binder of USO1 and GRH1 protein 1	KMDMKU3-1042_Chromosome2	CDS					KOG0160
KLMA_20652	1337560	1338027	-		37S ribosomal protein S8	KMDMKU3-1042_Chromosome2	CDS			Q03799	K02994		MRPS8
KLMA_20653	1338566	1339219	+		uncharacterized protein YMR157C	KMDMKU3-1042_Chromosome2	CDS			Q6CPX6			AIM36
KLMA_20654	1339349	1339912	-		U4/U6.U5 small nuclear ribonucleoprotein component	KMDMKU3-1042_Chromosome2	CDS			Q12368	K12848	KOG4727	SNU23
KLMA_20655	1340140	1340856	+		polynucleotide 3'-phosphatase	KMDMKU3-1042_Chromosome2	CDS			Q03796	K08075	KOG2134	TPP1
KLMA_20656	1340907	1342181	-		26S proteasome regulatory subunit RPN6	KMDMKU3-1042_Chromosome2	CDS			Q12377	K03036	KOG1497	RPN6
KLMA_20657	1342982	1345483	+		dolichyl-phosphate-mannose--protein mannosyltransferase 1	KMDMKU3-1042_Chromosome2	CDS			P33775	K00728	KOG3359	PMT1
KLMA_20658	1345672	1347519	-		uncharacterized membrane protein YMR155W	KMDMKU3-1042_Chromosome2	CDS			Q03795		KOG0061
KLMA_20659	1348764	1350218	+		meiotic sister chromatid recombination protein 1	KMDMKU3-1042_Chromosome2	CDS			Q03104			MSC1
KLMA_20660	1351412	1352107	-		UPF0549 protein C1D4.09c	KMDMKU3-1042_Chromosome2	CDS					KOG3113
KLMA_20661	1352625	1353377	+		proteasome component Y7	KMDMKU3-1042_Chromosome2	CDS			P23639	K02726	KOG0863	PRE8
KLMA_20662	1353657	1356293	-		U3 small nucleolar RNA-associated protein 14	KMDMKU3-1042_Chromosome2	CDS			Q04500	K14567	KOG2172	UTP14
KLMA_20663	1356712	1357287	-	1357161 1357274	prefoldin alpha subunit	KMDMKU3-1042_Chromosome2	CDS			Q04493	K04797	KOG3048	GIM5
KLMA_20664	1357499	1358170	+		DNA repair protein RAD10	KMDMKU3-1042_Chromosome2	CDS			P06838	K10849	KOG2841	RAD10
KLMA_20665	1358174	1359748	-		asparagine synthetase domain-containing protein YML096W	KMDMKU3-1042_Chromosome2	CDS			Q04489		KOG0571
KLMA_20666	1360117	1361427	+		vacuolar protein sorting-associated protein 9	KMDMKU3-1042_Chromosome2	CDS			P54787		KOG2319	VPS9
KLMA_20667	1361770	1363425	+		endoplasmic oxidoreductin-1	KMDMKU3-1042_Chromosome2	CDS			Q8NIP5		KOG2608	ERO1
KLMA_20668	1363611	1364129	-		transcription initiation factor TFIID subunit 13	KMDMKU3-1042_Chromosome2	CDS			P11747	K03127	KOG3901	TAF13
KLMA_20669	1364646	1367438	+		arginine metabolism regulation protein II	KMDMKU3-1042_Chromosome2	CDS			P05085	K09246		ARG81
KLMA_20670	1368027	1369448	+		protein EAR1	KMDMKU3-1042_Chromosome2	CDS			Q03212		KOG1477	EAR1
KLMA_20671	1369899	1371440	-		regulatory protein PHO2	KMDMKU3-1042_Chromosome2	CDS			P07269	K02646	KOG0842	PHO2
KLMA_20672	1372163	1373674	-		putative aldehyde dehydrogenase-like protein C922.07c	KMDMKU3-1042_Chromosome2	CDS			P41751		KOG2455	aldA
KLMA_20673	1374957	1376462	+		aldehyde dehydrogenase [NAD(P)+] 1	KMDMKU3-1042_Chromosome2	CDS			P47771	K00129	KOG2455	ALD2
KLMA_20674	1376788	1378638	+		centromere DNA-binding protein complex CBF3 subunit B	KMDMKU3-1042_Chromosome2	CDS			P40969	K11575		CEP3
KLMA_20675	1378691	1380853	-		DNA mismatch repair protein MLH1	KMDMKU3-1042_Chromosome2	CDS			P38920	K08734	KOG1977	MLH1
KLMA_20676	1381118	1382269	+		non-structural maintenance of chromosome element 4	KMDMKU3-1042_Chromosome2	CDS			P43124		KOG2866	NSE4
KLMA_20677	1382357	1383538	-		putative protease QRI7	KMDMKU3-1042_Chromosome2	CDS			B6EM15	K01409	KOG2708	gcp
KLMA_20678	1384138	1385238	+		uncharacterized mitochondrial carrier YMR166C	KMDMKU3-1042_Chromosome2	CDS			Q03829		KOG0752
KLMA_20679	1385815	1388340	+		protein SMP2	KMDMKU3-1042_Chromosome2	CDS			P32567	K15728	KOG2116	PAH1
KLMA_R221	1390734	1390815	+			KMDMKU3-1042_Chromosome2	tRNA	Ser	aga
KLMA_R222	1391063	1391144	+			KMDMKU3-1042_Chromosome2	tRNA	Ser	aga
KLMA_20680	1391528	1394143	-		FAS1 domain-containing protein YLR001C	KMDMKU3-1042_Chromosome2	CDS			Q07895		KOG1437
KLMA_20681	1395077	1396963	+		vacuolar amino acid transporter 1	KMDMKU3-1042_Chromosome2	CDS			P47082	K15015	KOG1303	AVT1
KLMA_20682	1397385	1399229	+		U3 small nucleolar RNA-associated protein MPP10	KMDMKU3-1042_Chromosome2	CDS			P47083	K14559	KOG2600	MPP10
KLMA_20683	1399344	1401323	-		nucleolar complex-associated protein 3	KMDMKU3-1042_Chromosome2	CDS			Q07896	K14834	KOG2153	NOC3
KLMA_20684	1401718	1402365	+		hypothetical protein	KMDMKU3-1042_Chromosome2	CDS
KLMA_20685	1402448	1404007	-		uncharacterized protein YJR003C	KMDMKU3-1042_Chromosome2	CDS			P47084
KLMA_20686	1404603	1405004	-		hypothetical protein	KMDMKU3-1042_Chromosome2	CDS
KLMA_20687	1405247	1406455	+		GPI mannosyltransferase 1	KMDMKU3-1042_Chromosome2	CDS			Q6CRE7	K05284	KOG3893	GPI14
KLMA_20688	1406791	1407528	+		exosome complex component SKI6	KMDMKU3-1042_Chromosome2	CDS			P46948	K11600	KOG1068	SKI6
KLMA_20689	1407583	1409997	-		protein FYV8	KMDMKU3-1042_Chromosome2	CDS			Q6CRE9			FYV8
KLMA_20690	1410444	1412222	-		manganese transporter SMF2	KMDMKU3-1042_Chromosome2	CDS			P38778	K12346	KOG1291	SMF2
KLMA_20691	1413735	1415774	+		78 kDa glucose-regulated protein homolog	KMDMKU3-1042_Chromosome2	CDS			P22010	K09490	KOG0104	GRP78
KLMA_20692	1416583	1417194	-		pre-mRNA leakage protein 1	KMDMKU3-1042_Chromosome2	CDS			Q07930	K13108	KOG1882	PML1
KLMA_20693	1417573	1419903	+		ATP-dependent RNA helicase DBP4	KMDMKU3-1042_Chromosome2	CDS			Q6CRF4	K14776	KOG0329	DBP4
KLMA_20694	1420300	1421271	+		CTD kinase subunit beta	KMDMKU3-1042_Chromosome2	CDS			P46962	K15564	KOG0834	CTK2
KLMA_20695	1421316	1422385	-	1422297 1422382	protein prenyltransferase	KMDMKU3-1042_Chromosome2	CDS			Q00618	K14050	KOG0529	BET4
KLMA_20696	1422608	1423201	+		mitotic spindle checkpoint component MAD2	KMDMKU3-1042_Chromosome2	CDS			P40958	K02537	KOG3285	MAD2
KLMA_20697	1423341	1423958	-		hypothetical protein	KMDMKU3-1042_Chromosome2	CDS
KLMA_20698	1424290	1426701	-		hypothetical protein	KMDMKU3-1042_Chromosome2	CDS			P47061		KOG2180	VPS53
KLMA_R223	1427030	1427102	-			KMDMKU3-1042_Chromosome2	tRNA	Met	cat
KLMA_20699	1427399	1429114	+		T-complex protein 1 subunit theta	KMDMKU3-1042_Chromosome2	CDS			P47079	K09500	KOG0359	CCT8
KLMA_20700	1429969	1433112	+		serine/threonine-protein kinase PAK1	KMDMKU3-1042_Chromosome2	CDS			P38990	K07359	KOG0614	SAK1
KLMA_20701	1433207	1437769	-		cell division control protein 25	KMDMKU3-1042_Chromosome2	CDS			Q02342		KOG3542	CDC25
KLMA_20702	1438230	1438562	-		small nuclear ribonucleoprotein Sm D2	KMDMKU3-1042_Chromosome2	CDS			Q06217	K11096	KOG3459	SMD2
KLMA_20703	1438856	1441096	-		minichromosome maintenance protein 5	KMDMKU3-1042_Chromosome2	CDS			P29496	K02209	KOG0477	MCM5
KLMA_20704	1444806	1447112	+		CBM_21 super family	KMDMKU3-1042_Chromosome2	CDS			P28006		KOG3986	GAC1
KLMA_20705	1447953	1448363	+		hypothetical protein	KMDMKU3-1042_Chromosome2	CDS
KLMA_20706	1449797	1450699	-		ubiquitin-conjugating enzyme E2-34 kDa	KMDMKU3-1042_Chromosome2	CDS			P14682	K02207	KOG0426	CDC34
KLMA_20707	1452611	1454305	+		mitochondrial distribution and morphology protein 36	KMDMKU3-1042_Chromosome2	CDS			Q06820			MDM36
KLMA_20708	1454619	1456169	-		v-type proton ATPase subunit B	KMDMKU3-1042_Chromosome2	CDS			P16140	K02147	KOG1350	VMA2
KLMA_20709	1456625	1457542	-		autophagy-related protein 14	KMDMKU3-1042_Chromosome2	CDS			Q6CRH0	K08335		ATG14
KLMA_20710	1457941	1459299	+		uncharacterized protein YPR084W	KMDMKU3-1042_Chromosome2	CDS			Q06821		KOG0092
KLMA_20711	1459324	1460529	-		uncharacterized protein YPR085C	KMDMKU3-1042_Chromosome2	CDS			Q6CRH2		KOG1063	ASA1
KLMA_20712	1460764	1461681	-		protein OPY1	KMDMKU3-1042_Chromosome2	CDS			P38271			OPY1
KLMA_20713	1462162	1463229	-		uncharacterized protein YBR130C	KMDMKU3-1042_Chromosome2	CDS			Q6CRH4		KOG1962	SHE3
KLMA_20714	1463629	1465230	-		signal recognition particle subunit SRP54	KMDMKU3-1042_Chromosome2	CDS			P20424	K03106	KOG0781	SRP54
KLMA_20715	1465615	1467492	+		vacuolar fusion protein CCZ1	KMDMKU3-1042_Chromosome2	CDS			Q6CRH6			CCZ1
KLMA_20716	1467592	1468287	-		ATPase	KMDMKU3-1042_Chromosome2	CDS
KLMA_20717	1470404	1471243	-		eukaryotic translation initiation factor 2 subunit beta	KMDMKU3-1042_Chromosome2	CDS			P09064	K03238	KOG2768	SUI3
KLMA_20720	1471739	1472344	-		ankyrin repeat-containing protein YAR1	KMDMKU3-1042_Chromosome2	CDS			P46683	K06867	KOG0502	YAR1
KLMA_20721	1472693	1475608	+		uncharacterized protein YMR185W	KMDMKU3-1042_Chromosome2	CDS			Q12751		KOG4653
KLMA_20722	1476024	1477349	-		squalene synthetase	KMDMKU3-1042_Chromosome2	CDS			Q752X9	K00801	KOG1459	ERG9
KLMA_R224	1477978	1478049	-			KMDMKU3-1042_Chromosome2	tRNA	Gln	ttg
KLMA_20723	1478712	1479281	+		maltose O-acetyltransferase	KMDMKU3-1042_Chromosome2	CDS			P77791		KOG4750	maa
KLMA_R225	1479529	1479600	+			KMDMKU3-1042_Chromosome2	tRNA	Gln	ttg
KLMA_20724	1479898	1480923	+		non-structural maintenance of chromosome element 3	KMDMKU3-1042_Chromosome2	CDS					KOG4562
KLMA_20725	1481304	1483728	+	1481315 1481666	NADPH-cytochrome P450 reductase	KMDMKU3-1042_Chromosome2	CDS			P16603	K00327	KOG1159	NCP1
KLMA_20726	1484164	1484616	+		D-tyrosyl-tRNA(Tyr) deacylase	KMDMKU3-1042_Chromosome2	CDS			Q6CRI9	K07560	KOG3323	DTD1
KLMA_20727	1485050	1486258	+		probable glutamine amidotransferase DUG3	KMDMKU3-1042_Chromosome2	CDS			P53871	K07008	KOG1268	DUG3
KLMA_20728	1487132	1487626	+		hypothetical protein	KMDMKU3-1042_Chromosome2	CDS			P53872		KOG0260
KLMA_20729	1489212	1490828	+		importin subunit alpha	KMDMKU3-1042_Chromosome2	CDS			Q02821		KOG4199	SRP1
KLMA_20730	1491204	1492013	+		hypothetical protein	KMDMKU3-1042_Chromosome2	CDS
KLMA_20731	1492071	1492661	-		mitochondrial import inner membrane translocase subunit TIM22	KMDMKU3-1042_Chromosome2	CDS			Q6CRJ6		KOG3225	TIM22
KLMA_20732	1492934	1494199	+		uncharacterized protein YNL187W	KMDMKU3-1042_Chromosome2	CDS			Q6CRJ7		KOG2919	SWT21
KLMA_20733	1494183	1495325	-		COP9 signalosome complex subunit 5	KMDMKU3-1042_Chromosome2	CDS			Q6CRJ8	K09613	KOG1554	RRI1
KLMA_20734	1495727	1498831	-		NAD-specific glutamate dehydrogenase	KMDMKU3-1042_Chromosome2	CDS			P33327	K15371	KOG2250	GDH2
KLMA_20735	1501376	1503691	+		ubiquitin carboxyl-terminal hydrolase 10	KMDMKU3-1042_Chromosome2	CDS			P53874	K11873	KOG1868	UBP10
KLMA_20736	1503992	1504441	-		54S ribosomal protein L19	KMDMKU3-1042_Chromosome2	CDS			A8G1F9		KOG3257	rplK
KLMA_20737	1504931	1507318	-		nitrogen permease reactivator protein	KMDMKU3-1042_Chromosome2	CDS			P22211		KOG4645	NPR1
KLMA_20738	1508676	1509335	-		nucleolar protein 6	KMDMKU3-1042_Chromosome2	CDS			Q07623	K14789	KOG0116	NOP6
KLMA_20739	1509670	1511202	-		pre-rRNA-processing protein IPI3	KMDMKU3-1042_Chromosome2	CDS			Q6CRK4	K14829	KOG0646	IPI3
KLMA_20740	1511534	1512787	+		uncharacterized protein YNL181W	KMDMKU3-1042_Chromosome2	CDS			P53878		KOG1208
KLMA_20741	1513322	1514092	-		rho (Ras homology) family.	KMDMKU3-1042_Chromosome2	CDS			Q03206	K07975	KOG0393	ced-10
KLMA_20742	1516181	1516894	+		40S ribosomal protein S3	KMDMKU3-1042_Chromosome2	CDS			P05750	K02985	KOG3181	RPS3
KLMA_20744	1517359	1517973	+		secretory component protein SHR3	KMDMKU3-1042_Chromosome2	CDS			Q02774			SHR3
KLMA_20745	1518151	1519047	-		54S ribosomal protein L22	KMDMKU3-1042_Chromosome2	CDS			P53881		KOG1711	MRPL22
KLMA_20746	1519530	1520834	-		hypothetical protein	KMDMKU3-1042_Chromosome2	CDS
KLMA_20747	1521350	1522522	-		nucleolar protein 13	KMDMKU3-1042_Chromosome2	CDS			P53883		KOG4210	NOP13
KLMA_20749	1523151	1524563	-		uncharacterized protein YHR146W	KMDMKU3-1042_Chromosome2	CDS			E7KDM2		KOG1616	CRP1
KLMA_R226	1525708	1525830	+	1525742 1525792		KMDMKU3-1042_Chromosome2	tRNA	Ala	tgc
KLMA_20750	1526178	1531187	+		anaphase-promoting complex subunit 1	KMDMKU3-1042_Chromosome2	CDS			P53886	K03348	KOG1858	APC1
KLMA_20751	1531420	1532973	-		phosphatidylserine decarboxylase proenzyme 1	KMDMKU3-1042_Chromosome2	CDS			P39006	K01613	KOG2420	PSD1
KLMA_20752	1533434	1534396	+		deoxycytidylate deaminase	KMDMKU3-1042_Chromosome2	CDS			P06773	K01493	KOG3127	DCD1
KLMA_20753	1534490	1535281	-		uncharacterized mitochondrial hydrolase FMP41	KMDMKU3-1042_Chromosome2	CDS			P53889		KOG1535	FMP41
KLMA_20754	1535802	1537499	-		CRE-binding bZIP protein SKO1	KMDMKU3-1042_Chromosome2	CDS				K09051
KLMA_20755	1538079	1538291	-		DNA-directed RNA polymerases I	KMDMKU3-1042_Chromosome2	CDS			P40422	K03009	KOG3507	RPC10
KLMA_20756	1538717	1539841	-		bud neck protein 5	KMDMKU3-1042_Chromosome2	CDS			P53890			BNI5
KLMA_20757	1540152	1541240	+		uncharacterized protein YNL165W	KMDMKU3-1042_Chromosome2	CDS			P53891
KLMA_20758	1541517	1542167	-		protein DSE2	KMDMKU3-1042_Chromosome2	CDS
KLMA_20759	1543035	1544078	-		protein IBD2	KMDMKU3-1042_Chromosome2	CDS			Q6CRM3			IBD2
KLMA_20760	1544408	1547836	-		ribosome assembly protein 1	KMDMKU3-1042_Chromosome2	CDS			P53893	K14536	KOG0462	RIA1
KLMA_20761	1548549	1549502	-		chitin synthase export chaperone	KMDMKU3-1042_Chromosome2	CDS			Q6CRM6			CHS7
KLMA_20762	1550393	1551142	+	1550397 1550825	conserved hypothetical protein	KMDMKU3-1042_Chromosome2	CDS			P27076	K02929	KOG3464	RPL44
KLMA_20764	1551595	1553856	+		serine/threonine-protein kinase CBK1	KMDMKU3-1042_Chromosome2	CDS			P31034	K08286	KOG0611	CBK1
KLMA_20765	1554645	1555313	-		UPF0641 membrane protein YHR140W	KMDMKU3-1042_Chromosome2	CDS			P38842		KOG3989
KLMA_20766	1557253	1558734	+		ammonium transporter MEP2	KMDMKU3-1042_Chromosome2	CDS			P41948		KOG0682	MEP2
KLMA_20767	1559439	1559966	+		uncharacterized membrane protein YLR050C	KMDMKU3-1042_Chromosome2	CDS
KLMA_20768	1560098	1560565	+		glucosamine 6-phosphate N-acetyltransferase	KMDMKU3-1042_Chromosome2	CDS			O93806	K00621	KOG3396	GNA1
KLMA_20769	1560616	1560931	-	1560814 1560907	small nuclear ribonucleoprotein G	KMDMKU3-1042_Chromosome2	CDS				K11099	KOG1784
KLMA_20770	1561303	1562703	-		dnaJ homolog 1	KMDMKU3-1042_Chromosome2	CDS			A1KR91	K03686	KOG2813	dnaJ
KLMA_20771	1564191	1564505	+		12 kDa heat shock protein	KMDMKU3-1042_Chromosome2	CDS			P22943			HSP12
KLMA_20772	1564802	1565650	+		hypothetical protein	KMDMKU3-1042_Chromosome2	CDS
KLMA_20773	1565682	1567766	-		ino eighty subunit 1	KMDMKU3-1042_Chromosome2	CDS			P43579	K11675		IES1
KLMA_20774	1568446	1569543	-		D-amino-acid oxidase	KMDMKU3-1042_Chromosome2	CDS			Q9Y7N4		KOG3923	dao1
KLMA_20775	1570542	1572506	+		WD40 domain	KMDMKU3-1042_Chromosome2	CDS			P07834	K03361	KOG0274	CDC4
KLMA_20776	1573284	1573697	+		hypothetical protein	KMDMKU3-1042_Chromosome2	CDS
KLMA_20777	1574497	1578225	+		structural maintenance of chromosomes protein 1	KMDMKU3-1042_Chromosome2	CDS			P32908	K06636	KOG0964	SMC1
KLMA_20778	1578501	1579748	-		protein KES1	KMDMKU3-1042_Chromosome2	CDS			P35844		KOG2210	KES1
KLMA_20779	1580457	1581137	-		dihydrofolate reductase	KMDMKU3-1042_Chromosome2	CDS			P07807	K00287	KOG1324	DFR1
KLMA_20780	1581375	1581836	+		chaperone_DMP super family	KMDMKU3-1042_Chromosome2	CDS				K11882
KLMA_20781	1582799	1584889	+		trkA	KMDMKU3-1042_Chromosome2	CDS			Q9SVU0		KOG1399	YUC8
KLMA_20782	1585395	1585700	+		hypothetical protein	KMDMKU3-1042_Chromosome2	CDS
KLMA_20783	1587230	1587645	+	1587270 1587340	60S ribosomal protein L33-B	KMDMKU3-1042_Chromosome2	CDS			P41056	K02917	KOG0887	RPL33B
KLMA_20784	1587940	1590642	-		putative serine/threonine-protein kinase YPL141C	KMDMKU3-1042_Chromosome2	CDS			Q03002		KOG0607	FRK1
KLMA_20785	1591420	1592190	-		grpE protein homolog	KMDMKU3-1042_Chromosome2	CDS			Q6CRQ1	K03687	KOG3003	mge1
KLMA_20786	1592496	1594004	-		MAP kinase kinase MKK2/SSP33	KMDMKU3-1042_Chromosome2	CDS			P32490	K08294	KOG0607	MKK1
KLMA_20787	1594914	1596281	-		transcriptional modulator WTM2	KMDMKU3-1042_Chromosome2	CDS			Q12206		KOG1587	WTM2
KLMA_20788	1596578	1597669	-		COMPASS component SPP1	KMDMKU3-1042_Chromosome2	CDS			Q03012	K14960	KOG0825	SPP1
KLMA_20789	1597934	1598797	+		DUF1691 super family	KMDMKU3-1042_Chromosome2	CDS			Q12106
KLMA_20790	1598924	1602682	-		GLC7-interacting protein 3	KMDMKU3-1042_Chromosome2	CDS			Q03016			GIP3
KLMA_20791	1604526	1604990	+		iron sulfur cluster assembly protein 1	KMDMKU3-1042_Chromosome2	CDS			Q6CRQ9	K04488	KOG3361	ISU1
KLMA_20792	1605631	1606068	+		DNA-directed RNA polymerases I	KMDMKU3-1042_Chromosome2	CDS			P20436	K03016	KOG3400	RPB8
KLMA_20793	1606578	1607231	+		MTP18 super family	KMDMKU3-1042_Chromosome2	CDS					KOG3945
KLMA_20794	1607376	1608116	-		uncharacterized membrane protein YOR223W	KMDMKU3-1042_Chromosome2	CDS			Q12015
KLMA_20795	1609107	1610003	-		mitochondrial 2-oxodicarboxylate carrier 2	KMDMKU3-1042_Chromosome2	CDS			Q99297	K15110	KOG0761	ODC2
KLMA_20796	1611223	1612179	+		malonyl CoA-acyl carrier protein transacylase	KMDMKU3-1042_Chromosome2	CDS			Q12283		KOG2926	MCT1
KLMA_20797	1612254	1613693	-		regulator of drug sensitivity 2	KMDMKU3-1042_Chromosome2	CDS			P19541			RDS2
KLMA_20798	1614025	1614750	+		ctaG_Cox11 super family	KMDMKU3-1042_Chromosome2	CDS			P19516	K02258	KOG2540	COX11
KLMA_20799	1615074	1615841	-		regulator of calcineurin 2	KMDMKU3-1042_Chromosome2	CDS
KLMA_20800	1617566	1618459	+		60S ribosomal protein L5	KMDMKU3-1042_Chromosome2	CDS			P26321	K02932	KOG0875	RPL5
KLMA_20801	1618994	1621609	+		dipeptidyl aminopeptidase A	KMDMKU3-1042_Chromosome2	CDS			P33894		KOG2281	STE13
KLMA_20802	1621638	1624127	-		replication factor C subunit 1	KMDMKU3-1042_Chromosome2	CDS				K10754	KOG1969
KLMA_20803	1624538	1625989	+		GRIP domain-containing protein RUD3	KMDMKU3-1042_Chromosome2	CDS			Q12234		KOG1962	RUD3
KLMA_20804	1626477	1626914	+		gatB_Yqey super family	KMDMKU3-1042_Chromosome2	CDS			Q6CRS3	K09117		AIM41
KLMA_20805	1627428	1628331	+	1627437 1627575	transcription initiation factor TFIID subunit 14	KMDMKU3-1042_Chromosome2	CDS			P35189	K03140	KOG3149	TAF14
KLMA_20806	1629565	1630845	-		guanine nucleotide-binding protein subunit beta	KMDMKU3-1042_Chromosome2	CDS			P18851	K07972	KOG0286	STE4
KLMA_20807	1631599	1633104	-		protein TBF1	KMDMKU3-1042_Chromosome2	CDS			Q02457			TBF1
KLMA_20808	1636547	1638985	+		dynamin-like GTPase MGM1	KMDMKU3-1042_Chromosome2	CDS			P32266		KOG0447	MGM1
KLMA_20809	1639255	1639467	-		DNA-directed RNA polymerases I	KMDMKU3-1042_Chromosome2	CDS			Q75BV8	K03007	KOG3497	RPB10
KLMA_20810	1639856	1642423	+		NET1-associated nuclear protein 1	KMDMKU3-1042_Chromosome2	CDS			Q02931	K14552	KOG1963	NAN1
KLMA_20811	1643243	1644526	+		nicotinate phosphoribosyltransferase	KMDMKU3-1042_Chromosome2	CDS			P39683	K00763	KOG2511	NPT1
KLMA_20812	1645077	1648148	+		importin beta-like protein KAP120	KMDMKU3-1042_Chromosome2	CDS			Q02932		KOG2171	KAP120
KLMA_20813	1648238	1650925	-		tyrosine-protein phosphatase 2	KMDMKU3-1042_Chromosome2	CDS			P29461	K01104	KOG0789	PTP2
KLMA_20814	1653136	1654017	+		hypothetical protein	KMDMKU3-1042_Chromosome2	CDS			Q6CRT5			SPC29
KLMA_20815	1654087	1655364	-		ribonuclease T2-like	KMDMKU3-1042_Chromosome2	CDS			Q6CRT6	K01166	KOG1642	RNY1
KLMA_20816	1655800	1657065	-		ribonuclease T2-like	KMDMKU3-1042_Chromosome2	CDS			Q6CRT6	K01166	KOG1642	RNY1
KLMA_R227	1658093	1658167	-			KMDMKU3-1042_Chromosome2	tRNA	Cys	gca
KLMA_20817	1658324	1660015	-		amino-acid acetyltransferase	KMDMKU3-1042_Chromosome2	CDS			Q6CRT7	K00618	KOG2436	ARG2
KLMA_20818	1660333	1660938	+		DNA replication complex GINS protein PSF2	KMDMKU3-1042_Chromosome2	CDS			Q6CRT8	K10733	KOG4071	PSF2
KLMA_20819	1662194	1662676	+		hypothetical protein	KMDMKU3-1042_Chromosome2	CDS
KLMA_20820	1663873	1667889	+		hypothetical protein	KMDMKU3-1042_Chromosome2	CDS
KLMA_20821	1668391	1669938	+		aminopeptidase Y	KMDMKU3-1042_Chromosome2	CDS			P37302	K01264	KOG2195	APE3
KLMA_20822	1670177	1672075	-		dnaJ-like chaperone JEM1	KMDMKU3-1042_Chromosome2	CDS				K09523	KOG1150
KLMA_20823	1673551	1674843	+		uncharacterized transporter YBR287W	KMDMKU3-1042_Chromosome2	CDS			P38355		KOG2722
KLMA_R228	1675623	1675740	+	1675661 1675696		KMDMKU3-1042_Chromosome2	tRNA	Leu	caa
KLMA_20824	1675943	1676557	-		transgelin	KMDMKU3-1042_Chromosome2	CDS			Q08873		KOG2046	SCP1
KLMA_20825	1677194	1679557	+		K(+)/H(+) antiporter 1	KMDMKU3-1042_Chromosome2	CDS			P40309		KOG1650	KHA1
KLMA_20826	1680287	1681819	-		pantothenate transporter FEN2	KMDMKU3-1042_Chromosome2	CDS			P25621	K03448	KOG2533	FEN2
KLMA_20827	1682834	1684507	+		acetamidase	KMDMKU3-1042_Chromosome2	CDS			Q12559	K01426	KOG1212	amdS
KLMA_20828	1685705	1687540	+		rab proteins geranylgeranyltransferase component A	KMDMKU3-1042_Chromosome2	CDS			P32864		KOG4405	MRS6
KLMA_20829	1688048	1689463	-		repressible acid phosphatase	KMDMKU3-1042_Chromosome2	CDS			P24031		KOG1382	PHO3
KLMA_20830	1690533	1692275	-		lactose permease	KMDMKU3-1042_Chromosome2	CDS			P07921		KOG0569	LAC12
KLMA_20831	1693677	1695143	-		adenosylmethionine-8-amino-7-oxononanoate aminotransferase	KMDMKU3-1042_Chromosome2	CDS			P50277	K00833	KOG1402	BIO3
KLMA_20832	1695666	1696352	+		dethiobiotin synthetase	KMDMKU3-1042_Chromosome2	CDS			P53630	K01935		BIO4
KLMA_20833	1696658	1698265	+		7-keto 8-aminopelargonic acid transporter	KMDMKU3-1042_Chromosome2	CDS			P53744		KOG1289	BIO5
KLMA_20834	1698880	1700541	-		acetamidase	KMDMKU3-1042_Chromosome2	CDS			Q12559		KOG1211	amdS
KLMA_20835	1701494	1703206	+		uncharacterized MFS-type transporter C1271.10c	KMDMKU3-1042_Chromosome2	CDS			O94343		KOG0569
KLMA_20836	1704175	1705875	+		uncharacterized permease C1683.05	KMDMKU3-1042_Chromosome2	CDS			Q9P6J5		KOG2466
KLMA_20837	1707690	1708316	-		FMN_red super family	KMDMKU3-1042_Chromosome2	CDS
KLMA_20838	1710121	1710606	-		hypothetical protein	KMDMKU3-1042_Chromosome2	CDS
KLMA_30001	2176	3879	-		aminotriazole resistance protein	KMDMKU3-1042_Chromosome3	CDS					KOG3626
KLMA_30002	4810	5304	-		chol_sulfatase	KMDMKU3-1042_Chromosome3	CDS
KLMA_30003	5828	7120	+		transposon Ty1-NL1 Gag polyprotein	KMDMKU3-1042_Chromosome3	CDS					KOG1025
KLMA_30004	7149	11123	+		transposon Ty2-F/Ty2-GR2 Gag-Pol polyprotein	KMDMKU3-1042_Chromosome3	CDS			P0CX64			TY2B-GR2
KLMA_30005	13005	14297	+		transposon Ty1-NL1 Gag polyprotein	KMDMKU3-1042_Chromosome3	CDS					KOG1025
KLMA_30006	14326	18300	+		transposon Ty2-F/Ty2-GR2 Gag-Pol polyprotein	KMDMKU3-1042_Chromosome3	CDS			P0CX64			TY2B-GR2
KLMA_30007	20182	21474	+		transposon Ty1-NL1 Gag polyprotein	KMDMKU3-1042_Chromosome3	CDS					KOG1025
KLMA_30008	21503	25477	+		transposon Ty2-F/Ty2-GR2 Gag-Pol polyprotein	KMDMKU3-1042_Chromosome3	CDS			Q12337			TY2B-GR1
KLMA_30009	27449	30526	-		beta-galactosidase	KMDMKU3-1042_Chromosome3	CDS			P00723	K01190		LAC4
KLMA_30010	33718	35481	+		lactose permease	KMDMKU3-1042_Chromosome3	CDS			P07921		KOG0569	LAC12
KLMA_30011	36161	38698	-		beta-glucosidase	KMDMKU3-1042_Chromosome3	CDS			P07337	K05349
KLMA_30012	39931	41826	-		siderophore iron transporter mirA	KMDMKU3-1042_Chromosome3	CDS			Q8X1Z7		KOG1330	mirA
KLMA_30013	44198	45889	-		cytochrome b2	KMDMKU3-1042_Chromosome3	CDS			P09437		KOG0538	CYB2
KLMA_30014	46942	48579	+		conserved hypothetical transmembrane protein	KMDMKU3-1042_Chromosome3	CDS
KLMA_30015	49603	51021	+		uncharacterized aminotransferase C1771.03c	KMDMKU3-1042_Chromosome3	CDS			Q74CT9		KOG1403	bioA
KLMA_30016	51781	52710	+		putative reductase 1	KMDMKU3-1042_Chromosome3	CDS			Q12458	K00100	KOG1575	YPR1
KLMA_30017	53579	55288	+		probable proline-specific permease put4	KMDMKU3-1042_Chromosome3	CDS			P15380		KOG1286	PUT4
KLMA_30018	55396	56421	-		putative uncharacterized oxidoreductase YGL157W	KMDMKU3-1042_Chromosome3	CDS			P53111		KOG1502	ARI1
KLMA_30019	56899	58512	+		thiol-specific monooxygenase	KMDMKU3-1042_Chromosome3	CDS			Q9HFE4	K00485	KOG1399	fmo1
KLMA_30020	60293	61498	+		AP-1 accessory protein LAA1	KMDMKU3-1042_Chromosome3	CDS					KOG1822
KLMA_30021	61549	62313	-		mating-type protein A2	KMDMKU3-1042_Chromosome3	CDS			Q9HG13			MATA2
KLMA_30022	63179	63820	+		mating-type protein A1	KMDMKU3-1042_Chromosome3	CDS			Q9HG12		KOG0484	MATA1
KLMA_30023	63843	64163	-		protein SLA2	KMDMKU3-1042_Chromosome3	CDS
KLMA_30024	64795	65982	-		flavohemoprotein	KMDMKU3-1042_Chromosome3	CDS			P39676	K05916	KOG3378	YHB1
KLMA_30025	67690	68613	+		mitochondrial phosphate carrier protein	KMDMKU3-1042_Chromosome3	CDS			P23641	K15102	KOG0767	MIR1
KLMA_30026	69510	70370	-	70044 70328	uncharacterized RNA-binding protein YKL214C	KMDMKU3-1042_Chromosome3	CDS					KOG0110
KLMA_30027	70709	72886	-		protein DOA1	KMDMKU3-1042_Chromosome3	CDS			P36037	K14018	KOG0276	DOA1
KLMA_30028	73237	75108	+		phosphoinositide phosphatase SAC1	KMDMKU3-1042_Chromosome3	CDS			P32368		KOG0566	SAC1
KLMA_30029	75285	76763	-		anthranilate synthase component 2	KMDMKU3-1042_Chromosome3	CDS			P00937	K01656	KOG1224	TRP3
KLMA_30030	77524	78792	+		cell division control protein 11	KMDMKU3-1042_Chromosome3	CDS			P32458		KOG3859	CDC11
KLMA_30031	79583	80794	-		putative glycosyltransferase HOC1	KMDMKU3-1042_Chromosome3	CDS			P47124	K05534		HOC1
KLMA_30032	81224	81817	-		nuclear import protein MOG1	KMDMKU3-1042_Chromosome3	CDS			P47123		KOG3329	MOG1
KLMA_30033	82245	85307	+		ubiquitin-activating enzyme E1 1	KMDMKU3-1042_Chromosome3	CDS			P22515	K03178	KOG2012	UBA1
KLMA_30034	85535	89425	-		alpha-factor-transporting ATPase	KMDMKU3-1042_Chromosome3	CDS			P12866	K05658	KOG0054	STE6
KLMA_30035	90237	90890	+		methylene-fatty-acyl-phospholipid synthase	KMDMKU3-1042_Chromosome3	CDS			P05375	K00550	KOG4142	OPI3
KLMA_R301	91177	91248	-			KMDMKU3-1042_Chromosome3	tRNA	Thr	cgt
KLMA_30036	91485	92207	+		UDP-N-acetylenolpyruvoylglucosamine reductase	KMDMKU3-1042_Chromosome3	CDS
KLMA_30037	92395	94221	+		meiotically up-regulated gene 157 protein	KMDMKU3-1042_Chromosome3	CDS			Q10449	K09704		mug157
KLMA_30038	94552	95364	+		ER membrane protein complex subunit 3	KMDMKU3-1042_Chromosome3	CDS			B5VLV9		KOG3188	AIM27
KLMA_30039	95720	96901	+		GTPase NPA3	KMDMKU3-1042_Chromosome3	CDS			P47122	K06883	KOG1532	NPA3
KLMA_30040	96983	97807	-		proteasome chaperone 2	KMDMKU3-1042_Chromosome3	CDS			P36040	K11880	KOG3112	ADD66
KLMA_30041	98791	99759	+		deoxyhypusine hydroxylase	KMDMKU3-1042_Chromosome3	CDS			Q6CV81	K06072	KOG0567	LIA1
KLMA_30042	100021	100605	+		protein HAM1	KMDMKU3-1042_Chromosome3	CDS			Q6CV82	K01519	KOG3222	HAM1
KLMA_30043	101008	104295	+		exportin-T	KMDMKU3-1042_Chromosome3	CDS			Q6CV83	K14288	KOG2021	LOS1
KLMA_30044	106887	107942	-		replication factor C subunit 2	KMDMKU3-1042_Chromosome3	CDS			P40348	K10755	KOG2035	RFC2
KLMA_30045	108182	108598	+		uncharacterized protein YAE1	KMDMKU3-1042_Chromosome3	CDS			Q6CV86		KOG4774	YAE1
KLMA_30046	108719	116092	-		serine/threonine-protein kinase TOR2	KMDMKU3-1042_Chromosome3	CDS			P32600	K07203	KOG0890	TOR2
KLMA_30047	116613	118175	-		phosphomethylpyrimidine kinase THI20	KMDMKU3-1042_Chromosome3	CDS			Q08224	K00877	KOG2598	THI20
KLMA_30048	118772	120139	+		actin-related protein 3	KMDMKU3-1042_Chromosome3	CDS			P47117		KOG0680	ARP3
KLMA_30049	120657	122297	-		T-complex protein 1 subunit epsilon	KMDMKU3-1042_Chromosome3	CDS			P40413	K09497	KOG0357	CCT5
KLMA_30050	124606	127437	+		uncharacterized protein YJR061W	KMDMKU3-1042_Chromosome3	CDS			P40355
KLMA_30051	128015	129241	+		protein N-terminal amidase	KMDMKU3-1042_Chromosome3	CDS			P40354	K14663	KOG0808	NTA1
KLMA_30052	129402	132206	-		uncharacterized protein YJR061W	KMDMKU3-1042_Chromosome3	CDS			P36044			MNN4
KLMA_30053	134629	136947	+		chromosome transmission fidelity protein 18	KMDMKU3-1042_Chromosome3	CDS			P49956	K11269	KOG1969	CTF18
KLMA_R302	137183	137258	+			KMDMKU3-1042_Chromosome3	tRNA	Val	aac
KLMA_30054	138566	142447	+		transposon Ty1-DR6 Gag-Pol polyprotein	KMDMKU3-1042_Chromosome3	CDS			P0C2I3			TY1B-DR6
KLMA_30055	142929	144107	+		bZIP_1 super family	KMDMKU3-1042_Chromosome3	CDS			P38749		KOG4005	YAP3
KLMA_30056	144450	145682	+		ubiquitin-binding protein CUE2	KMDMKU3-1042_Chromosome3	CDS
KLMA_30057	145935	147593	+		protein MIF2	KMDMKU3-1042_Chromosome3	CDS			P35201	K11497		MIF2
KLMA_30058	147798	151160	-		serine/threonine-protein kinase STE20	KMDMKU3-1042_Chromosome3	CDS			Q6CVA2	K04409	KOG0669	STE20
KLMA_30059	151978	156432	-		ubiquitin fusion degradation protein 4	KMDMKU3-1042_Chromosome3	CDS			P33202	K10590	KOG4427	UFD4
KLMA_30060	157000	157710	+		mRNA turnover protein 4	KMDMKU3-1042_Chromosome3	CDS			P33201	K14815	KOG0816	MRT4
KLMA_30061	157789	158304	-		suppressor of HU sensitivity involved in recombination	KMDMKU3-1042_Chromosome3	CDS
KLMA_30062	158698	159912	+		37S ribosomal protein MRP4	KMDMKU3-1042_Chromosome3	CDS			P32902	K02967	KOG0832	MRP4
KLMA_30063	160508	161737	-		sphingosine N-acyltransferase LAG1	KMDMKU3-1042_Chromosome3	CDS			A6ZSP9	K04709	KOG1607	LAG1
KLMA_30064	163365	164903	+		class E vacuolar protein-sorting machinery protein HSE1	KMDMKU3-1042_Chromosome3	CDS			Q6FN49	K04705	KOG2199	HSE1
KLMA_30065	165020	166091	+	165049 165286	F-actin-capping protein subunit alpha	KMDMKU3-1042_Chromosome3	CDS			O74232	K10364	KOG0836	CAP1
KLMA_30066	167978	168727	+	168107 168439	60S ribosomal protein L14-B	KMDMKU3-1042_Chromosome3	CDS			P38754	K02875	KOG3421	RPL14B
KLMA_30067	169754	171004	+		inositol phosphorylceramide synthase	KMDMKU3-1042_Chromosome3	CDS			P36107			AUR1
KLMA_30068	171521	171910	-		37S ribosomal protein MRP17	KMDMKU3-1042_Chromosome3	CDS			P28778		KOG4708	MRP17
KLMA_30069	172398	173212	+	172458 172561	DOA4-independent degradation protein 4	KMDMKU3-1042_Chromosome3	CDS			P36108	K12191	KOG3230	DID4
KLMA_30070	173400	174002	-		adenylyl-sulfate kinase	KMDMKU3-1042_Chromosome3	CDS			Q9HGF8	K00860	KOG4238	MET14
KLMA_30071	176282	178336	-		vacuolar protein sorting-associated protein 1	KMDMKU3-1042_Chromosome3	CDS			P21576		KOG0446	VPS1
KLMA_30072	178446	181739	+	178456 179319	poly(A) polymerase	KMDMKU3-1042_Chromosome3	CDS			P29468	K14376	KOG1906	PAP1
KLMA_30073	183043	184782	+		high-affinity methionine permease	KMDMKU3-1042_Chromosome3	CDS			P50276		KOG1287	MUP1
KLMA_30074	185177	187915	+		chromatin structure-remodeling complex subunit RSC2	KMDMKU3-1042_Chromosome3	CDS			Q06488	K11756	KOG1472	RSC2
KLMA_30075	188430	189878	+		adenylosuccinate lyase	KMDMKU3-1042_Chromosome3	CDS			Q05911	K01756	KOG1316	ADE13
KLMA_30076	190073	190828	-		protein LST7	KMDMKU3-1042_Chromosome3	CDS			P53237		KOG3715	LST7
KLMA_30077	191472	192876	+	191496 191648; 192818 192866	vacuolar protein sorting-associated protein 38	KMDMKU3-1042_Chromosome3	CDS
KLMA_30078	192901	194646	-		phosphatase DCR2	KMDMKU3-1042_Chromosome3	CDS			Q05924	K01175	KOG1432	DCR2
KLMA_30079	194950	195225	-		centromere DNA-binding protein complex CBF3 subunit	KMDMKU3-1042_Chromosome3	CDS
KLMA_30080	195532	197739	+		ste11p: Ser/Thr protein kinase	KMDMKU3-1042_Chromosome3	CDS			P23561	K11228	KOG0690	STE11
KLMA_30081	197962	201036	+		vacuolar membrane protein PEP5	KMDMKU3-1042_Chromosome3	CDS			P12868		KOG2114	PEP5
KLMA_30082	201358	203430	+		nuclear fusion protein FUS2	KMDMKU3-1042_Chromosome3	CDS			Q05670			FUS2
KLMA_30083	203655	204275	+		regulator of ribosome biosynthesis	KMDMKU3-1042_Chromosome3	CDS			Q08746	K14852	KOG1765	RRS1
KLMA_30085	204597	209860	+	204633 204768; 205364 205706	uncharacterized protein YOR296W	KMDMKU3-1042_Chromosome3	CDS			Q08748
KLMA_30086	210289	211155	+		meiotically up-regulated gene 14 protein	KMDMKU3-1042_Chromosome3	CDS			Q9P5M9		KOG3699	mug14
KLMA_30087	211393	212499	+		ribonuclease H	KMDMKU3-1042_Chromosome3	CDS			Q04740	K03469	KOG3752	RNH1
KLMA_30088	213476	215581	+		long-chain-fatty-acid--CoA ligase 1	KMDMKU3-1042_Chromosome3	CDS			P30624	K01897	KOG1177	FAA1
KLMA_30089	216588	217889	-		uncharacterized protein YGR110W	KMDMKU3-1042_Chromosome3	CDS			P53264	K13535	KOG4409	CLD1
KLMA_30090	218298	220220	-		MYND-type zinc finger protein MUB1	KMDMKU3-1042_Chromosome3	CDS			Q03162			MUB1
KLMA_30091	220566	221183	+		vacuolar ATPase assembly integral membrane protein VPH2	KMDMKU3-1042_Chromosome3	CDS			P32341			VPH2
KLMA_30092	221478	222641	-		putative dehydrodolichyl diphosphate synthetase	KMDMKU3-1042_Chromosome3	CDS			Q03175	K11778	KOG1602	SRT1
KLMA_30093	223116	224075	-		mitochondrial oxaloacetate transport protein	KMDMKU3-1042_Chromosome3	CDS			P32332	K15117	KOG0753	OAC1
KLMA_30094	224942	227530	-		WD repeat-containing protein YMR102C	KMDMKU3-1042_Chromosome3	CDS			Q03177		KOG0283
KLMA_30095	227934	228395	+		signal recognition particle subunit SRP21	KMDMKU3-1042_Chromosome3	CDS
KLMA_30096	228483	230183	-		protein SSH4	KMDMKU3-1042_Chromosome3	CDS			Q6CVE0		KOG1477	SSH4
KLMA_30097	230695	232611	-		RNA polymerase I-specific transcription initiation factor RRN3	KMDMKU3-1042_Chromosome3	CDS			P36070	K15216	KOG2434	RRN3
KLMA_30098	233218	235521	-		serine/threonine-protein kinase YPK1	KMDMKU3-1042_Chromosome3	CDS			P12688	K08282	KOG0661	YPK1
KLMA_30099	235965	237665	-		phosphoglucomutase-2	KMDMKU3-1042_Chromosome3	CDS			P37012	K01835	KOG0625	PGM2
KLMA_30100	238030	239910	-		ATP-dependent DNA helicase II subunit 2	KMDMKU3-1042_Chromosome3	CDS			Q04437	K10885	KOG2326	YKU80
KLMA_30101	240279	240584	+		uncharacterized protein YMR107W	KMDMKU3-1042_Chromosome3	CDS			Q6CVE5			SPG4
KLMA_30102	240784	241791	+		uncharacterized protein YKL128C	KMDMKU3-1042_Chromosome3	CDS			P36069		KOG4754	PMU1
KLMA_30103	242458	244434	+	243807 243953	hypothetical protein	KMDMKU3-1042_Chromosome3	CDS			O94469		KOG2348	dur3-1
KLMA_30105	245344	247446	+		acetolactate synthase	KMDMKU3-1042_Chromosome3	CDS			P07342	K01652	KOG1184	ILV2
KLMA_30106	247951	251739	+		myosin-1	KMDMKU3-1042_Chromosome3	CDS			Q6CVE9	K10356	KOG4229	MYO1
KLMA_30107	251999	253564	-		putative fatty aldehyde dehydrogenase HFD1	KMDMKU3-1042_Chromosome3	CDS			Q04458		KOG2451	HFD1
KLMA_30108	253859	254608	+		uncharacterized protein YKL130C	KMDMKU3-1042_Chromosome3	CDS			Q6CVF1			SHE2
KLMA_30109	254641	255891	-		uncharacterized protein YMR111C	KMDMKU3-1042_Chromosome3	CDS			Q04461
KLMA_30110	256116	256469	-		mediator of RNA polymerase II transcription subunit 11	KMDMKU3-1042_Chromosome3	CDS			Q6CVF3	K15132		MED11
KLMA_30111	256671	257981	+		folylpolyglutamate synthase	KMDMKU3-1042_Chromosome3	CDS			Q12676	K01930	KOG2525	FOL3
KLMA_30112	258005	258916	-		uncharacterized protein YMR114C	KMDMKU3-1042_Chromosome3	CDS			Q04471		KOG2618
KLMA_30113	259217	260725	+		mitochondrial inner membrane i-AAA protease supercomplex subunit MGR3	KMDMKU3-1042_Chromosome3	CDS			Q04472			MGR3
KLMA_30114	261106	263454	+		mitochondrial intermediate peptidase	KMDMKU3-1042_Chromosome3	CDS			Q6CVF7	K01410	KOG2089	OCT1
KLMA_30115	263741	265111	-	264170 264559	guanine nucleotide-binding protein subunit beta-like	KMDMKU3-1042_Chromosome3	CDS			P38011		KOG0279	ASC1
KLMA_30116	264515	265111	-		hypothetical protein	KMDMKU3-1042_Chromosome3	CDS			P38011	K14753	KOG0270	ASC1
KLMA_30117	265889	268012	+		AP-1 complex subunit beta-1	KMDMKU3-1042_Chromosome3	CDS			P36000		KOG1060	APL2
KLMA_30119	268130	268459	-		COX assembly mitochondrial protein	KMDMKU3-1042_Chromosome3	CDS			B3LQW4		KOG4624	CMC1
KLMA_30120	268810	269199	+		54S ribosomal protein L31	KMDMKU3-1042_Chromosome3	CDS			P14063			MRPL31
KLMA_30121	269307	269846	-		probable kinetochore protein SPC24	KMDMKU3-1042_Chromosome3	CDS			Q6CNJ1	K11557	KOG0250	SPC24
KLMA_30122	270055	270249	+		DASH complex subunit HSK3	KMDMKU3-1042_Chromosome3	CDS
KLMA_30123	270334	271698	-		CTD kinase subunit alpha	KMDMKU3-1042_Chromosome3	CDS			Q03957	K00916	KOG0599	CTK1
KLMA_30124	272075	272620	-		succinate dehydrogenase [ubiquinone] cytochrome b subunit	KMDMKU3-1042_Chromosome3	CDS			Q04487	K00236	KOG0449
KLMA_30125	273009	275606	-		vacuolar transporter chaperone 2	KMDMKU3-1042_Chromosome3	CDS			P43585		KOG4580	VTC2
KLMA_30127	276370	277014	-		ras-related protein SEC4	KMDMKU3-1042_Chromosome3	CDS			O42819	K07901	KOG0393	SEC4
KLMA_30128	277440	283892	-		proteasome activator BLM10	KMDMKU3-1042_Chromosome3	CDS			P43583	K06699	KOG1851	BLM10
KLMA_30129	284309	285928	-		hypothetical protein	KMDMKU3-1042_Chromosome3	CDS
KLMA_30130	286481	288940	+		cleavage factor two protein 2	KMDMKU3-1042_Chromosome3	CDS			Q12102	K14402	KOG1135	CFT2
KLMA_R303	289119	289190	-			KMDMKU3-1042_Chromosome3	tRNA	Asp	gtc
KLMA_R304	289522	289597	-			KMDMKU3-1042_Chromosome3	tRNA	Val	aac
KLMA_30133	289835	291043	+		uncharacterized protein YDR065W	KMDMKU3-1042_Chromosome3	CDS			Q6CK85			RRG1
KLMA_30134	291105	291737	-		RNA polymerase II-associated protein 2 homolog	KMDMKU3-1042_Chromosome3	CDS			P40084		KOG4780	RTR1
KLMA_30135	292009	293634	+		protein TAPT1 homolog	KMDMKU3-1042_Chromosome3	CDS			P40085		KOG2490
KLMA_30136	294052	295518	+		putative succinate-semialdehyde dehydrogenase C1002.12c [NADP+]	KMDMKU3-1042_Chromosome3	CDS			P25526		KOG2455	gabD
KLMA_30137	295597	296676	-		protein mlo2	KMDMKU3-1042_Chromosome3	CDS			Q09329	K11979	KOG2752	mlo2
KLMA_30138	297388	300048	+		DNA replication licensing factor MCM2	KMDMKU3-1042_Chromosome3	CDS			P29469	K02540	KOG0482	MCM2
KLMA_30139	300282	302399	-		tRNA (cytosine-5-)-methyltransferase NCL1	KMDMKU3-1042_Chromosome3	CDS			P38205	K15334	KOG1122	NCL1
KLMA_30140	302685	303062	-		factor RRN10	KMDMKU3-1042_Chromosome3	CDS			P38204	K15221		RRN10
KLMA_30141	303952	304551	-		endosomal protein P24B	KMDMKU3-1042_Chromosome3	CDS			P32803		KOG1692	EMP24
KLMA_30142	305796	306731	-		serine/threonine-protein phosphatase PP1-2	KMDMKU3-1042_Chromosome3	CDS			P32598	K06269	KOG0377	GLC7
KLMA_30143	308467	309135	+		protein YIP4	KMDMKU3-1042_Chromosome3	CDS			P53093		KOG3103	YIP4
KLMA_30144	309543	314015	+		negative regulator of sporulation MDS3	KMDMKU3-1042_Chromosome3	CDS			P53094		KOG0379	MDS3
KLMA_30145	314771	322777	+		translational activator GCN1	KMDMKU3-1042_Chromosome3	CDS			P33892		KOG0212	GCN1
KLMA_30146	323373	324164	-		SAGA-associated factor 29	KMDMKU3-1042_Chromosome3	CDS			P25554	K11364	KOG3038	SGF29
KLMA_30147	324807	325898	+		60S ribosomal protein L2	KMDMKU3-1042_Chromosome3	CDS			P48535		KOG4600	MRPL2
KLMA_30148	326095	326982	-		acetolactate synthase small subunit	KMDMKU3-1042_Chromosome3	CDS			P25605	K01653	KOG2663	ILV6
KLMA_30149	327846	329093	-		isocitrate dehydrogenase [NADP] cytoplasmic	KMDMKU3-1042_Chromosome3	CDS			P41939	K00031	KOG0784	IDP2
KLMA_30150	329916	330593	-		uncharacterized phosphatase YNL010W	KMDMKU3-1042_Chromosome3	CDS			P53981		KOG3120
KLMA_30151	332523	333107	-		protein SSP120	KMDMKU3-1042_Chromosome3	CDS			P39931			SSP120
KLMA_30152	333554	335771	-	335537 335666	putative meiotic phospholipase SPO1	KMDMKU3-1042_Chromosome3	CDS			P53541	K13357	KOG1325	SPO1
KLMA_30153	336256	339390	-		elongation factor 3	KMDMKU3-1042_Chromosome3	CDS			Q75EV6	K03235	KOG0212	TEF3
KLMA_R305	340459	340548	+	340494 340510		KMDMKU3-1042_Chromosome3	tRNA	Gly	acc
KLMA_30154	340765	342771	-		glutamate--cysteine ligase	KMDMKU3-1042_Chromosome3	CDS			P32477	K11204	KOG3754	GSH1
KLMA_30155	343549	345225	+		phosphatidylinositol 4-kinase LSB6	KMDMKU3-1042_Chromosome3	CDS			P42951		KOG2381	LSB6
KLMA_30156	345623	347776	+		chitin biosynthesis protein CHS6	KMDMKU3-1042_Chromosome3	CDS			P40955			CHS6
KLMA_30157	348464	351793	+		SIT4-associating protein SAP190	KMDMKU3-1042_Chromosome3	CDS			B5VMH6	K15459	KOG2073	SAP190
KLMA_30158	352335	352988	+		protein PHS1	KMDMKU3-1042_Chromosome3	CDS			P40857	K10703	KOG3187	PHS1
KLMA_30159	353352	353840	+		54S ribosomal protein L49	KMDMKU3-1042_Chromosome3	CDS			P40858			MRPL49
KLMA_30160	354184	358218	+		serine/threonine-protein kinase BCK1/SLK1/SSP31	KMDMKU3-1042_Chromosome3	CDS			Q01389	K11229	KOG0612	BCK1
KLMA_30161	358398	360317	-		outward-rectifier potassium channel TOK1	KMDMKU3-1042_Chromosome3	CDS			P40310		KOG1420	TOK1
KLMA_30162	360769	363984	+		ATP-dependent DNA helicase SRS2	KMDMKU3-1042_Chromosome3	CDS			P12954	K03657	KOG2108	SRS2
KLMA_30163	364339	367251	+		ATP-dependent DNA helicase SRS2	KMDMKU3-1042_Chromosome3	CDS			P12954		KOG2108	SRS2
KLMA_30164	367339	368667	-		GPI-anchored wall transfer protein 1	KMDMKU3-1042_Chromosome3	CDS			Q6CK18	K05283	KOG0411	GWT1
KLMA_30165	368981	371065	-		DNA replication regulator DPB11	KMDMKU3-1042_Chromosome3	CDS			P47027	K03507	KOG1929	DPB11
KLMA_30166	372633	374882	+		protein SIP4	KMDMKU3-1042_Chromosome3	CDS			P46954			SIP4
KLMA_30167	375491	376411	+		hypothetical protein	KMDMKU3-1042_Chromosome3	CDS
KLMA_30168	377030	378052	+		ornithine carbamoyltransferase	KMDMKU3-1042_Chromosome3	CDS			P05150	K00611	KOG1504	ARG3
KLMA_30170	378185	380626	-		tRNA ligase	KMDMKU3-1042_Chromosome3	CDS			P09880	K14679		TRL1
KLMA_30171	381079	382938	+		exocyst complex protein EXO70	KMDMKU3-1042_Chromosome3	CDS			Q6CK11	K07195	KOG2344	EXO70
KLMA_30172	382947	385709	-		UPF0675 protein YJL084C	KMDMKU3-1042_Chromosome3	CDS			P47029		KOG3780	ALY2
KLMA_30173	385997	388348	+		DNA repair protein RAD4	KMDMKU3-1042_Chromosome3	CDS			P14736	K10838	KOG2179	RAD4
KLMA_30174	388562	389527	+		protein SPT2	KMDMKU3-1042_Chromosome3	CDS				K15193
KLMA_30175	389685	393188	-	392296 393153	uncharacterized protein YDR089W	KMDMKU3-1042_Chromosome3	CDS			P38966		KOG1162
KLMA_30176	393515	394636	+		pre-mRNA-splicing factor SLU7	KMDMKU3-1042_Chromosome3	CDS			Q6CK06	K12819	KOG2560	SLU7
KLMA_30177	394891	396012	+		pseudouridylate synthase 6	KMDMKU3-1042_Chromosome3	CDS			P53294	K15453	KOG1919	PUS6
KLMA_30178	396192	399113	-		myosin tail region-interacting protein MTI1	KMDMKU3-1042_Chromosome3	CDS			P47068		KOG4792	BBC1
KLMA_30179	399388	400434	+		uncharacterized protein YGR168C	KMDMKU3-1042_Chromosome3	CDS
KLMA_30180	400584	401309	-		clathrin light chain	KMDMKU3-1042_Chromosome3	CDS			P17891		KOG4031	CLC1
KLMA_30181	401591	402877	-		beta-glucan synthesis-associated protein KRE11	KMDMKU3-1042_Chromosome3	CDS
KLMA_30182	403348	405342	-		NAD-dependent histone deacetylase SIR2	KMDMKU3-1042_Chromosome3	CDS			P33294	K11121	KOG2682	SIR2
KLMA_30183	405890	406471	-		retrograde regulation protein 1	KMDMKU3-1042_Chromosome3	CDS			P32607			RTG1
KLMA_30184	406841	408145	+		26S protease regulatory subunit 4 homolog	KMDMKU3-1042_Chromosome3	CDS			P40327	K03062	KOG0741	RPT2
KLMA_30185	408748	409653	+		protein phosphatase 2C homolog 1	KMDMKU3-1042_Chromosome3	CDS			P35182	K01090	KOG0697	PTC1
KLMA_30186	409891	410733	-		mediator of RNA polymerase II transcription subunit 2	KMDMKU3-1042_Chromosome3	CDS			Q6CJZ6	K15154		MED2
KLMA_30187	411489	411962	+		ATP synthase subunit delta	KMDMKU3-1042_Chromosome3	CDS			P78700	K02134	KOG1758	ATP16
KLMA_30188	412952	414757	+		sister chromatid cohesion protein 1	KMDMKU3-1042_Chromosome3	CDS			Q12158	K06670	KOG1213	MCD1
KLMA_30189	414870	417083	-		uncharacterized protein YDR333C	KMDMKU3-1042_Chromosome3	CDS			Q05468		KOG2422
KLMA_30190	417512	418657	+		pre-rRNA-processing protein IPI1	KMDMKU3-1042_Chromosome3	CDS			Q6CJZ2	K14827	KOG2149	IPI1
KLMA_30191	420525	422282	+		protein NAM8	KMDMKU3-1042_Chromosome3	CDS			Q00539		KOG0114	NAM8
KLMA_30192	424524	425339	+		protein PET130	KMDMKU3-1042_Chromosome3	CDS
KLMA_30193	425743	426015	-		uncharacterized protein YGR169C-A	KMDMKU3-1042_Chromosome3	CDS
KLMA_30194	427357	430119	+		phosphatidylserine decarboxylase proenzyme 2	KMDMKU3-1042_Chromosome3	CDS			P53037	K01613	KOG1031	PSD2
KLMA_30195	430369	431832	+		DNA polymerase delta small subunit	KMDMKU3-1042_Chromosome3	CDS			P46957	K02328	KOG2732	POL31
KLMA_30196	431877	433616	-		methionyl-tRNA synthetase	KMDMKU3-1042_Chromosome3	CDS			P22438	K01874	KOG1247	MSM1
KLMA_30197	433879	434988	-		uncharacterized GTP-binding protein YGR173W	KMDMKU3-1042_Chromosome3	CDS			P53295	K06944	KOG1487	RBG2
KLMA_30198	435616	436440	+		protein transport protein YIP1	KMDMKU3-1042_Chromosome3	CDS			P53039		KOG3103	YIP1
KLMA_R306	436686	436799	+	436723 436754		KMDMKU3-1042_Chromosome3	tRNA	Leu	caa
KLMA_30199	437834	439051	+		ribonucleoside-diphosphate reductase small chain 1	KMDMKU3-1042_Chromosome3	CDS			P09938	K10808	KOG1567	RNR2
KLMA_30200	439245	440567	+		central kinetochore subunit OKP1	KMDMKU3-1042_Chromosome3	CDS			P53298	K11555		OKP1
KLMA_30201	441105	443345	+		PAB1-binding protein 1	KMDMKU3-1042_Chromosome3	CDS			P53297		KOG2375	PBP1
KLMA_30202	443794	445380	+		RNA polymerase I-specific transcription initiation factor RRN7	KMDMKU3-1042_Chromosome3	CDS			P40992	K15219		RRN7
KLMA_30203	445837	447384	+		alcohol O-acetyltransferase 1	KMDMKU3-1042_Chromosome3	CDS			P40353	K00664		ATF1
KLMA_30204	448132	449634	+		squalene monooxygenase	KMDMKU3-1042_Chromosome3	CDS			P32476	K00511	KOG2820	ERG1
KLMA_30205	450149	450583	+		assembly factor CBP4	KMDMKU3-1042_Chromosome3	CDS			Q6CJX5			CBP4
KLMA_30206	450688	451331	-	451230 451309	AP-3 complex subunit sigma	KMDMKU3-1042_Chromosome3	CDS			Q75F71	K12399	KOG0936	APS3
KLMA_R307	451692	451762	-			KMDMKU3-1042_Chromosome3	tRNA	Gly	gcc
KLMA_30207	452176	452481	+		mitochondrial import inner membrane translocase subunit TIM13	KMDMKU3-1042_Chromosome3	CDS			Q75F72		KOG3489	TIM13
KLMA_30208	453148	453477	-		c reductase complex	KMDMKU3-1042_Chromosome3	CDS			Q6CJX2	K00419	KOG3494	QCR9
KLMA_30209	454161	460049	-		E3 ubiquitin-protein ligase UBR1	KMDMKU3-1042_Chromosome3	CDS			O60014	K10625	KOG1140	UBR1
KLMA_30210	461212	466350	+		E3 ubiquitin-protein ligase UBR2	KMDMKU3-1042_Chromosome3	CDS			Q07963		KOG1140	UBR2
KLMA_30211	466662	467855	-		tyrosyl-tRNA synthetase	KMDMKU3-1042_Chromosome3	CDS			P36421	K01866	KOG2144	TYS1
KLMA_30212	468561	470597	+		transcription initiation factor IIF subunit alpha	KMDMKU3-1042_Chromosome3	CDS			P41895	K03138	KOG2393	TFG1
KLMA_30214	470756	471910	-		protein HGH1	KMDMKU3-1042_Chromosome3	CDS			P48362		KOG2973	HGH1
KLMA_30216	472353	472670	+		uncharacterized protein YLL014W	KMDMKU3-1042_Chromosome3	CDS					KOG4455
KLMA_30217	472919	475783	-		mRNA-binding protein PUF3	KMDMKU3-1042_Chromosome3	CDS			Q07807		KOG2049	PUF3
KLMA_30218	477436	479445	+		ADIPOR-like receptor IZH3	KMDMKU3-1042_Chromosome3	CDS			Q07959		KOG0748	IZH3
KLMA_30219	480015	480758	+		ribosome maturation protein SDO1	KMDMKU3-1042_Chromosome3	CDS			Q07953	K14574	KOG2917	SDO1
KLMA_30220	480810	481295	-		proteasome chaperone 3	KMDMKU3-1042_Chromosome3	CDS			Q07951	K11881		IRC25
KLMA_30221	481570	483189	+		sterol esterase 2	KMDMKU3-1042_Chromosome3	CDS			Q07950		KOG2624	YEH2
KLMA_30222	483633	485066	+		protein SOF1	KMDMKU3-1042_Chromosome3	CDS			Q5ZLK1	K11806	KOG0265	DCAF13
KLMA_30223	485498	486784	-		phosphatase PSR1	KMDMKU3-1042_Chromosome3	CDS			Q07800	K15731	KOG1605	PSR1
KLMA_30224	487558	488871	+		nucleoporin POM34	KMDMKU3-1042_Chromosome3	CDS			Q12445			POM34
KLMA_30225	489112	490134	-		multicopy enhancer of UAS2	KMDMKU3-1042_Chromosome3	CDS			Q07938	K00772	KOG3985	MEU1
KLMA_30226	490671	490967	-		cytochrome c oxidase copper chaperone	KMDMKU3-1042_Chromosome3	CDS				K02260	KOG3496
KLMA_30227	492074	497851	+		adenylate cyclase	KMDMKU3-1042_Chromosome3	CDS			P23466	K01768	KOG0698	CYR1
KLMA_30228	498129	498722	-		protein SYS1	KMDMKU3-1042_Chromosome3	CDS			P41544		KOG4697	SYS1
KLMA_30229	499190	501469	+		ATP-dependent RNA helicase DRS1	KMDMKU3-1042_Chromosome3	CDS			Q6CJV1	K13181	KOG0329	DRS1
KLMA_30230	501581	503560	-		uncharacterized protein YLL007C	KMDMKU3-1042_Chromosome3	CDS			Q07799		KOG2999
KLMA_30231	504252	505565	+		maintenance of mitochondrial morphology protein 1	KMDMKU3-1042_Chromosome3	CDS			Q6CJU9			MMM1
KLMA_30232	505562	508351	-		sporulation-specific protein 75	KMDMKU3-1042_Chromosome3	CDS			Q07798		KOG1134	SPO75
KLMA_30233	508827	511064	-		dolichyl-phosphate-mannose--protein mannosyltransferase 2	KMDMKU3-1042_Chromosome3	CDS			P31382	K00728	KOG3358	PMT2
KLMA_30234	511496	512785	-		nucleoside transporter FUN26	KMDMKU3-1042_Chromosome3	CDS			P31381	K15014	KOG1479	FUN26
KLMA_30235	513387	515837	-		glucose-repressible alcohol dehydrogenase transcriptional effector	KMDMKU3-1042_Chromosome3	CDS			Q6CJU4	K12603	KOG2338	CCR4
KLMA_30236	517172	518287	-		protein ATS1	KMDMKU3-1042_Chromosome3	CDS			P31386	K15462	KOG1428	ATS1
KLMA_30237	520782	522215	+		protein MTH1	KMDMKU3-1042_Chromosome3	CDS			P35198			MTH1
KLMA_30238	523071	524495	+		ATP-dependent RNA helicase DBP5	KMDMKU3-1042_Chromosome3	CDS			Q6CJU1		KOG0349	DBP5
KLMA_30239	525203	525403	+		plasma membrane proteolipid 3	KMDMKU3-1042_Chromosome3	CDS					KOG1773
KLMA_30240	526146	526319	-		mitochondrial import receptor subunit TOM6	KMDMKU3-1042_Chromosome3	CDS
KLMA_30241	528118	529554	-		growth regulation protein	KMDMKU3-1042_Chromosome3	CDS			P12611			WHI2
KLMA_30242	530823	532034	-		ubiquitin-binding protein CUE5	KMDMKU3-1042_Chromosome3	CDS			Q08412			CUE5
KLMA_30243	532874	533743	-		hydroxyacylglutathione hydrolase	KMDMKU3-1042_Chromosome3	CDS			Q12320	K01069	KOG0813	GLO4
KLMA_30244	534083	536674	-		WD40 super family protein	KMDMKU3-1042_Chromosome3	CDS					KOG0277
KLMA_30245	537275	538435	+		protein midA homolog	KMDMKU3-1042_Chromosome3	CDS			P36052
KLMA_30246	538933	540216	-		sphingoid long-chain base transporter RSB1	KMDMKU3-1042_Chromosome3	CDS			C8ZI10			RSB1
KLMA_30247	542891	545176	+		glycerol-3-phosphate O-acyltransferase 2	KMDMKU3-1042_Chromosome3	CDS			P36148	K13507		GPT2
KLMA_30248	545449	546075	-		transport protein particle 22 kDa subunit	KMDMKU3-1042_Chromosome3	CDS			P36149		KOG3330	BET3
KLMA_30249	546451	547716	-		uncharacterized protein YOR051C	KMDMKU3-1042_Chromosome3	CDS			Q6CJT2			ETT1
KLMA_30250	548299	550146	+		uroporphyrinogen-III C-methyltransferase	KMDMKU3-1042_Chromosome3	CDS			P36150	K00589	KOG1527	MET1
KLMA_30251	550516	551574	+		uncharacterized protein YKR070W	KMDMKU3-1042_Chromosome3	CDS			P36151		KOG1618
KLMA_30252	551947	552282	-		AN1-type zinc finger protein YOR052C	KMDMKU3-1042_Chromosome3	CDS			Q08422	K07059
KLMA_30253	552861	553886	-		protein DRE2	KMDMKU3-1042_Chromosome3	CDS			Q6CJS8		KOG4020	DRE2
KLMA_30254	554345	556450	-		protein VHS3	KMDMKU3-1042_Chromosome3	CDS			Q08438		KOG0672	VHS3
KLMA_30255	557211	558581	-		20S-pre-rRNA D-site endonuclease NOB1	KMDMKU3-1042_Chromosome3	CDS			Q08444	K11883	KOG2463	NOB1
KLMA_30257	559243	560394	+		protein SGT1	KMDMKU3-1042_Chromosome3	CDS			Q08446	K12795	KOG1309	SGT1
KLMA_30258	560554	562977	-		anaphase spindle elongation protein	KMDMKU3-1042_Chromosome3	CDS			P50275		KOG4302	ASE1
KLMA_R308	563569	563658	+	563605 563621		KMDMKU3-1042_Chromosome3	tRNA	Lys	ttt
KLMA_30259	564081	564524	+		altered inheritance rate of mitochondria protein 29	KMDMKU3-1042_Chromosome3	CDS			P36154		KOG4147	AIM29
KLMA_30260	564633	566051	-		putative lipase YOR059C	KMDMKU3-1042_Chromosome3	CDS			Q08448		KOG4372
KLMA_30261	566395	567201	-		mitochondrial morphogenesis protein YOR060C	KMDMKU3-1042_Chromosome3	CDS			Q6CJS0			SLD7
KLMA_30262	567601	568623	+		casein kinase II subunit alpha'	KMDMKU3-1042_Chromosome3	CDS			P19454	K03097	KOG0032	CKA2
KLMA_30263	569164	569946	-		uncharacterized protein YKR075C	KMDMKU3-1042_Chromosome3	CDS			P36155
KLMA_R309	569495	570288	-	569549 570256		KMDMKU3-1042_Chromosome3	tRNA	Leu	tag
KLMA_30264	572151	573314	+		60S ribosomal protein L3	KMDMKU3-1042_Chromosome3	CDS			Q6CJR7	K02925	KOG0746	RPL3
KLMA_30266	573553	574239	-		protein YNG1	KMDMKU3-1042_Chromosome3	CDS			Q08465	K11379	KOG1973	YNG1
KLMA_30267	575211	576089	+		cytochrome c1	KMDMKU3-1042_Chromosome3	CDS			Q00988	K00413	KOG3052	CYT1
KLMA_30268	577722	579317	+		g1-specific transcription factors activator MSA1	KMDMKU3-1042_Chromosome3	CDS
KLMA_30269	579601	581286	-		dolichyl pyrophosphate Glc1Man9GlcNAc2 alpha-1	KMDMKU3-1042_Chromosome3	CDS			Q6CJR2	K03849	KOG2575	ALG8
KLMA_30270	581469	583472	+		vacuolar protein sorting-associated protein 5	KMDMKU3-1042_Chromosome3	CDS			Q92331		KOG2273	VPS5
KLMA_30271	583528	585978	-		ribonuclease Z	KMDMKU3-1042_Chromosome3	CDS			P36159	K00784	KOG2121	TRZ1
KLMA_R310	586322	586392	+			KMDMKU3-1042_Chromosome3	tRNA	Gly	ccc
KLMA_30272	587502	589139	+		DUF676 super family[cl10636]	KMDMKU3-1042_Chromosome3	CDS			Q08448		KOG4372
KLMA_30273	589304	589723	-		TRAPP-associated protein TCA17	KMDMKU3-1042_Chromosome3	CDS
KLMA_30274	590038	591501	-		fumarate reductase	KMDMKU3-1042_Chromosome3	CDS			P32614		KOG2820
KLMA_30275	592829	594004	-		low specificity L-threonine aldolase	KMDMKU3-1042_Chromosome3	CDS			P37303	K01620	KOG1368	GLY1
KLMA_30276	595209	596960	-		siderophore iron transporter 1	KMDMKU3-1042_Chromosome3	CDS			P39980	K08197	KOG0254	SIT1
KLMA_30278	597817	598245	+		chromatin-remodeling complex subunit IES6	KMDMKU3-1042_Chromosome3	CDS			P32617	K11667	KOG4137	IES6
KLMA_30279	598637	601000	+		uncharacterized protein YEL043W	KMDMKU3-1042_Chromosome3	CDS			P32618		KOG1962
KLMA_30280	601121	601837	-		pre-mRNA-splicing factor ISY1	KMDMKU3-1042_Chromosome3	CDS			Q6CJQ3	K12870	KOG3068	ISY1
KLMA_30281	602209	603789	+		guanosine-diphosphatase	KMDMKU3-1042_Chromosome3	CDS			Q9HEM6	K01526	KOG1386	GDA1
KLMA_30282	604213	605757	+		NAD(+) kinase	KMDMKU3-1042_Chromosome3	CDS			Q5JK52		KOG4180
KLMA_30283	606664	608076	+		probable glycosidase CRH2	KMDMKU3-1042_Chromosome3	CDS			P32623			UTR2
KLMA_30284	608725	609057	-		cytochrome c	KMDMKU3-1042_Chromosome3	CDS			P32556	K08738	KOG3453	CYCK
KLMA_R311	609910	609981	+			KMDMKU3-1042_Chromosome3	tRNA	Gln	ttg
KLMA_30285	610314	611171	+		trans-aconitate 3-methyltransferase	KMDMKU3-1042_Chromosome3	CDS			A6ZRD1		KOG3010	TMT1
KLMA_30286	612210	612956	+		monothiol glutaredoxin-3	KMDMKU3-1042_Chromosome3	CDS			Q03835		KOG0911	GRX3
KLMA_30288	613354	615348	-		checkpoint protein RAD24	KMDMKU3-1042_Chromosome3	CDS			P32641	K06662	KOG1970	RAD24
KLMA_30289	615678	622109	+		pre-mRNA-splicing helicase BRR2	KMDMKU3-1042_Chromosome3	CDS			P32639	K12854	KOG0948	BRR2
KLMA_30290	622196	624532	-		DNA repair helicase RAD3	KMDMKU3-1042_Chromosome3	CDS			P06839	K10844	KOG1131	RAD3
KLMA_30292	624854	625537	-		adenylate kinase 2	KMDMKU3-1042_Chromosome3	CDS			P26364	K00939	KOG3079	ADK2
KLMA_30293	626107	629688	+		DNA mismatch repair protein MSH6	KMDMKU3-1042_Chromosome3	CDS			Q03834	K08737	KOG0221	MSH6
KLMA_30294	630032	632539	-		DNA damage-responsive transcriptional repressor RPH1	KMDMKU3-1042_Chromosome3	CDS			P39956		KOG1246	RPH1
KLMA_30295	633657	635132	+		tRNA nucleotidyltransferase	KMDMKU3-1042_Chromosome3	CDS			Q9P4S5	K00974	KOG2159	CCA1
KLMA_30296	635719	638100	-		protein BCK2	KMDMKU3-1042_Chromosome3	CDS
KLMA_30297	639185	643942	-		probable phospholipid-transporting ATPase DNF1	KMDMKU3-1042_Chromosome3	CDS			P32660	K01530	KOG0202	DNF1
KLMA_30298	644825	645307	-		ubiquitin-conjugating enzyme E2 13	KMDMKU3-1042_Chromosome3	CDS			P52490	K10580	KOG0424	UBC13
KLMA_30299	646099	647871	-		polyadenylate-binding protein	KMDMKU3-1042_Chromosome3	CDS			Q6CSV3	K13126	KOG0123	PAB1
KLMA_30300	648858	653555	-		chromo domain-containing protein 1	KMDMKU3-1042_Chromosome3	CDS			P32657	K11367	KOG4439	CHD1
KLMA_30301	654947	656770	+		translation initiation factor RLI1	KMDMKU3-1042_Chromosome3	CDS			Q03195	K06174	KOG0063	RLI1
KLMA_30302	657196	660210	-		GPI ethanolamine phosphate transferase 3	KMDMKU3-1042_Chromosome3	CDS			Q74ZS2	K05288	KOG2125	GPI13
KLMA_30303	660904	663567	+		cell division control protein 54	KMDMKU3-1042_Chromosome3	CDS			P30665	K02212	KOG0479	MCM4
KLMA_30305	664422	666599	+		urea active transporter	KMDMKU3-1042_Chromosome3	CDS			P33413		KOG2349	DUR3
KLMA_30306	667085	667447	+		ATP synthase subunit g	KMDMKU3-1042_Chromosome3	CDS			Q12233	K02140	KOG4103	ATP20
KLMA_30307	667679	669442	-		ATP-dependent RNA helicase ROK1	KMDMKU3-1042_Chromosome3	CDS			Q6CSW1	K14779	KOG0329	ROK1
KLMA_30308	670085	670837	+		54S ribosomal protein L15	KMDMKU3-1042_Chromosome3	CDS			P36523			MRPL15
KLMA_30309	671426	675178	-		protein SPA2	KMDMKU3-1042_Chromosome3	CDS			P23201		KOG0818	SPA2
KLMA_R312	675657	675729	-			KMDMKU3-1042_Chromosome3	tRNA	Phe	gaa
KLMA_30310	675904	677385	-		probable transporter MCH2	KMDMKU3-1042_Chromosome3	CDS			P36032		KOG2504	MCH2
KLMA_30312	678532	680874	-		aconitate hydratase	KMDMKU3-1042_Chromosome3	CDS			P16276	K01681	KOG0453	ACO2
KLMA_30314	682039	687762	-		phosphatidylinositol 4-kinase STT4	KMDMKU3-1042_Chromosome3	CDS			P37297	K00888	KOG0902	STT4
KLMA_30315	688025	689314	-		hypothetical protein	KMDMKU3-1042_Chromosome3	CDS
KLMA_30316	689816	690388	+		NEDD8-conjugating enzyme UBC12	KMDMKU3-1042_Chromosome3	CDS			Q6CSW8	K10579	KOG0420	UBC12
KLMA_30317	690926	691174	-		hypothetical protein	KMDMKU3-1042_Chromosome3	CDS
KLMA_30318	692760	693740	+		chitin deacetylase 2	KMDMKU3-1042_Chromosome3	CDS			Q06703	K01452		CDA2
KLMA_30319	693866	696205	-		Golgin IMH1	KMDMKU3-1042_Chromosome3	CDS			Q75AF5		KOG0980	IMH1
KLMA_30320	696902	699016	+		glyco_transf_15 super family protein	KMDMKU3-1042_Chromosome3	CDS					KOG4472
KLMA_30321	699387	701897	-		serine/threonine-protein kinase ATG1	KMDMKU3-1042_Chromosome3	CDS			Q6CSX2	K08269	KOG0581	ATG1
KLMA_30322	704286	704963	+		meiotic nuclear division protein 1	KMDMKU3-1042_Chromosome3	CDS			P53102		KOG3433	MND1
KLMA_30323	705415	706788	-		zinc finger protein YER130C	KMDMKU3-1042_Chromosome3	CDS			P39959		KOG3608
KLMA_30324	707547	710336	-		GAL4-like Zn2Cys6 binuclear cluster DNA-binding domain; found in transcription regulators like GAL4	KMDMKU3-1042_Chromosome3	CDS
KLMA_30325	711510	712895	+		cystathionine beta-lyase	KMDMKU3-1042_Chromosome3	CDS			P53101	K01760	KOG0053	STR3
KLMA_30326	713678	715690	+		phosphatidylinositol-3-phosphate-binding protein 2	KMDMKU3-1042_Chromosome3	CDS			P53191		KOG1843	PIB2
KLMA_30327	717070	719223	-		glycerol-3-phosphate O-acyltransferase 1	KMDMKU3-1042_Chromosome3	CDS			P32784	K13507		SCT1
KLMA_30328	720676	722205	+		serine/threonine-protein phosphatase PPQ	KMDMKU3-1042_Chromosome3	CDS			P32945	K01090	KOG0377	PPQ1
KLMA_R313	722880	722951	-			KMDMKU3-1042_Chromosome3	tRNA	Glu	ttc
KLMA_30329	723464	724060	+		nuclear cap-binding protein subunit 2	KMDMKU3-1042_Chromosome3	CDS			Q754W7	K12883	KOG0121	CBC2
KLMA_30330	724916	726193	-		homeodomain super family	KMDMKU3-1042_Chromosome3	CDS			P41817		KOG0774	CUP9
KLMA_30331	729140	730810	+		hypothetical protein	KMDMKU3-1042_Chromosome3	CDS
KLMA_30332	732216	733925	+		sporulation protein 23	KMDMKU3-1042_Chromosome3	CDS
KLMA_30333	734524	735819	+		transcriptional coactivator HFI1/ADA1	KMDMKU3-1042_Chromosome3	CDS			Q12060	K11362		HFI1
[truncated: 3,163 more rows]
