# Supplementary material for: Genetic basis of the highly efficient yeast Kluyveromyces marxianus: complete genome sequence and transcriptome analyses
Source: Biotechnol Biofuels. 2015 Mar 18;8:47. doi: 10.1186/s13068-015-0227-x (PMC4381506; doi:10.1186/s13068-015-0227-x)
Supplement: Additional file 3: — Transcriptome analysis results. A file that contains locus tags, their corresponding products and TSS-tag count in part per million (ppm) as used under the different conditions described in the study. [file 13068_2015_227_MOESM3_ESM.xlsx]

## Sheet: Sheet 1
Locus_tag	Uniprot_gene	KO_number	Product	30D-ppm-mean	30X-ppm-mean	30DS-ppm-mean	45D-ppm-mean	30D-ppm-SD	30X-ppm-SD	30DS-ppm-SD	45D-ppm-SD
KLMA_10001	TY2B-GR2		RVT_2 super family	0.213333333333333	0.06	6.60333	1.02	0.135769412362775	0.0556776436283002	1.96554	0.976165969494942
KLMA_10002			hypothetical protein	0	0	0	0.313333333333333	0	0	0	0.300222139978605
KLMA_10003			hypothetical protein	0	0.0233333333333333	1.39667	0.98	0	0.0404145188432738	2.29794	1.46164
KLMA_10004	Nqo2		ribosyldihydronicotinamide dehydrogenase [quinone]	3.7	0.956666666666667	1.08	1.18	0.767072356430605	0.352751092604025	1.04231	0.697638875063596
KLMA_10005	BIO5		7-keto 8-aminopelargonic acid transporter	0	0	0	0	0	0	0	0
KLMA_10006	BIO4	K01935	dethiobiotin synthetase	0.433333333333333	0.193333333333333	0.0466666666666667	6.61333	0.397156560229506	0.0680685928555405	0.0808290376865476	3.24315
KLMA_10007	BIO3	K00833	adenosylmethionine-8-amino-7-oxononanoate aminotransferase	0.156666666666667	0.0366666666666667	1.00667	0.143333333333333	0.271354626519124	0.0635085296108588	0.872314927840475	0.183393929379719
KLMA_10008	ARN2		siderophore iron transporter ARN2	0.783333333333333	0.343333333333333	0	3.16	0.505206228517952	0.345012077083301	0	2.03566
KLMA_10009			drug resistance protein YOR378W	2.58667	0.396666666666667	5.35333	1.64667	1.93371	0.055075705472861	1.44929	1.11469
KLMA_10010	ARN2		siderophore iron transporter ARN2	0.293333333333333	1.34333	0.426666666666667	3.56667	0.153079500042734	0.563589685261657	0.582265689641192	1.69459
KLMA_10011	FEN2		probable transporter SEO1	1.01667	0.516666666666667	5.77667	4.2	0.412350983184633	0.197568553503166	4.87726	1.67484
KLMA_10012			uncharacterized protein C11D3.14c	4.66333	1.69667	10.66	14.1767	2.12455	0.467582434799826	4.96093	6.20258
KLMA_10013			hypothetical protein	0.446666666666667	0.196666666666667	2.41333	10.0633	0.316596483450675	0.100664459136943	0.475009	3.84308
KLMA_10014	MATALPHA1		mating-type protein ALPHA1	0.473333333333333	0.78	0.156666666666667	20.11	0.405257120027932	0.723809367167903	0.271354626519124	4.35179
KLMA_10015	HMLALPHA2		mating-type protein ALPHA2	2.47333	3.92333	2.45667	30.89	2.47617	1.25165	1.73771	12.3941
KLMA_10016	HMLALPHA3		mating-type protein ALPHA3	0.946666666666667	1.69667	2.00667	5.80333	0.901239886674648	1.09125	1.55866	5.02888
KLMA_10017			hypothetical protein	1.15	0.88	0.81	3.17333	0.921466222929522	1.00165	0.600999168052669	1.94222
KLMA_10018	CHA1		catabolic L-serine/threonine dehydratase	13.2967	3.57667	5.67	118.567	8.28263	1.36808	0.917006	38.9284
KLMA_10019			hypothetical protein	0	0	0.03	0.836666666666667	0	0	0.0519615242270663	0.667108187128095
KLMA_10020	VAC17		hypothetical protein	13.9067	29.19	83.7067	19.24	7.62592	4.09513	10.4429	3.33648
KLMA_10021	MRC1	K11272	mediator of replication checkpoint protein 1	0.483333333333333	1.45333	1.10667	4.55	0.0814452781524708	1.115	0.995707453689754	4.16364
KLMA_10022	KRR1	K06961	ribosomal RNA assembly protein KRR1	12.0167	20.51	157.447	41.4167	7.10083	4.37878	15.4769	71.7358
KLMA_10023			hypothetical protein	5.10333	7.05667	16.26	33.2933	2.28686	2.05393	6.61603	24.0348
KLMA_10024	MOS1		UPF0327 protein AFR743W	226.793	299.75	273.537	304.443	38.9497	20.8351	39.2685	101.785
KLMA_10025	PRD1	K01405	saccharolysin	14.44	16.9767	25.36	14.47	4.5721	2.84469	3.44365	20.771
KLMA_10026			hypothetical protein	35.75	18.5633	18.2567	367.26	33.7343	3.31815	20.457	124.223
KLMA_10027			hypothetical protein	37.1367	34.0933	46.05	101.367	17.7082	5.23909	23.4491	11.5629
KLMA_10028			hypothetical protein	1.72	0.55	0.78	7.41667	0.651843539509291	0.518555686498567	0.727530068107154	3.49149
KLMA_10029	KAR4		karyogamy protein KAR4	1.92667	3.08333	1.41333	7.17667	1.51609	0.315330514434194	0.772420438189807	6.94316
KLMA_10030			CMAS	4.46	6.46667	56.6933	20.26	2.19973	2.8734	11.7662	5.55254
KLMA_10031	SPB1	K14857	adoMet-dependent rRNA methyltransferase SPB1	0.873333333333333	7.69333	58.4533	21.9167	0.29023	1.99923	17.5842	3.57153
KLMA_10032	PBN1	K07541	protein PBN1	50.5033	72.4067	109.267	78.3633	36.5285	10.1816	33.836	8.12917
KLMA_10033	LRE1		hypothetical protein	4.88667	6.00667	9.12667	121.927	4.33512	1.20898	5.6374	47.0146
KLMA_10034	QCR7	K00417	cytochrome b-c1 complex subunit 7	120.057	100.31	76.2033	81.43	37.0652	11.6071	24.8289	6.86443
KLMA_10035	APA2	K00988	5',5'''-P-1,P-4-tetraphosphate phosphorylase 2	15.53	0	32.86	0.276666666666667	26.8641	0	29.9007	0.479200723427389
KLMA_10036	CAB1	K09680	pantothenate kinase	83.4667	7.05	22.23	11.7133	42.911	1.53287	5.09969	2.33612
KLMA_10037	KRE28		spindle pole body component YDR532C	1.39333	2.58	5.92667	3.79667	0.211266025033211	0.21	4.95286	6.57602
KLMA_10038	RBA50		RNA polymerase II-associated protein RBA50	0.0766666666666667	0.506666666666667	32.7667	0	0.0802080627701064	0.486449723335653	27.2765	0
KLMA_10039			protein SNA2	146.18	104.393	44.3233	534.173	25.368	17.1426	38.4083	245.47
KLMA_10040			uncharacterized protein YDR524C-B	515086	496704	315319	214489	156187	41022.6	14559.4	36602.4
KLMA_10041			hypothetical protein	2.28	1.98	1.07	13.5833	1.19679	0.420356991139674	0.714632772828115	12.5055
KLMA_10042			hypothetical protein	0	0	0	0	0	0	0	0
KLMA_10043	SPS1	K12771	sporulation-specific protein 1	0.63	0.0766666666666667	0.0766666666666667	0.19	0.980765007532385	0.132790561913614	0.0709459888459759	0.329089653438087
KLMA_10044	SPS22		cell wall mannoprotein PST1	0.29	0.106666666666667	0.76	2.02333	0.216564078277077	0.105039675043925	0.390384425918863	2.38978
KLMA_10045	URC2		uracil catabolism protein 2	32.34	7.55667	12.4967	26.45	13.5075	2.17776	2.73942	25.2548
KLMA_10046	FPR2	K09569	FK506-binding protein 2	33.0333	64.56	111.483	97.91	27.831	17.7229	44.498	85.7112
KLMA_10047	EMC1		DUF1620 super family	0.673333333333333	0.89	5.28	0.22	0.851136495124803	1.10014	1.85664	0.381051177665153
KLMA_10048	MGR1		mitochondrial inner membrane i-AAA protease complex subunit MGR1	6.06333	14.4433	46.66	286.523	5.82655	3.96067	19.7466	249.339
KLMA_10049	PDI1	K09580	protein disulfide-isomerase	103.627	50.36	126.67	173.543	88.9687	15.2633	53.8789	300.586
KLMA_10050	GRH1		GRASP65 homolog protein 1	16.36	11.2567	30.94	56.0367	5.51441	11.519	21.2321	41.9353
KLMA_10051	GLK1	K00844	glucokinase-1	8.59333	198.703	12.64	96.1833	3.40971	46.1	4.50521	49.297
KLMA_10052	GID7		glucose-induced degradation protein 7	8.13	3.62667	3.29333	5.64667	2.57659	0.735685621263141	1.8405	4.17519
KLMA_10053	ATG22	K06902	autophagy-related protein 22	34.0067	8.94	23.6867	4.70667	38.8086	1.66622	26.3698	8.15219
KLMA_10054	SRO9		RNA-binding protein SRO9	4.53	3.36	35.4333	57.4233	1.60072	1.49943	27.204	27.6067
KLMA_10055			ribonuclease H-like domain	12.8867	7.31333	48.3267	9.79333	9.74669	4.0653	37.0541	11.577
KLMA_10056			dnaQ_like_exo super family	0.233333333333333	4.64667	19.2067	8.76667	0.177857620959388	5.5279	14.0724	8.92395
KLMA_10057			hypothetical protein	9.85333	31.1667	91.7067	34.5033	1.43779	5.36784	23.3897	30.2615
KLMA_10058	GRX2	K03676	glutaredoxin-1	24.23	64.6333	21.1567	117.817	2.39627	21.8681	8.6612	22.334
KLMA_10059	LSB5		LAS seventeen-binding protein 5	136.18	203.837	144.607	181.913	133.13	64.772	29.1606	102.519
KLMA_10060	MXR2	K00391	selR super family	2.75667	9.81667	12.3067	26.7367	1.96014	0.948753568284902	6.06209	10.7547
KLMA_10061			DUF3128 super family	0	0	0	0	0	0	0	0
KLMA_10062	STE50		protein STE50	17.8933	68.0067	133.073	254.817	14.6789	64.5581	87.6293	336.651
KLMA_10063	RRP7	K14545	ribosomal RNA-processing protein 7	11.1233	9.82667	49.6367	36.3333	19.2662	15.2296	46.8999	62.9312
KLMA_10064	ACN9		acetate non-utilizing protein 9	9.08	20.9767	4.94667	0	15.727	18.3755	8.56788	0
KLMA_10065	HIS4	K14152	histidine biosynthesis trifunctional protein	223.133	24.8567	106.673	48.46	174.973	6.8103	49.8488	83.9352
KLMA_10066	BIK1		CAP_GLY super family	0.716666666666667	1.1	7.06	0	0.656835849610337	1.72659	7.21291	0
KLMA_10067	PRY2		SCP super family	74.5967	27.8033	88.2533	150.447	48.6609	1.77922	20.7485	86.8998
KLMA_10068		K11243	SH3 super family	16.13	5.79667	11.4	82.9433	1.6253	1.45204	4.09755	38.4572
KLMA_10069	HBN1	K07078	putative nitroreductase HBN1	5.57	19.13	7.8	70.6233	1.47	4.46978	5.52695	30.585
KLMA_10070	HBN1	K07078	nitroreductase-like family 4	0.36	1.69	0.216666666666667	3.5	0.101488915650922	1.48738	0.375277674973257	3.0398
KLMA_10071	GNP1		high-affinity glutamine permease	36.7433	187.52	122.173	111.647	10.287	36.1671	28.9274	47.0941
KLMA_10072	SMT3	K12160	ubiquitin-like protein SMT3	9.02667	2.09667	19.23	59.5167	6.37374	1.3476	19.2126	24.8107
KLMA_10073	GIN4	K06668	serine/threonine-protein kinase GIN4	150.81	113.247	153.127	175.07	56.617	2.01053	50.638	31.9057
KLMA_10074			putative NADPH dehydrogenase C23G7.10c	60.8133	73.7067	33.9933	116.797	15.9317	3.85829	17.7165	39.3738
KLMA_10075	GMC1		putative multicopper oxidase YDR506C	144.417	157.953	250.313	179.2	45.5459	32.6395	32.4042	112.503
KLMA_10076			protein PSP1	49.6167	68.8767	32.9267	71.1733	19.4144	6.81881	28.5803	64.8046
KLMA_10077	TFS1	K06910	carboxypeptidase Y inhibitor	31.5467	199.313	77.8	94.2333	8.57348	38.858	25.9922	16.4303
KLMA_10078	LPP1		lipid phosphate phosphatase 1	5.50333	16.3367	18.4367	35.8167	0.176729548557488	6.30417	8.0831	14.0668
KLMA_10079	SAM2	K00789	S-adenosylmethionine synthetase 2	25.96	26.23	233.297	33.12	3.45252	6.2426	72.5095	8.02142
KLMA_10080	VTA1	K12199	vacuolar protein sorting-associated protein VTA1	6.84333	4.65	18.32	2.03	2.98224	1.62502	7.91553	3.45562
KLMA_10081	SWI6		regulatory protein SWI6	32.94	14.98	158.23	63.3567	27.9783	4.60857	42.2474	42.5785
KLMA_10082	PLM2		protein PLM2	2.48333	22.62	79.7667	51.38	0.380306893617948	3.2365	20.5493	11.8079
KLMA_10083	RpL37a	K02922	ribosomal_L37e super family	225.003	235	475.29	1341.35	81.6617	28.6543	83.2913	237.593
KLMA_10084	LCD1	K12578	DNA damage checkpoint protein LCD1	21.7533	40.8367	79.25	358.75	6.44319	6.91217	13.4676	84.4471
KLMA_10085	EMG1	K14568	hypothetical protein	3.16	2.72	13.3167	14.0567	2.32456	1.40616	7.59106	13.737
KLMA_10086	PRM1		plasma membrane fusion protein PRM1	0	0.0466666666666667	0.493333333333333	0.07	0	0.0808290376865476	0.854478398400646	0.121243556529821
KLMA_10087			hypothetical protein	1.47333	0.666666666666667	2.87333	2.68	0.925436833788959	0.578129166651652	3.72356	1.64162
KLMA_10088	SKG3	K12609	PH-like super family	6.51	12.7867	11.0733	74.5933	1.77992	1.23427	5.98699	18.2016
KLMA_10089	MDL1	K02021	ATP-dependent permease MDL1	2.61	0.383333333333333	0.706666666666667	2.48333	2.27414	0.215484	0.514230817175841	4.30126
KLMA_10090	MET2	K00641	homoserine O-acetyltransferase	1.20333	3.44333	3.78333	8.44333	0.707413127764345	0.896734817732273	3.40125	4.41249
KLMA_10091	ATG26	K05841	sterol 3-beta-glucosyltransferase	5.93333	14.63	5.09667	13.7833	6.02575	1.49643	3.9592	12.0025
KLMA_10092	ISC1	K01128	inositol phosphosphingolipids phospholipase C	102.147	140.793	708.703	435.6	97.675	41.9781	306.822	198.187
KLMA_10093	SPC25	K11558	probable kinetochore protein SPC25	19.4467	24.8267	121.23	44.9167	12.1666	6.325	53.5553	8.24385
KLMA_10094	PER1		protein PER1	24.7733	6.81	31.93	21.0433	3.81028	2.01167	31.3378	18.2581
KLMA_10095	BOR1		boron transporter 1	1.4	1.78667	3.85	0	1.21445	1.57513	3.17558	0
KLMA_10096			uncharacterized protein YCR043C	18.2467	18.2133	27.0933	236.907	15.8439	0.736568620926342	30.3496	27.299
KLMA_10097	GOR1		putative 2-hydroxyacid dehydrogenase YNL274C	85.7467	47.97	78.2567	37.34	63.0343	11.2107	16.1985	64.6055
KLMA_10098	TAF2	K03128	transcription initiation factor TFIID subunit 2	21.8267	15.1233	67.6867	5.16333	21.3681	8.54115	15.8777	4.84108
KLMA_10099	SLP1		sad1_UNC super family	4.56	0.95	4.42333	14.4167	1.86973	0.113578166916006	3.9787	15.9994
KLMA_10100	CCN1		G1/S-specific cyclin CLN1	191.76	68.53	170.743	70.1667	85.1694	11.3789	60.9265	18.7172
KLMA_10101	TOF1	K10997	topoisomerase 1-associated factor 1	51.01	22.3	50.2433	120.277	14.3375	5.05896	11.4219	34.6401
KLMA_10102	AVT2	K14997	vacuolar amino acid transporter 2	4.71333	2.54667	6.34667	20.4133	4.18873	0.954375886814694	4.73407	18.5685
KLMA_10103	SEC2		rab guanine nucleotide exchange factor SEC2	2.52333	0.576666666666667	6.32667	7.8	4.0375	0.501431284757277	2.76833	13.51
KLMA_10104	BNI1	K11238	FH2 super family	29.88	21.4767	40.6467	37.7467	7.33591	5.63118	5.71759	32.7704
KLMA_10105			hypothetical protein	0.416666666666667	0.356666666666667	0.376666666666667	23.75	0.430619708482245	0.125033328890074	0.652405804184277	11.3434
KLMA_10106	CAN1	K03293	arginine permease	10.5533	27.3167	32.3133	75.57	2.71294	5.19598	10.1132	28.4327
KLMA_10107	LYP1		lysine-specific permease	26.0667	18.3833	32.6533	35.0467	19.4791	3.60311	2.26902	30.2773
KLMA_10108	PIK1	K00888	phosphatidylinositol 4-kinase PIK1	6.07667	7.44667	10.31	17.8633	5.53665	0.339754813554324	9.06831	15.5982
KLMA_10109	TAM41		mitochondrial import protein MMP37	10.8667	16.5933	35.3567	60.87	9.80049	3.1582	1.59676	28.3766
KLMA_10110	IST1		vacuolar protein sorting-associated protein IST1	4.11667	4.18667	14.1	10.69	1.6151	0.598693020949245	6.06759	5.04206
KLMA_10111	TFC4	K15201	transcription factor tau 131 kDa subunit	34.9433	11.34	38.0067	17.5967	7.90993	4.48683	1.9356	15.497
KLMA_10112	UFD1	K14016	ubiquitin fusion degradation protein 1	12.0767	15.2967	34.8533	38.2833	6.74559	6.1596	18.7432	4.98278
KLMA_10113			uncharacterized membrane protein YGL140C	4.43333	4.59	6.91333	16.93	1.55597	1.98336	3.70408	15.1704
KLMA_10114	PDR17		phosphatidylinositol transfer protein PDR17	6.37333	1.76667	1.94667	0	7.93439	0.366787858759438	3.20859	0
KLMA_10115	CWC23		pre-mRNA-splicing factor CWC23	5.43667	6.26667	12.0433	43.7433	5.93601	3.66074	6.94494	41.8287
KLMA_10116	YIF1		protein transport protein YIF1	1.43333	3.66667	12.5833	28.0133	0.916205944825362	1.79723	5.76875	35.9391
KLMA_10117	POL2	K02324	DNA polymerase epsilon catalytic subunit A	26.6833	11.5267	30.9467	55.7933	11.2221	3.9876	16.1221	9.79634
KLMA_10118	ORC5	K02607	origin recognition complex subunit 5	0.416666666666667	0.51	2.76667	0	0.430619708482245	0.464865571966778	3.13388	0
KLMA_10119			GYF super family	16.1133	9.34333	64.2167	83.29	15.9565	1.1845	19.364	33.2136
KLMA_10120			uncharacterized ORAOV1 family protein YNL260C	0	0	0	0	0	0	0	0
KLMA_10121	ATX1	K07213	metal homeostasis factor ATX1	521.467	63.95	35.1033	808.113	338.059	24.6669	19.9627	343.693
KLMA_10122	DSL1		protein transport protein DSL1	15.93	4.64	10.03	76.92	16.25	0.811849739791792	3.29965	66.6153
KLMA_10123	SIP3		protein SIP3	4.67	8.11	27.7233	16.5067	4.27817	1.64475	25.2663	14.2956
KLMA_10124	TGL2	K01046	lipase 2	1.28667	1.65667	7.92333	4.89667	1.11876	0.215484	7.9001	8.48128
KLMA_10125	COQ6	K06126	ubiquinone biosynthesis monooxygenase COQ6	1.75	1.64667	11.6867	8.75667	1.17932	1.06978	3.79433	8.93145
KLMA_10126	FOL1	K13939	folic acid synthesis protein FOL1	4.77667	4.97667	20.7367	28.1367	0.551754776448137	2.46354	5.04601	8.42533
KLMA_10127	GIS2	K09250	zinc finger protein GIS2	160.887	197.03	628.513	443.15	120.89	58.8425	242.824	137.097
KLMA_10128	RTC4		hypothetical protein	17.7167	24.2667	36.7967	19.3733	15.3261	8.40476	12.1948	17.035
KLMA_10129	TEX1	K12880	protein TEX1	5.15	2.82	8.60333	18.8467	2.44614	0.415812457725836	2.91037	7.05919
KLMA_10130	MRPL17		54S ribosomal protein L17	2.52	0.463333333333333	5.60667	2.72333	2.90016	0.522717259456136	5.42963	4.71695
KLMA_10131	NRD1	K15560	protein NRD1	48.0967	68.8067	73.7033	160.487	7.49735	9.19666	25.4435	27.6116
KLMA_10132	RAD50	K10866	DNA repair protein RAD50	6.67667	9.63667	39.5067	70.6933	2.05125	2.58614	17.6208	9.62084
KLMA_10133	MPA43		protein MPA43	3.22	0.54	2.48667	0.96	1.07406	0.249799919935936	1.97095	1.09982
KLMA_10134	RPA49	K03005	DNA-directed RNA polymerase I subunit RPA49	17.6733	16.27	122.123	43.6533	20.3923	3.41144	75.787	42.3154
KLMA_10135			diphthamide biosynthesis protein 4	4.16667	1.55667	4.20333	41.2433	4.6285	0.497024479611753	1.8536	12.2068
KLMA_10136			uncharacterized protein YJR098C	59.14	34.0333	237.75	90.11	47.2766	13.0137	52.3247	100.095
KLMA_10137		K01883	cysteinyl-tRNA synthetase	11.6867	12.4033	55.6367	8.16	3.73045	1.46575	7.47166	1.97279
KLMA_10138	VPS75		vacuolar protein sorting-associated protein 75	2.95	0	10.2733	0	2.71033	0	9.85134	0
KLMA_10139	CWC25		pre-mRNA-splicing factor CWC25	27.5933	36.26	0	0	23.915	31.4177	0	0
KLMA_10140	SUI1	K03113	eukaryotic translation initiation factor eIF-1	14.0667	18.6333	114.507	180.363	24.3642	32.2739	32.1438	16.4604
KLMA_10141	SLA2		ANTH_AP180_CALM	577.253	441.423	901.22	722.913	563.839	106.856	363.734	82.8286
KLMA_10142	MATA1		hypothetical protein	0	0	0	0	0	0	0	0
KLMA_10143	MATA2		mating-type protein A2	0	0	0	0	0	0	0	0
KLMA_10144	LAA1		hypothetical protein	10.4533	13.4	38.3567	24.67	8.17042	3.97393	10.5027	8.18662
KLMA_10145			putative transcriptional regulatory protein YJL206C	85.4667	83.76	42.8733	193.733	11.4474	4.15408	8.54526	104.874
KLMA_10146			Zn2/Cys6 DNA-binding domain	50.7933	32.04	19.4767	33.7267	29.9409	3.81771	10.8466	31.926
KLMA_10147			RNase_H2_suC super family	0.866666666666667	3.62	20.9933	26.6533	1.30699	3.23302	9.83802	46.1649
KLMA_10148			F-box domain	3.26667	1.94	0.706666666666667	17.32	3.27503	3.36018	1.22398	16.3394
KLMA_10149	RCY1	K15071	recyclin-1	19.54	7.74667	18.4833	30.4033	21.0894	2.58929	13.6398	7.54106
KLMA_10150		K12825	pre-mRNA-splicing factor sap114	8.91	2.50667	10.4567	16.84	9.03271	1.35312	5.10651	29.1677
KLMA_10151	ECM25		protein ECM25	0.186666666666667	1.65667	1.11	45.71	0.323316	1.50071	1.87944	39.7068
KLMA_10152	BUD5		rasGEF super family	1.75	1.57667	4.64667	10.8533	1.53522	0.757385854986303	3.31108	9.91172
KLMA_10153	ACO2	K01681	probable aconitate hydratase 2	61.0067	13.8767	31.8033	39.2233	34.6915	1.9886	6.41446	7.47908
KLMA_10154			hypothetical protein	0.0866666666666667	0.09	0.513333333333333	0.12	0.150111069989303	0.155884572681199	0.730775843424872	0.144222
KLMA_10155	PHO87	K14430	inorganic phosphate transporter PHO87	60.9433	44.81	65.5033	159.533	35.3535	9.09332	13.7875	22.6383
KLMA_10156	UBP12	K11835	ubiquitin carboxyl-terminal hydrolase 12	0.286666666666667	1.19667	0.953333333333333	1.90667	0.0680685928555405	1.17717	0.868638781849701	2.11481
KLMA_10157	RBK1	K00852	probable ribokinase	5.21333	2.89667	8.53	25.99	2.0543	0.700309455407631	1.40467	14.3366
KLMA_10158	RRP43	K12586	exosome complex component RRP43	4.66667	4.67333	20.7067	44.1733	2.85399	0.801394617734193	16.5052	5.63695
KLMA_10159	FEN1	K10245	elongation of fatty acids protein 2	36.53	14.4033	70.5567	20.4233	10.3452	1.08744	13.5075	17.6881
KLMA_10160	SNT1		probable DNA-binding protein SNT1	89.4767	88.7967	161.717	192.307	105.251	23.9673	69.7154	55.7166
KLMA_10161	CDC6	K02213	cell division control protein 6	24.9767	14.0367	44.9467	91.8633	30.9847	2.54058	18.8509	9.96
KLMA_10162	VPS60	K12198	vacuolar protein-sorting-associated protein 60	0.816666666666667	3.45	1.60333	0	0.930716569817758	0.888988188897918	1.39177	0
KLMA_10163	COQ3	K00591	hexaprenyldihydroxybenzoate methyltransferase	1.67333	1.11	6.23333	0.763333333333333	1.46473	1.33839	4.225	1.14509
KLMA_10164	VPS72	K11664	vacuolar protein sorting-associated protein 72	17.2333	10.47	52.3567	48.2	13.7621	2.2062	6.3776	1.97714
KLMA_10165	HMI1		ATP-dependent DNA helicase HMI1	1.30667	0.546666666666667	2.44	5.74667	0.494098505698341	0.246846781087648	2.31774	5.02166
KLMA_10166	VPS52		vacuolar protein sorting-associated protein 52	2.26333	1.78333	3.89333	0	0.450924975282289	0.775005376325438	3.38604	0
KLMA_10167	RFC4	K10755	replication factor C subunit 4	8.46333	3.89333	23.0333	57.93	8.64016	0.395263625107767	10.4179	11.368
KLMA_10168	TRM10	K15445	tRNA (guanine-N(1----methyltransferase	2.15333	1.55	8.79667	8.21	0.853365884795809	0.176918060129541	8.47807	5.09232
KLMA_10169			uncharacterized membrane protein YOL092W	12.8033	6.77	29.0433	32.8133	7.72374	2.62006	7.45882	13.899
KLMA_10170			SMC_prok_B	0.263333333333333	0.0766666666666667	0.156666666666667	0.43	0.42194	0.132790561913614	0.271354626519124	0.744781847254617
KLMA_10171			CRT10 super family[	3.51333	3.50667	7.69	30.2733	3.48612	1.06866	3.13976	12.4391
KLMA_10172	MPS1	K08866	serine/threonine-protein kinase MPS1	3.86333	7.38	19.1133	23.8067	1.91398	1.83322	7.1905	2.09061
KLMA_10173	ARP2		actin-related protein 2	61.49	51.39	79.01	72.0567	22.6192	13.0077	14.7956	24.9672
KLMA_10174			hypothetical protein	1.34333	0.793333333333333	0.433333333333333	0	1.40905	0.046188	0.593660958235703	0
KLMA_10175	APM4	K11826	AP-2 complex subunit mu	13.8967	8.74	20.77	15.3167	14.5904	2.44276	7.25833	13.8474
KLMA_10176	PRS5	K00948	ribose-phosphate pyrophosphokinase 5	6.04	9.67667	14.05	35.34	3.1241	2.38013	6.54752	7.33389
KLMA_10177	RTK1		probable serine/threonine-protein kinase YDL025C	226.34	135.977	195.56	122.437	216.654	32.6715	44.3201	81.767
KLMA_10178	MAM3		protein MAM3	29.6833	35.0133	37.3367	74.48	8.75133	4.87993	11.0923	42.1772
KLMA_10179	GPD1	K00006	glycerol-3-phosphate dehydrogenase [NAD+] 1	2294.78	1955	2420.85	1212.36	659.16	710.189	839.272	545.953
KLMA_10180	ARG1	K01940	argininosuccinate synthase	0	84.2367	637.72	0	0	145.902	586.358	0
KLMA_10181		K01277	probable dipeptidyl-peptidase 3	10.15	36.6167	43.51	7.34333	9.96544	14.626	38.6822	12.5721
KLMA_10182	GPM3	K01834	phosphoglycerate mutase 3	90.4433	20.2633	56.8167	48.2367	40.4319	8.33232	26.6809	12.2989
KLMA_10183	RPN4	K03034	zinc finger	152.76	114.693	381.197	180.34	53.5908	4.84034	192.492	156.241
KLMA_10184	och1		initiation-specific alpha-1,6-mannosyltransferase	10.31	56.5467	37.1733	42.2933	2.83085	9.73489	32.3537	41.5552
KLMA_10185	OSH2	K06867	oxysterol-binding protein homolog 1	48.9533	95.2767	146.89	155.273	22.4146	36.2548	60.1865	143.888
KLMA_10186	YAT1	K00624	putative mitochondrial carnitine O-acetyltransferase	4.46333	18.2467	5.97333	10.6733	3.97887	2.60172	2.28553	4.62952
KLMA_10187	CDC15	K06683	cell division control protein 15	50.5067	8.17333	9.79	52.0067	23.4638	3.9485	4.20046	6.74772
KLMA_10188	KIN3	K08857	serine/threonine-protein kinase KIN3	25.3767	29.93	58.0767	38.42	3.40783	8.11074	17.9779	5.69382
KLMA_10189	ADE1	K01923	phosphoribosylaminoimidazole-succinocarboxamide synthase	38.0833	63.4967	93.68	68.8833	12.8203	16.5995	19.9108	12.3776
KLMA_10190	BUD14		bud site selection protein 14	20.61	42.1167	75.0167	127.18	4.34252	3.40582	38.811	27.5797
KLMA_10191	KAP104		importin subunit beta-2	2.57667	1.29	10.92	4.06333	1.29508	0.602577795807313	7.41728	4.23984
KLMA_10192	DAL1	K01466	allantoinase	0.173333333333333	0.316666666666667	1.88667	12.53	0.158219257150744	0.188767935130237	1.47649	7.08452
KLMA_10193			hypothetical protein	0.0766666666666667	0.0466666666666667	0.0166666666666667	0.69	0.0709459888459759	0.0808290376865476	0.0288675134594813	0.680220552468095
KLMA_10194	ERP3		protein ERP3	3.36	4.69333	22.4633	12.6133	0.464865571966778	0.712904855736959	9.20435	1.29245
KLMA_10195	CDC7	K02214	cell division control protein 7	2.69667	0.936666666666667	8.41667	18.0633	2.03913	0.215715862498179	0.612726148726602	15.9181
KLMA_10196	TSC13	K10258	enoyl reductase TSC13	3.78333	3.24333	9.47	15.2433	1.74827	1.69001	1.65327	12.9599
KLMA_10197	FLO5		flocculation protein FLO5	8.52333	284.673	6.07667	1100.17	3.1719	76.2093	3.59364	1083.31
KLMA_10198			hypothetical protein	0	0	3.07	7.55667	0	0	5.3174	11.8717
KLMA_10199	NOP1	K14563	rRNA 2'-O-methyltransferase fibrillarin	48.23	110.693	662.403	237.923	39.4534	18.7076	42.7073	98.269
KLMA_10200			hypothetical protein	2.54667	1.35667	0.886666666666667	11.6667	1.43556	0.380175398116887	0.986931270825549	10.3065
KLMA_10201	SLX5		e3 ubiquitin-protein ligase complex SLX5-SLX8 subunit SLX5	0.38	2.69	0	0	0.375099986670221	2.22162	0	0
KLMA_10202			uncharacterized protein C12G12.12	0.85	3.17	7.79333	0	0.738173421358423	0.399499687108763	3.36521	0
KLMA_10203			hypothetical protein	51.4433	28.3433	51.9167	168.483	59.3857	6.30357	33.9889	85.304
KLMA_10204			uncharacterized ABC transporter ATP-binding protein/permease YOL075C	12.73	0.243333333333333	12.7933	10.14	12.9858	0.231156512634477	1.79879	13.4821
KLMA_10205			hypothetical protein	0	1.08	0	0	0	0.295127091267474	0	0
KLMA_10206	PAC10		prefoldin subunit 3	1.26667	0.55	3.98	11.33	1.07816	0.419404339510215	1.94841	10.6011
KLMA_10207			uncharacterized membrane protein YOL073C	6.86667	7.97667	9.68333	51.72	4.215	3.41028	6.77827	19.6961
KLMA_10208	PEX8		peroxisomal biogenesis factor 8	3.13	5.18667	4.46	5.45	1.79808	1.14286	3.61264	9.30977
KLMA_10209	DBP9	K14810	ATP-dependent RNA helicase DBP9	0.653333333333333	3.01667	51.9733	144.233	0.567215420570821	2.50298	2.95382	127.387
KLMA_10210	YSH1	K14403	endoribonuclease YSH1	9.81	6.06333	11.3933	82.77	6.15176	2.15533	5.91055	143.362
KLMA_10211			GAL4	8.79667	8.32	12.4267	20.69	8.12688	0.995439601382224	5.1068	19.5763
KLMA_10212			uncharacterized peptide chain release factor-like protein YLR281C	7.03	3.48333	12.3633	0.99	6.1044	1.54937	10.0491	1.65448
KLMA_10213			DUF1640	3.67	5.10333	6.09	6.17667	0.594053869611166	3.24386	2.23698	3.33515
KLMA_10214	ECI1		3,2-trans-enoyl-CoA isomerase	1.19667	9.11667	0.636666666666667	4.48	0.207444771766688	1.09738	0.453247540901584	5.91138
KLMA_10215	NNT1		putative nicotinamide N-methyltransferase	1.74667	3.64	42.4067	38.69	0.385529938310027	3.47402	20.6423	3.31908
KLMA_10216	CTS1	K01183	endochitinase	24.31	28.3433	36.27	31.2767	8.06338	5.98859	12.3074	5.40004
KLMA_10217	LAS17		proline-rich protein LAS17	10.0233	8.40333	27.3233	13.89	6.61447	3.40237	5.83323	12.0854
KLMA_10218			uncharacterized protein YLR287C	0	0.02	0	0	0	0.0346410161513775	0	0
KLMA_10219		K02983	hypothetical protein	146.257	206.183	196.307	1423.42	74.6352	41.8866	54.4926	819.609
KLMA_10220	SER1	K00831	phosphoserine aminotransferase	40.7667	26.08	70.9667	84.49	22.7301	2.71453	21.9479	46.3245
KLMA_10221	MEC3	K02544	DNA damage checkpoint control protein MEC3	3.04	2.43333	10.27	63.04	2.33103	0.281484161780611	1.3327	27.7203
KLMA_10222	GUF1		GTP-binding protein GUF1	3.59	0.893333333333333	6.88	4.51333	2.80566	0.312143129562919	2.60236	6.15916
KLMA_10223	PET18		protein PET18	0.926666666666667	0.906666666666667	0.0633333333333333	5.63667	1.60503	0.395010548382361	0.109696551146029	9.76299
KLMA_10224	GCD7	K03754	translation initiation factor eIF-2B subunit beta	3.05	0.133333333333333	1.42667	0	1.61168	0.23094	2.1422	0
KLMA_10225	GSP1	K07936	GTP-binding nuclear protein GSP1/Ran	0	62.3233	64.2033	0	0	10.2035	57.0237	0
KLMA_10226			hypothetical protein	0	0	13.8933	0	0	0	12.2208	0
KLMA_10227		K02141	ATP synthase subunit H	836.077	1078.29	507.37	668.787	290.12	185.491	376.9	73.929
KLMA_10228	YHC1		U1 small nuclear ribonucleoprotein C homolog	1.42	7.53667	5.87333	0	1.14162	3.6	6.19136	0
KLMA_10229	TUF1	K02358	elongation factor Tu	153.367	70.77	230.307	178.037	81.9169	20.3464	64.7388	49.0442
KLMA_10230			hypothetical protein	1.22	0.296666666666667	0.22	4.82	1.13961	0.277548794508882	0.147309198626562	1.95517
KLMA_10231	ECM38	K00681	gamma-glutamyltransferase	0.693333333333333	1.41667	3.35667	2.84333	0.611010092660779	0.349618840072061	3.2537	4.9248
KLMA_10232	MSB1		rhoGAP_fMSB1	41.5033	15.8733	37.3033	17.1967	7.21295	3.14999	16.4015	14.9686
KLMA_10233			hypothetical protein	20.31	0	77.2067	0	12.4197	0	50.779	0
KLMA_10234		K01210	glucan 1,3-beta-glucosidase	12.5	223.757	44.7467	203.967	21.6506	19.3614	38.8485	353.281
KLMA_10235			WW domain-containing protein YFL010C	143.433	0	30.49	325.62	13.4153	0	30.3559	283.156
KLMA_10236	ULS1		SNF2_N	0.236666666666667	0.586666666666667	3.17333	1.85667	0.351046055857822	0.214553800556721	4.77919	2.06457
KLMA_10237	HRI1		uncharacterized protein YLR301W	144.89	98.6567	155.387	28.9767	38.6286	14.9003	13.1191	50.1891
KLMA_10238			hypothetical protein	0	0	0	0	0	0	0	0
KLMA_10239			hypothetical protein	0.0933333333333333	0.51	0.62	1.6	0.100664459136943	0.502394267483219	0.707036066972541	2.77128
KLMA_10240	ERV14		ER-derived vesicles protein ERV14	9.31	9.02667	10.9667	17.1767	5.82995	2.50285	4.43554	15.2602
KLMA_10241		K11556	hypothetical protein	11.7733	36.0933	59.5633	74.5667	4.42728	4.51298	29.4823	3.51553
KLMA_10242	NGR1		RRM	5.86333	29.3167	52.0167	220.733	1.28001	8.64144	26.0957	226.806
KLMA_10243	MET8	K02304	siroheme biosynthesis protein MET8	19.67	118.383	66.99	74.49	6.49859	52.5624	63.9544	100.325
KLMA_10244	OLE1	K00507	acyl-CoA desaturase 1	449.11	979.447	3300.65	396.037	81.9071	161.668	1017.03	102.507
KLMA_10245	SDS23		protein SDS23	77.4967	89.86	90.41	28.8567	23.1117	16.7549	46.3507	49.9812
KLMA_10246			hypothetical protein	0	0	2.87333	6.21	0	0	4.97676	10.756
KLMA_10247	UBC2	K10573	ubiquitin-conjugating enzyme E2 2	7.02333	24.53	96.0233	183.55	12.1648	23.2772	38.8167	83.172
KLMA_10248	PKP2		probable protein kinase YGL059W	93.74	46.4433	48.11	6.24333	66.3936	24.3472	14.2368	10.4847
KLMA_10249	HPC2		cylicin-2	24.5267	100.333	161.507	116.473	19.8109	18.4	23.2496	52.2755
KLMA_10250	YBP1		YAP1-binding protein 1	25.76	27.1533	72.6167	33.62	3.24726	5.24349	23.0088	11.9726
KLMA_10251	ATG12	K08336	autophagy-related protein 12	0.623333333333333	0.653333333333333	1.65	7.97333	0.400166631958905	0.0929157324317757	0.165227116418583	12.1277
KLMA_10252	DUO1	K11570	DASH complex subunit DUO1	2.03667	1.96333	12.9167	2.51667	2.31971	1.06514	1.23127	4.35899
KLMA_10253	PYC2	K01958	pyruvate carboxylase 2	48.6167	21.0767	24.39	29.2133	20.5639	7.46676	6.27381	12.1852
KLMA_10254			hypothetical protein	0.12	0.396666666666667	0.0166666666666667	7.70333	0.115325625946708	0.369098	0.0288675134594813	8.36441
KLMA_10255	SOH1	K15153	mediator of RNA polymerase II transcription subunit 31	0	0	0	0	0	0	0	0
KLMA_10256	RRN11	K15222	RNA polymerase I-specific transcription initiation factor RRN11	24.4767	36.0633	34.57	59.2	12.2324	7.81574	5.95003	8.2671
KLMA_10257	HRD1	K10601	ERAD-associated E3 ubiquitin-protein ligase HRD1	21.4033	0.24	30.6633	3.18667	9.37742	0.256320112359526	8.62857	1.25129
KLMA_10258			OPA3-like protein	1.38	1.39333	3.80333	7.04667	0.842555636145175	0.626923706150384	1.79567	12.2052
KLMA_10259	HTZ1	K11251	histone H2A.Z	16.17	84.59	83.7	121.52	11.7063	25.0422	32.4166	49.1265
KLMA_10260	PLB	K13333	lysophospholipase	68.74	91.8733	103.623	180.673	17.7608	21.5768	14.7982	245.386
KLMA_10261	TAF4		transcription initiation factor TFIID subunit 4	44.2233	40.21	100.2	74.4133	4.61789	3.66984	40.8358	11.0713
KLMA_10262	RCL1	K11108	RNA 3'-terminal phosphate cyclase-like protein	5.36667	7.23	81.5333	313.71	3.24071	6.33682	76.337	276.514
KLMA_10263	MVP1		sorting nexin MVP1	2.38667	4.44	17.32	1.38667	1.62279	1.76136	4.46501	2.40178
KLMA_10264			hypothetical protein	0	0	0	0	0	0	0	0
KLMA_10265	MDM12		mitochondrial distribution and morphology protein 12	3.01667	4.23333	26.9333	0	2.68623	3.97262	3.55169	0
KLMA_10266	COQ10		coenzyme Q-binding protein COQ10	2.52333	4.27333	9.77	26.85	1.79845	1.16414	3.04843	25.3257
KLMA_10267	AIM34		SAP super family	0	68.1933	32.6867	0	0	12.0392	29.2587	0
KLMA_10268	MIC17		mitochondrial intermembrane space cysteine motif-containing protein MIC17	89.3767	18.5467	38.75	535.75	85.6859	5.04833	33.5823	105.91
KLMA_10269	TOP1	K03163	DNA topoisomerase 1	84.4533	14.55	64.9867	22.67	116.461	3.02769	52.1139	36.6647
KLMA_10270	CDC5	K06660	cell cycle serine/threonine-protein kinase CDC5/MSD2	6.04	6.32667	14.8533	96.7533	0.820731381147327	0.772679321150329	0.789957804780314	70.9553
KLMA_10271	RPB11	K03008	DNA-directed RNA polymerase II subunit RPB11	20.53	11.3733	44.9033	62.7067	20.6624	5.55259	33.1708	7.23067
KLMA_10272	SIN3	K11644	transcriptional regulatory protein SIN3	4.58	4.99	9.50333	57.6667	1.95931	0.904212364436585	5.46729	13.6089
KLMA_10273	PFA4		palmitoyltransferase PFA4	4.03667	0.41	3.37333	8.02	0.687192355409556	0.28	0.865813682805563	2.13157
KLMA_10274	KU70	K10884	ATP-dependent DNA helicase II subunit 1	16.23	3.83667	13.3833	24.55	11.335	1.49239	7.65188	3.19869
KLMA_10275	NGL2	K14812	RNA exonuclease NGL2	5.94	0.393333333333333	12.4833	3.46	3.59454	0.342977161533145	2.32565	3.1718
KLMA_10276	MRPL33		54S ribosomal protein L33	4.01667	5.45	17.33	30.7633	2.40169	1.52522	4.72114	2.53459
KLMA_10277			hypothetical protein	3.62667	25.9167	25.22	96.76	2.92639	7.93142	5.23883	63.0049
KLMA_10278	DSS1		exoribonuclease II	21.93	6.8	33.66	45.6667	2.65209	1.19478	10.0955	40.3675
KLMA_10279	NDI1	K03885	rotenone-insensitive NADH-ubiquinone oxidoreductase	158.4	103.737	82.8	126.033	47.8619	33.5406	24.2781	66.6988
KLMA_10280	GTR1		GTP-binding protein GTR1	27.43	73.0433	63.6067	102.12	6.63258	7.55947	19.5224	48.0133
KLMA_10281	PTH1	K01056	peptidyl-tRNA hydrolase	1.45	2.38333	1.69	1.31333	1.29723	1.07677	2.24702	2.27476
KLMA_10282	PNO1	K11884	pre-rRNA-processing protein PNO1	1.36333	6.52667	33.1767	0	0.815924833139262	1.48123	7.30418	0
KLMA_10283	MDM32		mitochondrial distribution and morphology protein 32	2.26667	2.01667	8.64667	2.86333	1.25001	0.332014055927356	3.98663	4.77873
KLMA_10284	SPP2		hypothetical protein	1.84333	2.11	4.26	58.74	1.42479	0.35	1.78603	56.297
KLMA_10285	SHE9		she9_MDM33 super family	3.56333	2.51667	10.1967	14.4033	1.71844	0.407717222267264	8.8541	24.9473
KLMA_10286	RPT3	K03063	26S protease regulatory subunit 6B homolog	30.51	17.8967	62.1267	9.7	29.3343	2.18736	24.6758	16.8009
KLMA_10287			hypothetical protein	0	0.0966666666666667	0.143333333333333	0	0	0.167431578064991	0.248260615751539	0
KLMA_10288			hypothetical protein	0.63	0	0	11.6733	0.277848879788996	0	0	20.2188
KLMA_10289	SMP3	K08098	GPI mannosyltransferase 4	0.41	0.836666666666667	4.35	19.3467	0.350428309358705	0.167729941672122	1.56042	29.9611
KLMA_10290	SXM1		IBN_N super family	6.70333	4.57667	20.5767	229.933	1.015	0.666808318284448	1.69246	15.5053
KLMA_10291			hypothetical protein	0.12	2.56333	2.55667	0	0.115325625946708	4.13198	2.92086	0
KLMA_10292	NCB2		negative cofactor 2 complex subunit beta	95.3967	303.213	369.247	537.38	17.9044	115.01	163.769	170.602
KLMA_10293	UTP5	K14546	U3 small nucleolar RNA-associated protein 5	2.17333	4.99	19.32	19.54	0.597187854308285	4.35087	2.94654	17.1393
KLMA_10294	HPT1	K07101	hypoxanthine-guanine phosphoribosyltransferase	14.4333	9.1	15.18	188.11	3.78199	0.919837	5.82775	93.3892
KLMA_10295	MCH2		probable transporter MCH2	7.07333	3.86	5.50667	44.3733	1.44715	1.32921	0.748487363509454	42.8734
KLMA_10296			UPF0676 protein C1494.01	25.8467	11.8567	37.7	36.0033	12.5009	2.26968	33.2446	5.66313
KLMA_10297	URH1		uridine nucleosidase	4.65333	2.34667	8.51667	41.6467	2.06335	0.941187193566367	1.30408	10.6793
KLMA_10298	DIT2	K00493	cytochrome P450-DIT2	3.66667	2.08333	2.45667	3.01	1.54907	0.725281554524402	2.8783	0.982395032560731
KLMA_10299	DIT1		spore wall maturation protein DIT1	5.03333	0.866666666666667	0.21	2.27333	6.68754	0.213853532431273	0.321403173599764	0.411379792081883
KLMA_10300	RPB7	K03015	DNA-directed RNA polymerase II subunit RPB7	4.68667	3.23333	12.6367	7.96667	2.27113	0.921158690635513	4.55557	7.0735
KLMA_10301	MRPL44		hypothetical protein	19.9067	9.96	45.2733	103.767	12.0871	4.80953	44.2715	81.5143
KLMA_10302	RRP36	K14795	UPF0399 protein YOR287C	0.546666666666667	0.913333333333333	66.91	0	0.878484	1.58194	57.9528	0
KLMA_10303	RDL2		putative thiosulfate sulfurtransferase FMP31	82.29	122.173	161.28	216.057	40.1824	25.6211	81.658	29.0902
KLMA_10304	RDL1		putative thiosulfate sulfurtransferase YOR285W	2.46333	0	3.27333	0	4.26662	0	5.66958	0
KLMA_10305		K15634	probable phosphoglycerate mutase YOR283W	16.7833	4.6	15.4633	21	14.8062	4.27827	15.7511	18.632
KLMA_10306	MRE11	K10865	double-strand break repair protein MRE11	8.65667	3.01333	12.9567	39.34	4.60774	1.02007	10.0984	35.407
KLMA_10307	PLP2		phosducin-like protein 2	0.47	0.616666666666667	7.34667	2.39	0.138924439894498	0.248260615751539	4.27702	4.1396
KLMA_10308	UBP8	K11366	ubiquitin carboxyl-terminal hydrolase 8	13.8667	9.84	44.6733	167.373	9.25862	0.974114982946059	5.33508	50.6242
KLMA_10309	FSH2		family of serine hydrolases 2	1.87	0.29	9.43	2.15667	1.63643	0.387427	14.4018	3.73546
KLMA_10310	FSH3	K00287	family of serine hydrolases 3	36.34	12.8033	37.37	27.9033	13.4795	11.1335	14.1373	24.7709
KLMA_10311	FMP42		protein FMP42	9.73333	22.96	53.0567	7.16667	8.78375	9.28239	29.9446	12.413
KLMA_10312			transcriptional repressor Rfm1	7.58667	4.51333	29.7367	13.9333	5.76105	0.842931393016854	26.5937	12.4079
KLMA_10313	ERG8	K00938	phosphomevalonate kinase	35.9333	4.03333	38.05	48.53	39.1133	1.53324	34.1831	20.1923
KLMA_10314			silent chromatin protein ESC1	2.60667	3.5	9.06667	12.9067	1.18888	0.617980582219215	7.08758	3.19714
KLMA_10315	TRS130		transport protein particle 130 kDa subunit	2.17667	1.20667	2.24333	6.75667	0.901628156910227	0.929318746896528	1.89093	1.7342
KLMA_10316	HEM4	K01719	uroporphyrinogen-III synthase	0.673333333333333	0.736666666666667	3.97	0	0.587310253046321	0.980832979325906	3.44484	0
KLMA_10317	GUA1	K01951	GMP synthase	37.53	19.88	86.0067	150.38	18.932	0.546717477313466	16.9444	16.2636
KLMA_10318			RRM	26.8633	23.11	41.78	28.97	7.94437	4.58586	5.14324	23.7809
KLMA_10319	SKY1	K08832	serine/threonine-protein kinase SKY1	4.02667	6.21667	34.2633	8.64667	6.37778	5.393	9.34468	14.9765
KLMA_10320	GAS3		probable 1,3-beta-glucanosyltransferase GAS3	52.5133	78.4333	94.9333	175.59	25.7689	18.6159	38.1645	32.8504
KLMA_10321	DNAJA1	K14002	dnaJ-related protein SCJ1	0	0	0	0	0	0	0	0
KLMA_10322	CAF20	K03261	hypothetical protein	56.89	20.8767	75.1167	0	27.0797	1.93053	20.3525	0
KLMA_10323	MTG2		GTPase MTG2	8.04	2.35333	12.5	4.22333	1.25933	0.560832714214616	4.86633	4.15194
KLMA_10324			THO complex subunit THP2	1.61667	0.526666666666667	5.68667	7.37667	0.928134329358274	0.194250697124446	3.63217	5.99168
KLMA_10325	CDC23	K03355	anaphase-promoting complex subunit CDC23	6.26667	6.43667	51.86	252.5	1.84419	1.86923	28.7323	220.221
KLMA_10326	PRP8	K12856	pre-mRNA-splicing factor 8	1.82	2.09333	5.32	11.3867	0.276224546338663	0.699237680144122	2.75485	1.59676
KLMA_10327			hypothetical protein	8.16333	4.19333	14.63	8.50333	5.73099	1.51398	4.95095	14.7282
KLMA_10328	DNA2	K10742	DNA replication ATP-dependent helicase DNA2	5.72	21.7767	121.81	119.483	5.69411	3.51099	31.0338	86.614
KLMA_10329			RRM	57.5533	73.6267	63.9767	117.433	34.7319	10.415	57.231	203.4
KLMA_10330	MGA1		HSF_DNA-bind super family	85.9367	16.2733	35.5033	131.59	20.4258	1.6971	5.72791	114.02
KLMA_10331	SOL3	K01057	6-phosphogluconolactonase 3	0	89.0333	0	0	0	105.611	0	0
KLMA_10332	CPD1	K15435	2',3'-cyclic-nucleotide 3'-phosphodiesterase	127.703	85.2233	226.327	158.65	16.7979	80.1546	40.6731	58.7219
KLMA_10333	TDS4	K15196	transcription factor IIIB 70 kDa subunit	100.67	35.3567	90.8233	74.9467	52.9056	11.5303	56.2127	111.515
KLMA_10334	SDA1	K14856	protein SDA1	3.06667	9.62667	92.5333	12.7267	0.884835201228643	2.64141	31.075	15.8352
KLMA_10335			hypothetical protein	17.4967	15.0967	40.93	462.703	3.84856	3.79874	33.5876	257.737
KLMA_10336	LSC2	K01900	succinyl-CoA ligase [ADP-forming] subunit beta	71.9267	169.493	115.833	23.4033	20.5296	24.7742	22.9049	25.3253
KLMA_10337			hypothetical protein	0	0.03	0.0933333333333333	0	0	0.0519615242270663	0.161658075373095	0
KLMA_10338	FMP43		UPF0041 protein FMP43	37.4467	171.947	143.323	29.3367	15.6701	46.076	85.0782	5.39081
KLMA_10339	YAP1801		clathrin coat assembly protein AP180A	13.9833	23.1667	16.13	9.78	12.1122	20.0638	17.1359	10.7192
KLMA_10340			hypothetical protein	18.0833	22.2	25.09	74.19	5.48311	5.23939	9.58701	34.1809
KLMA_10341	PFK1	K00850	6-phosphofructokinase subunit alpha	323.57	113.8	189.573	209.477	421.999	41.145	22.8371	82.0977
KLMA_10342	LCB3	K04716	dihydrosphingosine 1-phosphate phosphatase LCB3	1.27	0.836666666666667	6.94333	0	0.913290753265355	0.452364160089339	2.71467	0
KLMA_10343	DYN1	K10413	dynein heavy chain	2.46667	2.74667	6.09333	21.61	0.484183160935336	1.01046	4.64071	2.00671
KLMA_10344	RHO4	K07975	GTP-binding protein RHO4	1.02333	1.12667	15.43	20.0833	0.890187246220329	0.126622799421484	8.73119	5.54784
KLMA_10345	TRM2		tRNA (uracil-5---methyltransferase	0.773333333333333	2.74	30.2767	6.04	0.525388744962559	0.537773	26.52	6.01516
KLMA_10346			hypothetical protein	5.85333	4.51333	5.62333	16.0233	1.42156	0.369097999633341	1.64953	8.07181
KLMA_10347	GLG1	K00750	GT8_Glycogenin	378.783	170.08	340.067	507.983	320.319	148.042	81.3625	78.0511
KLMA_10348	TIF1	K03257	ATP-dependent RNA helicase eIF4A	217.593	639.05	718.277	105.19	194.248	126.615	143.991	102.24
KLMA_10349	UTP30	K14775	ribosome biogenesis protein UTP30	0	0	0	0	0	0	0	0
KLMA_10350	YUR1	K03854	probable mannosyltransferase YUR1	23.6967	5.8	14.84	18.0833	16.594	5.02734	14.1179	31.3213
KLMA_10351	RPB4	K03012	DNA-directed RNA polymerase II subunit RPB4	45.2267	75.39	129.177	58.4133	16.4059	17.2996	53.2215	3.20026
KLMA_10352	YAK1	K08825	dual specificity protein kinase YAK1	1.72	2.03667	8.81667	1.05	1.53977	0.346458270695524	5.38625	1.81865
KLMA_10353	TIM17		mitochondrial import inner membrane translocase subunit TIM17	0	0	77.97	0	0	0	20.1862	0
KLMA_10354			hypothetical protein	1.06333	0.196666666666667	1.14333	0.643333333333333	1.61358	0.230289672658878	1.98031	1.11429
KLMA_10355			hypothetical protein	288.6	153.623	21.1367	545.41	25.5941	36.5891	36.6098	115.657
KLMA_10356	BIO2	K01012	biotin synthase	85.3467	61.5033	106.8	357.423	41.8814	5.29658	35.3291	49.7872
KLMA_10357	SFH5		phosphatidylinositol transfer protein SFH5	1.46667	33.5167	43.4033	25.2667	2.54034	9.05032	5.52762	33.6014
KLMA_10358			hypothetical protein	25.09	10.84	33.8567	64.3	20.8435	2.32871	11.7109	60.063
KLMA_10359			uncharacterized protein YJL147C	3.11667	9.22	10.3833	15.4367	2.75359	0.675573830162181	4.2273	13.4183
KLMA_10360	TFA2	K03137	transcription initiation factor IIE subunit beta	60.5133	112.2	426.893	69.05	12.7413	14.4527	206.932	59.9934
KLMA_10361	RPA34	K03003	DNA-directed RNA polymerase I subunit RPA34	70.3133	165.687	1534.05	520.887	49.0768	17.8569	349.138	314.434
KLMA_10362	LAS1		protein LAS1	2.59333	3.79333	11.13	33.73	1.53735	0.275922694487665	4.87886	58.4221
KLMA_10363	OAF3		uncharacterized transcriptional regulatory protein YKR064W	12.3767	7.9	16.7233	610.61	5.84637	1.53307	7.26237	59.2445
KLMA_10364	DAS1		F-box protein YJL149W	143.987	103.7	236.287	192.663	147.974	64.0656	58.2082	192.931
KLMA_10365	PAM17		presequence translocated-associated motor subunit PAM17	27.2967	63.7933	159.32	22.72	9.85675	55.8769	40.8299	37.9921
KLMA_10366			hypothetical protein	6.08333	16.0133	40.8967	247.14	0.481905938263198	3.0751	15.446	220.287
KLMA_10367			hypothetical protein	8.34333	16.4333	26.58	96.8367	3.70446	3.65843	11.5718	18.9057
KLMA_10368	RIM1		single-stranded DNA-binding protein RIM1	16.9067	71.8133	64.3767	15.5167	14.8243	11.5353	11.4739	26.8757
KLMA_10369	GON7		protein GON7	7.13333	0	0	16.9833	12.3553	0	0	29.416
KLMA_10370	FEN2	K03448	pantothenate transporter FEN2	4.15333	1.83333	7.67333	0.303333333333333	3.95587	3.09781	7.80833	0.525388744962559
KLMA_10371	MNN11	K05532	probable alpha-1,6-mannosyltransferase MNN11	8.52667	3.62	20.08	48.7067	6.19866	1.31286	10.6381	52.1939
KLMA_10372			UPF0508 protein KLLA0A06237g	0.773333333333333	4.70667	14.7767	18.7367	0.345880518869354	0.900296247539294	13.8877	31.8727
KLMA_10373	ATP12	K07556	protein ATP12	0.483333333333333	2.20333	5.86667	2.53333	0.419324854180304	1.20421	5.34811	4.38786
KLMA_10374	PFD1	K09548	prefoldin subunit 1	11.8433	10.3667	47.91	48.5967	8.85393	1.3631	17.5192	41.2992
KLMA_10375	ATG27		autophagy-related protein 27	204.173	218.067	385.693	356.66	107.162	11.5149	101.72	183.365
KLMA_10376	RPL17B	K02880	ribosomal_L22	41.01	25.02	92.0067	85.2133	20.4313	5.98662	5.21208	33.9482
KLMA_10377	RPL17B	K02880	ribosomal_L22	0	0	1.45	0	0	0	2.51147	0
KLMA_10378	COY1	K09313	protein CASP	7.21333	3.42	8.48	0.213333333333333	4.68233	1.20859	3.73197	0.369504172281361
KLMA_10379	SWI3	K11772	RSC chromatin remodeling complex subunit RSC8	12.29	11.17	37.87	244.203	5.25261	1.82551	29.6891	213.256
KLMA_10380	KRE9		cell wall synthesis protein KRE9	305.38	95.1333	168.557	558.953	9.93561	11.7535	61.7355	104.783
KLMA_10381	RFA3		replication factor A protein 3	9.62333	4.63	16.47	11.4967	3.96707	0.975346092420531	3.71792	10.1082
KLMA_10382	STE3	K04627	pheromone a factor receptor	2.54667	1.67333	0.43	7.77667	0.776809715009624	0.279344470740577	0.15	2.635
KLMA_10383	SET2	K11423	histone-lysine N-methyltransferase	36.9333	47.0967	433.08	0.453333333333333	31.9307	15.6197	181.735	0.785196366097891
KLMA_10384	LST4		protein LST4	29.6433	17.2933	56.1833	130.17	30.5949	9.31794	24.981	30.3895
KLMA_10385	ZRT3		zinc-regulated transporter 3	18.0233	16.1967	12.5967	126.197	9.48105	2.59435	2.375	56.6557
KLMA_10386	TPO5		polyamine transporter TPO5	2.62667	2.29667	16.7367	7.88333	1.98747	0.748487363509454	3.70141	2.85598
KLMA_10387	SNU114	K12853	U5 small nuclear ribonucleoprotein component	0.92	0.856666666666667	3.67667	3.13	0.398497176903425	0.326548	3.66011	1.38719
KLMA_10388	EBP2	K14823	rRNA-processing protein EBP2	7.38333	26.3067	602.44	18.3233	0.769566977808516	8.38967	654.395	31.7369
KLMA_10389	FPS1	K00787	farnesyl pyrophosphate synthetase	14.0933	0	146.613	0	24.4104	0	253.942	0
KLMA_10390	QCR8	K00418	cytochrome b-c1 complex subunit 8	321.273	614.01	430.883	285.097	96.2906	194.103	485.114	77.6236
KLMA_10391	NNK1	K08286	protein Kinases	0.0433333333333333	0.0366666666666667	0	0	0.0750555349946514	0.0635085296108588	0	0
KLMA_10392	rplN		54S ribosomal protein L38	22.8667	25.5367	209.253	24.4633	5.8388	8.7019	129.06	23.0281
KLMA_10393			lrgB super family	72.7167	8.11	45.4867	118.543	74.5839	2.00905	20.4732	34.8582
KLMA_10394	GAP1		general amino-acid permease GAP1	1.08	10.1933	6.56667	7.37	0.737495762699692	2.15663	10.1937	2.15646
KLMA_10395		K03327	matE super family	266.557	312.61	966.687	187.07	159.519	107.902	721.336	55.6579
KLMA_10396	YNG2	K11396	chromatin modification-related protein YNG2	39.98	21.0667	167.603	35.1367	14.2988	0.924626	15.5719	16.7972
KLMA_10397			uncharacterized protein YNL295W	20.1867	12.41	49.83	34.0033	9.51051	3.07369	5.87234	7.39966
KLMA_10398	RIM21		pH-response regulator protein palH/RIM21	1.12667	0.953333333333333	12.5433	7.07667	1.23581	0.310054	6.87221	3.00117
KLMA_10399	MSB3		GTPase-activating protein GYP3	12.22	9.28667	69.6533	12.3033	2.26027	2.81134	43.2496	3.61519
KLMA_10400	MDY2		ubiquitin-like protein MDY2	165.467	110.273	144.917	121.937	108.952	27.467	93.5342	49.2439
KLMA_10401	ERF4		ras modification protein ERF4	1.69	1.82667	3.75333	8.33667	1.29039	0.339754813554324	1.44791	7.52745
KLMA_10402	TGL4	K14674	lipase 5	4.26	2.84333	21.2267	5.41	3.16601	0.754077803236068	5.48099	7.03286
KLMA_10403	DIA2	K15068	protein DIA2	13.1167	3.68667	24.2867	20.72	10.4584	0.479826357480842	9.34363	9.27647
KLMA_10404	ATX2	K14715	zinc/iron permease	90.6733	3.54	72.8533	66.7933	119.568	1.2394	23.6228	38.7945
KLMA_10405		K14770	bud site selection protein 21	0.856666666666667	2.31333	29.1633	8.96	0.605832760201471	0.724729834720038	14.5424	8.47179
KLMA_10406	TVP38		Golgi apparatus membrane protein TVP38	11.9	6.37667	37.8533	6.05	3.72469	0.482320778459039	20.054	8.61215
KLMA_10407	RTS2	K13102	zinc finger protein RTS2	2.13667	2.42333	12.7833	9.37667	1.03016	0.274286954362276	7.21641	2.8939
KLMA_10408	OMA1		mitochondrial metalloendopeptidase OMA1	7.68333	4.50667	19.0167	20.1533	5.11205	1.69577	1.75594	3.67398
KLMA_10409	PRP16	K12815	pre-mRNA-splicing factor ATP-dependent RNA helicase PRP16	2.35333	1.33333	7.22667	7.63	1.57049	0.601193257890783	3.62718	6.55449
KLMA_10410	MRPL20		54S ribosomal protein L20	53.6533	34.29	238.487	75.9233	14.7059	11.217	62.1778	36.0943
KLMA_10411			hypothetical protein	4.72333	5.12333	28.8967	12.9633	0.925760948265444	1.59569	22.7294	2.3699
KLMA_10412	HBS1	K14416	eukaryotic peptide chain release factor GTP-binding subunit	18.3033	17.9733	74.8833	5.11333	12.7232	4.49295	24.5071	7.47329
KLMA_10413	UFE1	K08492	syntaxin UFE1	8.29	5.23333	63.3967	17.31	4.43423	0.631374162706499	23.0307	5.83483
KLMA_10414	CDC21	K00560	thymidylate synthase	1.47667	3.18	32.74	40.4	1.07816	0.219317121994613	23.857	4.84839
KLMA_10415	SGO1	K11582	shugoshin	0.113333333333333	1.26333	5.76	2.06333	0.102143689640297	0.705147738657179	4.30056	1.175
KLMA_10416	DAD2	K11567	DASH complex subunit DAD2	0.643333333333333	1.83	13.6933	8.44667	0.417891532976361	0.308058436014987	8.44382	1.94536
KLMA_10417	NUP133	K14300	nucleoporin NUP133	19.26	37.0067	131.173	31.9567	8.24029	16.0184	76.7596	10.4836
KLMA_10418	RPF2	K14847	ribosome biogenesis protein RPF2	1.96667	14.2233	114.913	61.9067	0.585348898805946	3.74415	41.1365	29.69
KLMA_10419	folD	K00295	methylenetetrahydrofolate dehydrogenase [NAD+]	8.69333	20.44	58.8	115.95	1.39572	2.99521	19.701	7.74404
KLMA_10420	RAD7	K15082	DNA repair protein RAD7	21.7067	28.3067	73.85	38.6567	9.84196	9.5411	41.6867	53.7138
KLMA_10421	PRP39	K13217	pre-mRNA-processing factor 39	2.71667	9.31	19.96	47.7333	1.75756	1.22528	8.9751	12.2296
KLMA_10422	BFA1	K02181	mitotic check point protein BFA1	5.43	0.82	0.87	3.84667	5.18636	0.55	0.262106848441623	4.51293
KLMA_10423			hypothetical protein	1.09333	0.263333333333333	1.80333	3.31667	0.202319878739914	0.119303534454489	0.817394233728947	0.532008771857507
KLMA_10424	GSF2		glucose-signaling factor 2	115.817	50.36	77.0367	139.47	54.5326	8.9634	9.39814	45.9993
KLMA_10425	RSE1	K12830	pre-mRNA-splicing factor RSE1	1789.03	694.75	752.947	913.523	1213.12	18.7735	250.99	696.794
KLMA_10426	AIM32		RX_Fd_Sucrase	2.86	4.23	20.4667	7.95333	4.89317	3.4952	2.19919	13.7756
KLMA_10427	GAL80		galactose/lactose metabolism regulatory protein GAL80	170.243	0.183333333333333	28.2	48.3267	47.9642	0.317542648054294	48.8438	83.7042
KLMA_10428	SUR7		protein SUR7	4.9	501.177	161.723	72.8333	8.48705	75.5815	82.0185	126.151
KLMA_10429		K03885	NADH dehydrogenase	27.0733	15.7767	4.98	0.166666666666667	8.00236	1.7786	4.33419	0.288675134594813
KLMA_10430	PES4		RRM	0.123333333333333	0.57	0.543333333333333	4.03	0.0665832811847939	0.12	0.513257570166611	2.22421
KLMA_10431	LSB3		DUF500 super family	39.0233	72.8133	106.077	129.587	5.13802	2.85364	44.3971	27.3382
KLMA_10432	YSD83		NADB_Rossmann super family	33.3633	73.1833	196.79	53.46	13.5779	12.9142	122.186	16.8811
KLMA_10433	ARG4	K01755	argininosuccinate lyase	111.953	10.21	33.88	13.2833	96.9864	1.33638	32.4841	23.0074
KLMA_10434	DED81	K01893	asparaginyl-tRNA synthetase	698.223	271.843	1446.26	380.597	841.018	52.0584	284.403	300.936
KLMA_10435		K01881	putative prolyl-tRNA synthetase YHR020W	11.0433	8.97	69.92	39.66	5.07043	1.76881	8.86907	11.4092
KLMA_10436	HIS2	K04486	histidinol-phosphatase	11.0767	0.57	3.09	6.97333	4.02768	0.281602556806574	1.11727	0.981546398971201
KLMA_10437	DAO1	K00273	D-amino-acid oxidase	17.9667	2.59	7.04333	1.84	15.0286	0.141067359796659	3.31194	3.18697
KLMA_10438			hypothetical protein	4.52667	2.38	10.9533	4.61	4.27693	2.76295	8.01582	7.98475
KLMA_10439	PGS1	K00995	CDP-diacylglycerol--glycerol-3-phosphate 3-phosphatidyltransferase	43.06	31.2033	82.9767	188.02	53.8441	8.86193	62.0027	101.659
KLMA_10440			hypothetical protein	52.6167	9.12333	6.54	121.253	24.089	0.588585875920697	3.63885	16.9095
KLMA_10441	RER1		protein RER1	0.383333333333333	8.43333	8.8	3.2	0.332916	7.61583	5.71123	5.54256
KLMA_10442	DOM34	K06965	protein DOM34	8.93667	4.35667	10.0333	18.5367	0.952592952594828	6.61127	4.57827	32.1064
KLMA_10443			hypothetical protein	0.266666666666667	0.496666666666667	0	0	0.333066559914581	0.545191097995312	0	0
KLMA_10444	AML1		N(6--adenine-specific DNA methyltransferase-like 1	42.79	22.8933	39.4067	149.23	32.6375	7.52625	13.8684	12.6931
KLMA_10445	TFC3	K15204	transcription factor tau 138 kDa subunit	10.6067	5.03333	9.42333	19.3233	4.96171	0.892263040438936	2.70001	3.7843
KLMA_10446	NUP60		uncharacterized protein DDB_G0271670	40.2033	47.7967	95.7267	57.9133	30.7116	14.3809	41.8564	30.1868
KLMA_10447			hypothetical protein	38.22	43.5633	86.19	47.5733	29.3765	13.6736	45.2985	25.2988
KLMA_10448	ERP1		protein ERP1	19.5467	17.7767	58.6333	59.19	5.61521	4.05658	19.2895	23.2338
KLMA_10449	SWD1	K14961	COMPASS component SWD1	5.90667	3.18667	15.84	31.2	3.5579	1.18779	9.64574	4.23465
KLMA_10450	CDH1	K03364	APC/C activator protein CDH1	0.586666666666667	0.536666666666667	2.2	1.67333	0.848842	0.328836332137027	1.91792	2.8983
KLMA_10451	RFA1	K07466	replication factor A protein 1	17.4867	80.86	393.307	80.4067	14.8036	19.6636	57.2918	23.5776
KLMA_10452	RPN14	K11887	26S proteasome regulatory subunit RPN14	64.33	52.19	385.983	110.187	27.8823	13.8673	205.73	33.0826
KLMA_10453	COG7		conserved oligomeric Golgi complex subunit 7	3.99667	2.74	7.39333	0	3.53228	3.56622	6.34221	0
KLMA_10454	PMC1	K01537	calcium-transporting ATPase 2	146.407	114.16	174.05	200.653	43.2622	15.6654	120.593	44.382
KLMA_10455			hypothetical protein	0	0	0	0	0	0	0	0
KLMA_10456	SEN34	K15323	tRNA-splicing endonuclease subunit SEN34	53.79	26.05	130.537	0.683333333333333	9.10786	4.0728	111.047	0.630026454471027
KLMA_10457	PMA1	K01535	plasma membrane ATPase	145.85	125.04	191.433	465.45	112.168	1.42979	54.6837	101.376
KLMA_10458	KYE1	K00354	enoate reductase 1	280.123	173.58	165.64	472.77	170.45	48.8674	29.0529	104.982
KLMA_10459	PUF4		pumilio homology domain family member 4	47.41	40.45	121.863	102.113	17.4468	5.04423	49.4513	9.22782
KLMA_10460	PDR1		GAL4-like Zn2Cys6 binuclear cluster DNA-binding domain	23.6	14.8567	39.4267	87.35	9.39291	2.24099	23.9443	30.7269
KLMA_10461	SPC97		spindle pole body component alp4	11.0067	24.8367	42.38	36.5433	10.1633	1.84232	40.612	32.7139
KLMA_10462	ENO	K01689	enolase	4316.47	3556.4	10738.7	797.95	613.9	437.234	4969.22	291.253
KLMA_10463		K14686	ctr super family	0	0	0	0	0	0	0	0
KLMA_10464	FMO1		thiol-specific monooxygenase	0	0	0.586666666666667	0	0	0	1.01614	0
KLMA_10465	STB5		protein STB5	18.4667	10.6467	45.05	13.2633	14.7102	0.750488729651108	15.3263	16.0604
KLMA_10466	SVP26		erv26 super family	10.3233	48.4933	2.32667	0	9.50416	9.82447	2.77635	0
KLMA_10467			hypothetical protein	8.29667	0.436666666666667	143.147	0.98	11.1291	0.756329	72.238	1.69741
KLMA_10468	GND1	K00033	6-phosphogluconate dehydrogenase	99.9	303.493	310.03	88.79	24.2931	54.5058	114.919	25.8093
KLMA_10469	SSP1	K12783	hypothetical protein	0.0266666666666667	0.0466666666666667	0.203333333333333	0.263333333333333	0.0461880215351701	0.0808290376865476	0.352183664205672	0.456106712659804
KLMA_10470			hypothetical protein	0.0266666666666667	0.0466666666666667	0.203333333333333	0.263333333333333	0.0461880215351701	0.0808290376865476	0.352183664205672	0.456106712659804
KLMA_10471	MTM1	K15119	mitochondrial carrier protein MTM1	5.26667	0.546666666666667	16.1367	10.9967	1.29187	0.396274315762873	2.11115	6.43915
KLMA_10472			hypothetical protein	0.336666666666667	0.406666666666667	1.14	0.636666666666667	0.293655	0.235017729827631	1.15529	1.10274
KLMA_10473	RAD2	K10846	DNA repair protein RAD2	8.98333	9.37333	13.34	11.08	3.66182	2.08678	4.39253	3.20326
KLMA_10474			hypothetical protein	0.07	0.0966666666666667	1.01	2.42	0.0655744	0.167431578064991	1.3248	2.5831
KLMA_10475	TNA1		high-affinity nicotinic acid transporter	46.9767	84.8333	83.1567	147.133	26.2593	30.5723	11.3547	90.7478
KLMA_10476	KOG1	K07204	target of rapamycin complex 1 subunit KOG1	4.28333	1.79	5.04	27.1033	1.93931	0.334065861769801	1.51502	7.05346
KLMA_10477	IKI1	K11376	elongator complex protein 5	5.3	1.33333	4.44333	28.9467	4.65584	0.839781717670332	5.33322	8.14692
KLMA_10478	GPI16	K05292	GPI transamidase component GPI16	4.62667	9.17	31.42	16.7	3.16989	1.62148	15.3815	3.88004
KLMA_10479	HSH155		U2 snRNP component HSH155	3.15333	3.17667	16.3933	13.2733	1.50248	1.11957	4.46946	2.22316
KLMA_10480	APL6		AP-3 complex subunit beta	6.20667	2.37667	14.3333	1.43	5.23345	3.58231	1.65016	0.802932126645833
KLMA_10481	ABZ2		aminodeoxychorismate lyase	22.6733	18.3867	30.1567	95.9333	8.5424	3.52667	13.5642	12.9294
KLMA_10482	BUD32	K08851	serine/threonine-protein kinase BUD32	3.68	0.89	7.98333	0	3.47691	1.31465	7.8345	0
KLMA_10483	MES1	K01874	methionyl-tRNA synthetase	30.6367	7.6	41.5967	32.1433	21.6116	2.58789	19.6586	27.8371
KLMA_10484	HAS1	K13179	ATP-dependent RNA helicase HAS1	7.51667	12.0867	61.9367	23.2733	1.24163	1.68693	11.0028	16.3779
KLMA_10485			hypothetical protein	65.5567	3.89	7.17667	36.86	24.9893	1.14162	1.72291	21.6691
KLMA_10486			uncharacterized protein YGR266W	5.11	46.3633	30.28	30.1333	1.74963	40.3411	27.1805	30.3319
KLMA_10487	TDA1	K08286	probable serine/threonine-protein kinase YMR291W	1149.65	307.98	340.147	780.877	135.95	52.4391	80.6513	523.5
KLMA_10488	FOL2	K01495	GTP cyclohydrolase 1	1.67	0	74.8267	0	1.54204	0	28.3051	0
KLMA_10489			hypothetical protein	33.71	55.5667	10.13	114.37	8.78152	8.22254	16.9345	3.35617
KLMA_10490			EGF-like region	0.513333333333333	0.233333333333333	0.59	0.0933333333333333	0.754806818552491	0.0814452781524708	0.600249947938357	0.106926766215636
KLMA_10491	YTA7		TAT-binding homolog 7	124.477	194.1	169.77	170.26	28.4019	20.6374	10.4136	15.4844
KLMA_10492			hypothetical protein	6.14667	4.06667	3.58333	1.00333	9.97846	1.59638	5.34754	0.900129620295507
KLMA_10493	HER2	K02433	glutamyl-tRNA(Gln- amidotransferase subunit A	40.8733	10.9267	46.33	29.4067	36.9633	2.29896	7.81791	21.0053
KLMA_10494			dynamitin	3.56	5.09	13.7367	10.59	0.926768579527813	1.94013	6.96573	10.4262
KLMA_10495	SLH1	K01529	antiviral helicase SLH1	9.04667	4.72333	18.4167	11.4467	7.64929	1.30516	1.90243	4.09025
KLMA_10496	EFG1		rRNA-processing protein EFG1	0	0	311.577	0	0	0	270.973	0
KLMA_10497			uncharacterized protein YMR295C	12.6233	68.7633	152.307	306.22	11.0674	7.96176	263.803	100.711
KLMA_10498	LCB1	K00654	serine palmitoyltransferase 1	66.4167	17.8267	42.1467	97.6433	87.0956	9.58257	20.8433	122.192
KLMA_10499	PRC1	K13289	carboxypeptidase Y	206.41	153.133	87.9	751.453	243.034	29.8187	29.2453	380.08
KLMA_10500	LIP1		ceramide synthase subunit LIP1	8.34667	38.3567	70.3133	67.22	7.25849	7.4869	3.58012	116.428
KLMA_10501	TAF1	K03125	transcription initiation factor TFIID subunit 1	2.51	2.3	9.55	2.83667	1.76907	0.658255269633293	2.85932	2.82015
KLMA_10502			rtt102p super family	21.4467	36.08	100.333	103.977	19.3892	12.9504	4.37952	4.1077
KLMA_10503	RNH70	K14570	RNA exonuclease 1	2.26	1.25667	5.9	6.93333	0.663626400921482	0.461121820491433	3.73991	6.01097
KLMA_10504	DYN3		cytoplasmic dynein intermediate light chain DYN3	0	0.123333333333333	2.77	3.01	0	0.115902257671425	2.40119	5.21347
KLMA_10505	ADE4	K00764	amidophosphoribosyltransferase	45.11	89.4167	211.113	47.4167	41.7564	7.12444	186.056	42.3155
KLMA_10506	ATM1	K05663	iron-sulfur clusters transporter ATM1	0.13	0.673333333333333	1.92667	1.07333	0.225166604983954	0.602107410129898	3.33708	1.85907
KLMA_10507	PRE5	K02725	proteasome component PRE5	604.873	908.103	2183.43	934.153	541.424	239.023	150.775	708.875
KLMA_10508	TGL3	K14675	lipase 3	75.3433	46.9967	98.3867	48.0833	52.0682	12.6659	55.3795	16.3096
KLMA_10509	ELP6	K11377	elongator complex protein 6	16.3533	26.7633	320.18	102.633	20.0436	6.7617	47.9459	99.5119
KLMA_10510	SKN7	K02485	HSF_DNA-bind super family	65.0167	34.69	316.33	113.037	57.0275	6.73581	56.885	82.6058
KLMA_10511	SET5		potential protein lysine methyltransferase SET5	0.18	1.88667	10.68	9.05667	0.311769145362398	1.92087	5.24051	15.6866
KLMA_10512	FMP10		uncharacterized mitochondrial membrane protein FMP10	73.74	99.0333	326.163	2.38333	70.419	20.6507	35.0515	2.12491
KLMA_10513	FAU1	K01934	5-formyltetrahydrofolate cyclo-ligase	62.6467	10.8	12.5633	45.6267	8.74074	0.551089829338194	7.52881	36.9326
KLMA_10514	BAT1	K00826	branched-chain-amino-acid aminotransferase	2935.07	150.31	582.52	556.367	1366.46	34.2887	87.2565	438.762
KLMA_10515			GAL4-like Zn2Cys6 binuclear cluster DNA-binding domain	2.74667	1.01333	3.05333	16.2967	3.18544	0.591805148113239	3.48497	16.79
KLMA_10516	PGU1	K01184	polygalacturonase	0	1.62333	78.6433	0.956666666666667	0	1.34656	24.5659	0.342101349505279
KLMA_10517			uncharacterized protein conserved in bacteria	0	0	0	0	0	0	0	0
KLMA_10518	INU1	K01193	inulinase	12940	4455.11	548.35	626.627	4755.58	1365.52	241.863	368.003
KLMA_10519	ARN1	K08197	siderophore iron transporter ARN1	386.867	416.463	672.853	563.267	212.327	107.024	112.552	231.776
KLMA_10520		K07734	uncharacterized protein AN0679	56.8633	130.617	20.0767	47.5533	7.06653	5.56367	7.46351	40.3769
KLMA_10521	FMP23		protein FMP23	1.44333	5.74333	0.55	18.3733	0.941134067672259	1.88617	0.711898869222307	5.25045
KLMA_10522	ZTA1	K00344	probable quinone oxidoreductase	32.9967	75.4367	34.5167	51.4567	12.1355	14.5378	8.29772	21.5377
KLMA_10523		K12770	hypothetical protein	0.393333333333333	0.346666666666667	0.0633333333333333	1.74333	0.340196021924615	0.453578365151308	0.109696551146029	3.01954
KLMA_10524	SES1	K01875	seryl-tRNA synthetase	197.387	120.533	541.857	230.437	187.089	38.2795	295.651	171.487
KLMA_10525			atg31 super family	2.14667	0.95	0.4	0	0.297377425729213	1.07699	0.692820323027551	0
KLMA_10526	FAL1	K13025	ATP-dependent RNA helicase FAL1	2.74333	2.91667	56.1833	23.7833	3.32724	0.717031	36.9726	6.8336
KLMA_10527	TLG2	K08489	t-SNARE affecting a late Golgi compartment protein 2	4.66333	5.79333	14.8333	42.52	1.03104	1.2454	7.40042	20.6497
KLMA_10528			pH-response regulator protein palI/RIM9	3.47	14.83	23.5367	11.7367	2.40689	0.695413546028549	8.00681	17.0596
KLMA_10529			hypothetical protein	0	0	0	0	0	0	0	0
KLMA_10530			UPF0726 protein YFR011C	26.29	16.7267	25.21	48.8233	33.6134	4.85718	22.8495	34.5724
KLMA_10531	UBP6	K11843	ubiquitin carboxyl-terminal hydrolase 6	3.55	48.19	124.68	59.3867	3.9911	14.7557	45.495	53.3055
KLMA_10532	TAT2		tryptophan permease	197.483	309.577	102.067	18.3033	44.0251	51.384	94.0837	17.2541
KLMA_10533	DIS3	K12585	exosome complex exonuclease DIS3	25.6133	40.5933	249.027	64.0167	11.4532	4.56927	58.2835	32.7124
KLMA_10534	GCN20	K06158	protein GCN20	6.24333	5.01333	16.4433	10.44	3.63277	0.741979	2.74216	11.765
KLMA_10535	TSR4	K14801	uncharacterized protein YOL022C	11.7	19.8433	88.2	36.4633	1.72809	2.91874	16.3631	7.07043
KLMA_10536	IFM1	K02519	translation initiation factor IF-2	0.443333333333333	0	4.87333	2.08	0.522908532473255	0	5.2189	2.36989
KLMA_10537			trimethyllysine dioxygenase	1.67667	0.983333333333333	1.65333	6.94333	1.89975	1.70318	1.98167	12.0262
KLMA_10538			hypothetical protein	118.447	167.73	49.9067	101.257	77.331	22.6307	1.77528	17.0302
KLMA_10539			inorganic pyrophosphatase	11.4633	15.02	36.7467	10.0867	2.255	3.83579	18.4291	8.73808
KLMA_10540	PGK	K00927	phosphoglycerate kinase	451.233	238.69	503.207	97.1667	126.209	25.7285	223.576	49.1326
KLMA_10541	POL4	K10981	DNA polymerase IV	46.4167	112.503	245.443	766.17	59.8213	7.84772	37.0136	265.039
KLMA_10542			HAD_like super family	44.13	86.1067	234.323	749.577	61.3068	31.0423	41.0494	251.36
KLMA_10543			uncharacterized protein YCR016W	1.74	26.1833	65.25	21.3133	2.30996	1.93846	25.5694	18.4425
KLMA_10544			glycoside hydrolase	5.21333	0.396666666666667	4.14667	14.03	6.47408	0.369098	6.27436	22.5356
KLMA_10545	HGT1		high-affinity glucose transporter	1.05333	17.8933	2.35	3.16333	1.13778	0.981138794123102	2.33051	2.83641
KLMA_10546	HGT1		high-affinity glucose transporter	6.73667	0.846666666666667	1.7	7.27333	8.54509	0.602522475376092	0.108167	0.574920284329344
KLMA_10547	HGT1		high-affinity glucose transporter	504.53	348.583	118.603	171.2	52.4521	75.6006	34.6564	53.3355
KLMA_10548	CWH43		protein CWH43	12.93	4.86333	4.48333	3.94667	14.4828	0.688500786733997	2.8885	5.16324
KLMA_10549	GLC3	K00700	1,4-alpha-glucan-branching enzyme	41.27	0.0466666666666667	278.45	9.85667	71.4125	0.0808290376865476	234.83	8.65261
KLMA_10550	UBC8	K10576	ubiquitin-conjugating enzyme E2-24 kDa	662.313	376.47	355.963	502.16	666.432	64.8692	207.845	332.098
KLMA_10551			N-terminal acetyltransferase C complex subunit MAK31	19.09	25.2833	25.4167	59.85	10.8559	3.29716	9.73551	14.4637
KLMA_10552	MAK32		protein MAK32	9.32667	16.96	18.4333	4.18	8.61975	2.30371	3.86529	7.23997
KLMA_10553	VAC8	K08332	vacuolar protein 8	65.7067	24.9967	43.89	157.49	67.7512	10.4682	14.2132	136.696
KLMA_10554	TY1B-DR6		RVT_2 super family	0	0	0	0	0	0	0	0
KLMA_10555			hypothetical protein	0	0.07	0	1.27	0	0.121243556529821	0	1.32842
KLMA_10556	EDC3	K12615	enhancer of mRNA-decapping protein 3	6.51667	6.94333	18.33	6.40333	3.60956	1.53142	4.22909	11.0217
KLMA_10557	rhb1	K07208	GTP-binding protein rhb1	49.4667	108.207	571.237	142.623	42.5346	21.324	348.612	121.415
KLMA_10558	ARDH		D-arabinitol 2-dehydrogenase [ribulose-forming]	1215.15	384.6	303.783	535.363	223.03	50.0408	102.193	202.877
KLMA_10559	NPP1		sulfatase super family	0.856666666666667	0	15.7	2.58	1.48379	0	19.2867	4.46869
KLMA_10560			glutathione transferase 3	20.3267	50.3033	22.4167	78.4167	3.57315	1.69158	2.40754	73.0537
KLMA_10561			plasma membrane ATPase proteolipid 2	469.393	482.52	344.417	624.687	309.55	94.3897	223.166	121.362
KLMA_10562	EAF5	K11398	chromatin modification-related protein EAF5	31.1967	50.3	100.84	65.8533	8.25162	6.45126	16.7703	42.0847
KLMA_10563	MMS21		e3 SUMO-protein ligase MMS21	0	4.24333	6.06333	1.19333	0	3.69292	5.41315	2.06691
KLMA_10564	SLM5	K01893	asparaginyl-tRNA synthetase	13.9433	2.69333	23.6733	7.27333	8.89339	4.43322	20.7044	12.5978
KLMA_10565			PGA2 super family	14.7833	21.1633	59.62	40.2667	8.78436	3.86153	22.0745	35.3776
KLMA_10566	RPC31	K03024	DNA-directed RNA polymerase III subunit RPC7	0	0	0	0	0	0	0	0
KLMA_10567			hypothetical protein	20.14	25.9	97.4067	66.8433	12.878	6.82988	68.9578	12.6961
KLMA_10568	INN1		uncharacterized protein YNL152W	6.47	2.37	11.33	7.70667	2.54157	1.2766	6.92405	6.81535
KLMA_10569	THO2	K12879	THO complex subunit 2	1.15	1.01333	1.94	2.54667	1.08347	0.810082300345671	1.29085	3.20016
KLMA_10570			SF3b10 super family	5.2	10.49	31.0633	75.2133	2.08804	2.21502	3.87888	10.2526
KLMA_10571			nucleotide-binding	165.28	77.3133	166.163	102.53	15.8431	19.4849	34.3166	7.24002
KLMA_10572	SRV2		adenylyl cyclase-associated protein	42.79	16.14	57.1367	7.33667	31.4789	4.20565	7.40216	10.4885
KLMA_10573			37S ribosomal protein NAM9	12.42	3.89333	39.5033	15.67	11.1605	0.932165936587115	5.18614	4.83268
KLMA_10574	EAF7	K11399	chromatin modification-related protein EAF7	5.57333	8.95333	37.4833	24.68	5.35211	1.90132	13.3701	6.74445
KLMA_10575	FCP1	K15732	RNA polymerase II subunit A C-terminal domain phosphatase	3.43667	4.58333	40.9	8.33333	1.92461	1.45552	20.5279	4.96408
KLMA_10576	TAF8	K14649	transcription initiation factor TFIID subunit 8	1.70333	1.29	7.04	0.356666666666667	1.69506	0.911482309208467	10.5582	0.617765
KLMA_10577	SCS7		inositolphosphorylceramide-B C-26 hydroxylase	98.7	75.6033	307.18	65.54	19.0591	13.4956	87.0588	19.4479
KLMA_10578			uncharacterized protein YML108W	0	0	1.15667	0	0	0	2.00341	0
KLMA_10579	ZDS2		protein ZDS2	0.973333333333333	1.14667	2.80333	6.58333	0.577090403085455	0.359490380028914	2.52112	2.21315
KLMA_10580	RCE1	K08658	CAAX prenyl protease 2	18.0933	6.32333	11.4567	20.7367	14.9197	0.748754521410945	7.68222	4.46404
KLMA_10581	COQ5	K06127	ubiquinone biosynthesis methyltransferase COQ5	8.47333	3.69	35.74	0	4.30796	6.39127	33.6765	0
KLMA_10582	BUL1		ubiquitin ligase-binding protein BUL1	1.5	1.82	17.1267	1.80667	0.826014527717279	1.60084	5.07821	2.38496
KLMA_10583	CTK3	K15565	CTD kinase subunit gamma	2.1	4.51667	3.53333	0	3.63731	7.8231	6.11991	0
KLMA_10584			hypothetical protein	218.06	222.06	386.393	434.49	134.807	19.2118	108.569	42.1385
KLMA_10585	DSK2	K04523	ubiquitin domain-containing protein DSK2	241.53	117.9	217.853	741.723	138.245	16.6342	52.6578	232.983
KLMA_10586			pre-mRNA leakage protein 39	50.8033	54.9733	100.693	64.7433	30.0056	9.27328	26.8847	56.1709
KLMA_10587	URA5	K00762	orotate phosphoribosyltransferase	27.6567	11.4667	35.95	31.6033	12.4826	1.55178	8.76668	54.7386
KLMA_10588	SEC65	K03105	signal recognition particle SEC65 subunit	9.36	13.0167	53.7067	0	8.16032	3.40289	13.8209	0
KLMA_10589	RRN9	K15220	RNA polymerase I-specific transcription initiation factor RRN9	0.366666666666667	0.413333333333333	2.62	6.56667	0.285715476187996	0.302709982216202	1.74106	6.04511
KLMA_10590	MDM1		structural protein MDM1	0.38	0.31	1.21333	0.576666666666667	0.42	0.208806130178211	0.0611010092660779	0.930394181695766
KLMA_10591	TMA23	K14796	protein TMA23	2.1	0	66.7267	0	3.63731	0	61.9117	0
KLMA_10592	KYE1		enoate reductase 1	243.947	158.177	54.4133	257.003	106.022	14.2004	52.0313	228.334
KLMA_10593			hypothetical protein	180.34	206.013	69.4267	500.553	31.4726	10.2364	13.705	58.8952
KLMA_10594	SEC9	K08508	protein transport protein SEC9	6.30333	0	28.4233	116.49	5.57156	0	48.8328	201.767
KLMA_10595	TIF6	K03264	eukaryotic translation initiation factor 6	2.27	82.06	292.287	47.7133	2.22169	8.34526	62.0017	72.8796
KLMA_10596			hemocyanin	0.626666666666667	3.78333	2.97333	8.71667	0.374343870436439	1.69889	2.31215	10.0966
KLMA_10597	RLF2		chromatin assembly factor 1 subunit p90	0.46	2.01333	16.9533	10.7533	0.339558536926993	0.440151489073175	7.00167	1.91709
KLMA_10598	RRT8		DUF540	0.256666666666667	0.386666666666667	0	0	0.444559707276012	0.669726312259966	0	0
KLMA_10599	LCB2	K00654	serine palmitoyltransferase 2	7.17333	9.72333	56.2933	21.2633	6.38615	1.65488	11.1469	18.5019
KLMA_10600			uncharacterized ABC transporter ATP-binding protein YDR061W	6.43	2.08	4.19333	2.69	5.65674	0.415812457725836	1.48123	2.54513
KLMA_10601			PQ-loop super family	5.14333	1.55333	2.07667	7.69333	3.80881	0.413561764834871	1.10943	1.02026
KLMA_10602			vacuolar protein sorting-associated protein 51	119.603	78.7467	307.477	107.787	57.3125	10.3624	98.9146	28.7008
KLMA_10603	IRS4		increased rDNA silencing protein 4	13.8867	21.2267	57.16	32.62	3.96891	7.15979	24.2484	28.8014
KLMA_10604	IML2		mitochondrial outer membrane protein IML2	44.7933	28.3367	53.2633	98.0933	28.2846	5.58731	7.86309	46.437
KLMA_10605		K11968	RING finger protein YKR017C	0.826666666666667	0.863333333333333	5.22	18.25	0.733575717518876	0.486449723335653	2.88423	31.6099
KLMA_10606	ARP4	K11400	actin-related protein 4	2.98667	1.98	6.81667	6.96667	0.836799	0.512932744129286	2.5725	6.10305
KLMA_10607	FCJ1		uncharacterized protein YKR016W	76.2367	77.1267	50.6233	222.85	40.1116	15.272	26.713	151.237
KLMA_10608			hypothetical protein	19.1	72.62	44.74	375.877	1.76247	4.58267	14.7258	168.909
KLMA_10609	YPT52	K07976	GTP-binding protein YPT52	20.5733	6.49667	19.9533	14.5233	5.78247	1.85141	9.75759	25.1552
KLMA_10610	SCP160		protein SCP160	7.48	20.3	32.3933	43.69	3.35868	10.5468	19.3303	41.4578
KLMA_10611	PRY3		SCP_PRY1_like	0	0	0	0.883333333333333	0	0	0	1.52998
KLMA_10612	PRY2		protein PRY1	219.693	910.363	1197.72	157.227	48.6806	84.8416	500.452	49.3826
KLMA_10613			uncharacterized protein KLLA0D02464g	6.60333	17.19	21.81	11.08	4.29763	15.0963	10.7504	18.8888
KLMA_10614	MPD1	K09584	PDI_a_MPD1_like	44.5233	30.47	27.8833	127.757	13.332	2.47516	23.0204	11.3701
KLMA_10615	rplM	K02871	54S ribosomal protein L23	6.85333	5.5	66.96	0	0.567655999116836	0.278747197295327	65.4196	0
KLMA_10616	CRN1		DUF1900 super family	3.16667	10.8967	31.1867	19.4833	2.48888	0.854712427272081	2.61659	17.0026
KLMA_10617	MAG2		RING-finger protein MAG2	53.0933	10.8967	34.6	55.9567	43.3559	2.20867	15.6129	32.5163
KLMA_10618	SPC2	K12947	signal peptidase complex subunit SPC2	5.67333	9.65	6.50333	82.7033	1.79023	2.13063	0.530125771240498	46.2323
KLMA_10619	TDA5		uncharacterized oxidoreductase YLR426W	58.88	4.68333	29.4633	15.01	21.1622	0.803264174063137	15.0719	13.2142
KLMA_10620	TUS1		rho1 guanine nucleotide exchange factor TUS1	0.946666666666667	3.42	11.09	2.44667	0.610027321792503	2.91481	5.68838	4.02319
KLMA_10621	CYB2	K00101	cytochrome b2	29.4667	16.3533	30.5667	2.84333	31.5486	27.9705	27.0512	4.9248
KLMA_10622	YKT6	K08516	synaptobrevin homolog YKT6	58.71	208.81	292.403	140.903	69.0669	79.387	8.2406	122.058
KLMA_10623	MIA40		mitochondrial intermembrane space import and assembly protein 40	15.3133	34.1067	61.5833	125.533	6.86182	17.1089	22.3286	67.9311
KLMA_10624	SPP382	K13103	pre-mRNA-splicing factor SPP382	9.86333	4.98	19.3067	18.3533	4.23993	1.5609	9.79932	16.0379
KLMA_10625	ATG17	K08329	autophagy-related protein 17	3.22	3.43667	5.01667	22.13	2.46098	2.80703	4.28581	19.4048
KLMA_10626	MST1	K01868	threonyl-tRNA synthetase	2.44667	2.01333	14.7633	0	1.95659	2.5349	2.84651	0
KLMA_10627		K07050	uncharacterized protein YNL040W	1.14333	1.34	5.46	0	1.03905	1.4152	7.3983	0
KLMA_10628	SDS22	K01768	protein phosphatase 1 regulatory subunit SDS22	382.907	141.613	416.267	780.317	403.873	6.37628	404.316	672.961
KLMA_10629	ACP1	K03955	acyl carrier protein	8.23667	9.88667	26.47	0	14.2663	17.1242	45.8474	0
KLMA_10630			DOCK-like protein YLR422W	29.8033	23.87	58.6667	97.0633	18.5038	1.87086	6.27989	66.6473
KLMA_10631	RPN13	K06691	26S proteasome regulatory subunit RPN13	10.6333	28.0533	76.3167	95.3233	6.50723	6.38775	14.0464	16.0904
KLMA_10632			hypothetical protein	0	0.08	0.803333333333333	1.86333	0	0.0854400374531753	1.39141	3.22739
KLMA_10633	URA4	K01465	dihydroorotase	3.28667	5.68	22.04	17.5767	1.06463	0.343947670438397	16.7505	1.40742
KLMA_10634	DPH2		diphthamide biosynthesis protein 2	3.94333	16.2267	120.153	68.52	2.45728	3.14932	33.6212	52.5645
KLMA_10635	DAL5	K08192	allantoate permease	9.81667	7.71333	9.23333	32.8833	5.76824	0.853307291269291	8.00681	30.4979
KLMA_10636	CNB1	K06268	calcineurin subunit B	7.79	2.82667	8.25	13.14	3.95956	1.27786	1.36495	22.7591
KLMA_10637			hypothetical protein	0.49	0.173333333333333	1.48667	22.98	0.442379927211893	0.170098010962308	1.3706	39.8025
KLMA_10638	CDC73	K15175	cell division control protein 73	76.5767	119.597	181.057	141.89	69.049	52.7109	152.952	148.452
KLMA_10639			putative ATP-dependent RNA helicase YLR419W	5.52667	9.36	48.55	30.8667	1.85193	3.95941	34.0998	16.4553
KLMA_10640	NPY1		NADH pyrophosphatase	35.8733	30.1133	36.7733	38.7733	11.4166	2.14964	14.2218	32.8111
KLMA_10641	HRR25	K14758	casein kinase I homolog HRR25	735.563	94.64	343.967	418.193	823.706	21.2556	9.10176	161.415
KLMA_10642	TPK2	K04345	cAMP-dependent protein kinase type 2	17.1167	38.2	20.3233	19.0633	15.9269	5.07987	18.1735	33.0187
KLMA_10643	MNP1		39S ribosomal protein L12	66.32	40.3133	219.777	53.7967	14.4711	10.453	49.9339	15.4091
KLMA_10644			hypothetical protein	0	0.02	0	0.386666666666667	0	0.0346410161513775	0	0.669726312259966
KLMA_10645	RPB9	K03017	DNA-directed RNA polymerase II subunit RPB9	35.1667	60.8733	112.837	24.63	12.2512	7.98501	58.7471	42.6604
KLMA_10646	AFT1		AFT super family	1.27	3.59667	17.8233	3.20667	1.13371	5.70144	14.1755	0.120968315410827
KLMA_10647			hypothetical protein	354.193	102.153	65.8867	109.437	287.982	44.3644	30.1769	189.55
KLMA_10648	HSF	K09419	heat shock factor protein	12.8333	30.6133	28.8733	220.06	10.8719	6.10505	24.6074	187.465
KLMA_10649	DLD1		D-lactate dehydrogenase [cytochrome]	168.163	170.21	125.487	431.62	86.8653	16.3083	13.054	377.434
KLMA_10650	MPS2		hypothetical protein	1.11	1.63333	7.21667	0.136666666666667	1.16086	1.21084	0.441172679722275	0.236713610367747
KLMA_10651			smr domain-containing protein YPL199C	5.48667	3.44333	7.77667	20.6467	1.89358	1.15578	2.34743	3.1373
KLMA_10652			hypothetical protein	4.72333	1.95667	1.17333	108.767	1.83568	0.471734388542253	0.970274875142778	59.0673
KLMA_10653	SNQ2		protein SNQ2	263.873	260.083	811.717	1130.18	206.786	36.4445	28.8853	245.739
KLMA_10654	FUR4	K03457	uracil permease	1.74667	7.77	3.87333	0.286666666666667	0.941081	0.615792172733626	4.93178	0.496521231503078
KLMA_10655	CDR4	K08711	ABC_PDR_domain2	65.84	39.73	45.0967	208.903	27.7654	9.78388	11.2408	180.955
KLMA_10656	CHS3	K00698	chitin synthase 3	20.1533	6.23333	21.6767	46.8367	17.2517	0.912816	14.1035	5.32813
KLMA_10657			uncharacterized hydrolase HI0588	1.66	4.45	4.40333	30.64	0.538144961882948	0.641326749792959	2.13271	9.50936
KLMA_10658	CHS2	K00698	chitin synthase 2	2.38	13.33	8.69667	25.2733	0.955667306126981	1.65502	1.05083	1.98596
KLMA_10659	engD	K06942	uncharacterized GTP-binding protein OLA1	20.84	26.6033	93.42	13.9167	10.5169	1.71001	14.3645	12.1483
KLMA_10660	SCO1	K07152	SCO	17.5433	2.45333	30.37	10.6767	15.6382	1.02919	7.02259	18.4925
KLMA_10661	SIT4	K15427	serine/threonine-protein phosphatase PP1-1	56.61	14.6567	38.14	67.1867	59.208	3.11362	19.8121	27.8539
KLMA_10662	THP1		nuclear mRNA export protein THP1	3.12333	3.79	17.9033	35.9433	0.220529665426975	0.380394532032205	12.0676	29.9236
KLMA_10663	NDK1	K00940	nucleoside diphosphate kinase	31.8867	33.5667	12.63	93.28	5.26341	4.25112	20.8047	18.8415
KLMA_10664	UPF3	K14328	smg4_UPF3 super family	0.156666666666667	0.31	37.8833	0	0.271354626519124	0.242487113059643	32.916	0
KLMA_10665			hypothetical protein	0.43	0	0.03	0.276666666666667	0.744781847254617	0	0.0519615242270663	0.479200723427389
KLMA_10666			peroxisomal membrane protein 2	8.26667	9.08	16.1167	11.94	2.97895	1.25455	11.5572	15.3392
KLMA_10667	SMD1	K11087	small nuclear ribonucleoprotein Sm D1	32.07	38.66	40.87	56.0167	26.437	2.9133	28.9868	49.238
KLMA_10668	PRP38	K12851	pre-mRNA-splicing factor 38	0.27	0.303333333333333	0.0633333333333333	0	0.467653718043597	0.525388744962559	0.109696551146029	0
KLMA_10669	MRPL25		54S ribosomal protein L25	4.30667	8.26667	43.4767	33.8467	3.11192	1.68245	25.226	15.7252
KLMA_10670	DPS1	K01876	aspartyl-tRNA synthetase	139.947	101.61	272.807	95.5533	81.8857	13.5177	67.8115	103.908
KLMA_10671	OCA5		uncharacterized protein YHL029C	7.93	0.623333333333333	5.41667	0	6.93645	0.540401085614503	6.70085	0
KLMA_10672	PRP19	K10599	pre-mRNA-splicing factor 19	1.60667	1.97667	13.4267	8.94667	1.42339	0.189032625050104	4.35642	9.08816
KLMA_10673	GPX2		glutathione peroxidase 2	44.2233	69.43	176.58	343.817	11.7989	2.45086	92.0383	98.9712
KLMA_10674	ENT4		epsin-4	68.5533	101.713	103.89	286.59	9.72304	38.0966	62.6745	153.458
KLMA_10675	COX19		cytochrome c oxidase assembly protein COX19	2.19667	1.71667	4.37333	0	1.90474	1.51764	3.80744	0
KLMA_10676			zinc finger	0.89	0.856666666666667	0.413333333333333	2.84	0.472863616701476	0.305013660896251	0.476060220280306	3.7968
KLMA_10677	MET17	K01740	protein MET17	16.2967	8.85333	1.39333	0	11.2862	7.69388	1.35208	0
KLMA_10678	BPT1		bile pigment transporter 1	71.6033	17.6	18.0267	117.44	16.7152	3.42799	6.62212	104.417
KLMA_10679	RAN1	K01533	putative copper-transporting ATPase 3	52.6133	29.7567	79.2567	155.69	57.9657	7.55869	65.7007	39.8462
KLMA_10680	CDC3		cell division control protein 3	8.48667	18.51	45.6033	0.573333333333333	7.21862	3.92098	40.1708	0.993042463006156
KLMA_10681	CDC12		cell division control protein 12	20.2867	55.7867	203.993	121.02	9.60209	7.7437	24.674	5.51236
KLMA_10682	TRR1	K00384	thioredoxin reductase	0	0.0233333333333333	7.61667	0	0	0.0404145188432738	6.60078	0
KLMA_10683	XYL1		NAD(P-H-dependent D-xylose reductase	106.35	250	22.6933	10.5333	65.1358	82.2671	9.5856	18.2443
KLMA_10684			vacuolar integral membrane protein YDR352W	3.96667	0	15.2033	7	3.56685	0	15.9457	12.1244
KLMA_10685	SBE2		protein SBE2	20.3167	33.24	47.5233	181.113	17.5978	28.9752	10.4969	24.8821
KLMA_10686	KIC1	K08286	serine/threonine-protein kinase KIC1	25.7067	8.8	13.9033	288.347	4.09002	2.11651	4.04295	245.246
KLMA_10687	ATP22		mitochondrial translation factor ATP22	37.1433	60.6633	70.77	173.087	2.93205	2.32302	27.1524	118.541
KLMA_10688	BIG1		protein BIG1	0.54	0.463333333333333	2.83333	0	0.578186821018951	0.455228880161764	2.59679	0
KLMA_10689	PEP12	K08488	syntaxin PEP12	149.067	135.847	198.96	408.04	77.1436	18.9901	59.7424	72.7417
KLMA_10690	CIA1		probable cytosolic iron-sulfur protein assembly protein 1	5.85	5.06	22.0233	22.9733	2.5199	1.90819	9.97401	4.6032
KLMA_10691	CYC2		cytochrome c mitochondrial import factor CYC2	2.68	0.87	5.54	5.19333	1.54243	0.446766158073774	5.42398	6.41194
KLMA_10692	MSW1	K01867	tryptophanyl-tRNA synthetase	3.49333	0.0533333333333333	7.93667	4.63667	3.34081	0.0472581562625261	9.61409	5.33659
KLMA_10693	HIR2		protein HIR2	115.057	349.153	111.057	81.48	10.6536	10.8727	49.7577	35.2397
KLMA_10694	CKB2	K03115	casein kinase II subunit beta'	103.683	273.77	302.33	104.797	121.099	178.112	91.9584	96.6101
KLMA_10695	NDE1	K03885	external NADH-ubiquinone oxidoreductase 1	175.99	38.7067	59.79	105.143	229.023	67.0419	51.905	182.114
KLMA_10696			GAL4	9.37	72.8	7.21	13.45	7.97747	65.2261	6.24774	22.7956
KLMA_10697			hypothetical protein	10.92	9.24333	8.00667	55.9933	9.90941	0.100166528008778	3.05667	22.1447
KLMA_10698	SUB2	K12812	ATP-dependent RNA helicase SUB2	45.5733	37.67	116.73	29.1	29.6658	7.26141	16.0272	18.3772
KLMA_10699			hypothetical protein	0	0.09	5.71667	0.0233333333333333	0	0.155884572681199	9.90156	0.0404145188432738
KLMA_10700	RPS16	K02960	40S ribosomal protein S16	75.5533	40.1767	178.16	186.497	59.8724	8.94562	67.8932	42.7192
KLMA_10701	RPL13A	K02873	ribosomal_L13e super family	367.447	741.58	928.323	701.723	97.1112	50.2463	250.973	290.929
KLMA_10702	RPP1A	K02942	60S acidic ribosomal protein P1-alpha	190.597	137.953	394.893	303.093	28.5211	21.9908	102.853	49.7964
KLMA_10703	SIP5		protein SIP5	33.3367	102.243	84.21	38.53	30.4105	14.0859	51.1668	66.7359
KLMA_10704	bioA		uncharacterized aminotransferase C1771.03c	6.75333	1.77667	4.56333	3.01667	0.590451804411955	0.695005995177979	2.07278	2.65899
KLMA_10705	UTR4	K09880	enolase-phosphatase E1	106.91	41.8967	36.7333	168.423	58.3173	8.10609	13.3283	54.4604
KLMA_10706	RAD23	K10839	UV excision repair protein RAD23	5.09	8.07667	14.82	45.6967	4.58051	0.665306946704552	13.262	58.8228
KLMA_10707	ANP1	K05533	mannan polymerase II complex ANP1 subunit	23.3767	21.42	51.5033	341.32	17.171	2.17401	44.4339	295.98
KLMA_10708	HYP2	K03263	eukaryotic translation initiation factor 5A-2	224.187	188.67	553.797	604.82	22.0094	18.3108	174.594	51.3483
KLMA_10709	MCM3	K02541	DNA replication licensing factor MCM3	0.08	0.576666666666667	13.9533	1.70333	0.105830052442584	0.453578365151308	22.8132	2.80432
KLMA_10710	SPF1	K14950	probable cation-transporting ATPase 1	23.8167	11.9333	46.6333	15.5167	14.0768	0.702163323830955	16.3684	9.425
KLMA_10711	TAH11	K12414	hypothetical protein	2.39333	3.74	21.45	151.513	1.03693	1.49228	7.30148	115.36
KLMA_10712		K04043	heat shock protein SSC1	568.487	271.21	875.653	593.18	259.896	112.701	298.008	210.029
KLMA_10713	VPS55		vacuolar protein sorting-associated protein 55	12.22	66.3	47.1133	0	21.1657	62.048	45.0168	0
KLMA_10714	BUD16	K00868	putative pyridoxal kinase BUD16	130.237	108.09	125.9	95.9567	94.8319	15.2131	43.0731	40.8764
KLMA_10715	SOU2		sorbose reductase homolog SOU2	4.07	103.457	3.19667	15.0933	0.898387444257766	18.8759	1.57646	20.8158
KLMA_10716		K03504	DNA polymerase delta subunit 3	0.886666666666667	0.0833333333333333	10.0233	4.22667	0.305505046330389	0.0737111479583199	5.27722	7.3208
KLMA_10717	VMA3	K02155	v-type proton ATPase subunit c	18.1367	32.5767	43.9533	45.4267	6.07925	12.4257	24.503	15.6294
KLMA_10718	NUP85	K14304	nucleoporin NUP85	4.38667	8.81	22.97	18.8633	1.71652	3.08798	12.1593	5.66445
KLMA_10719	URB2	K14862	nucleolar pre-ribosomal-associated protein 2	2.00333	7.17667	19.29	14.9133	1.51133	1.24456	9.57037	4.63077
KLMA_10720	GEF1	K05393	protein GEF1	7.22333	3.73	6.30333	122.71	2.86643	0.920163029033443	2.15328	54.9391
KLMA_10721	SNU13	K12845	13 kDa ribonucleoprotein-associated protein	213.937	450.273	947.393	483.817	56.9969	127.233	300.446	240.082
KLMA_10722	HUL4	K12232	probable E3 ubiquitin-protein ligase HUL4	6.05667	9.83667	23.4933	0.0233333333333333	10.4905	11.2566	17.2902	0.0404145188432738
KLMA_10723	RIP1	K00411	cytochrome b-c1 complex subunit Rieske	51.7667	59.9733	125.78	115.52	45.9113	4.14794	50.4256	100.985
KLMA_10724			uncharacterized protein YEL023C	0.41	0.0966666666666667	0.456666666666667	5.32333	0.650461374717977	0.167431578064991	0.790969868789787	4.69621
KLMA_10725	RAD26	K10841	DNA repair and recombination protein RAD26	1.28667	0.0666666666666667	3.7	0	1.83664	0.0702376916856849	5.19573	0
KLMA_10726	PET191		mitochondrial protein PET191	16.8967	0	17.6133	1.51	7.30026	0	8.51858	0.903161115194847
KLMA_10727	RAV1		regulator of V-ATPase in vacuolar membrane protein 1	5.00667	4.40667	6.09	16.93	1.84278	0.525483903971695	2.07116	3.88263
KLMA_10728	CPR7	K01802	peptidyl-prolyl cis-trans isomerase CYP7	7.44333	7.67667	45.8533	50.8167	3.49514	2.76704	14.2237	12.8813
KLMA_10729	GEA2		ARF guanine-nucleotide exchange factor 2	8.62333	8.83667	29.9867	5.24667	4.62898	0.851723742379731	18.1597	5.1861
KLMA_10730			mito_carr super family	10.4833	50.3367	121.99	806.12	9.48501	20.8321	102.349	322.113
KLMA_10731	URA3	K01591	orotidine 5'-phosphate decarboxylase	130.187	127.403	482.067	350.427	106.165	73.4753	53.1493	129.747
KLMA_10732	TIM9		mitochondrial import inner membrane translocase subunit TIM9	10.5933	9.76	0	0	18.3482	16.9048	0	0
KLMA_10733	ALF1		cell polarity protein alp11	30.4367	21.6967	46.77	9.64667	43.9874	37.5797	68.1594	8.52747
KLMA_10734	LSM7	K12626	sm_like super family	15.65	7.85	87.8433	31.77	14.3933	13.5966	40.0186	55.0273
KLMA_10735	FUR1	K00761	uracil phosphoribosyltransferase	15.8833	10.81	21.2033	0	19.3992	3.1824	19.4345	0
KLMA_10736	ro-4		actin-like protein	7.08333	4.29	21.12	0.43	5.02992	1.04	8.17511	0.744781847254617
KLMA_10737			UPF0652 protein	34.92	25.4967	139.047	19.6967	31.832	11.8457	61.1903	17.2885
KLMA_10738			PH domain-containing protein YHR131C	8.36667	6.46667	18.23	78.2167	7.39535	5.23569	16.4042	68.9975
KLMA_10739	KTR3	K10967	probable mannosyltransferase KTR3	8.24	25.44	47.9233	2.54333	3.58536	14.4484	13.8809	4.40518
KLMA_10740			esterase_lipase super family	0.0666666666666667	12.6333	5.18667	1.43667	0.0832666399786453	4.92721	2.97467	2.48838
KLMA_10741	LDH1	K01066	putative peroxisomal lipase YBR204C	140.733	66.3867	61.4567	126.47	30.3008	14.9616	28.2341	37.514
KLMA_10742	ALD6	K00128	magnesium-activated aldehyde dehydrogenase	51.8167	1.88	144.837	83.09	89.7491	3.25626	135.274	143.916
KLMA_10743	COS111		F-box protein COS111	377.24	54.0433	134.517	295.727	203.038	2.19509	118.244	142.886
KLMA_10744	TIM50		mitochondrial import inner membrane translocase subunit TIM50	55.8067	33.4333	348.92	12.97	48.3328	7.46425	177.374	22.4647
KLMA_10745	VPS28	K12184	vacuolar protein sorting-associated protein 28	2.28667	5.63667	13.0167	4.49	3.96062	1.10645	11.309	7.77691
KLMA_10746			uncharacterized protein YPL066W	3.97667	2.62333	9.34	3.69333	1.47426	0.561456439390745	4.79365	0.540771
KLMA_10747	AAH1	K01488	adenosine deaminase	1.38333	1.75	12.6667	20.1233	0.595343038368077	0.606053	2.44238	4.47024
KLMA_10748	MCM7	K02210	DNA replication licensing factor CDC47	182.607	152.03	134.507	397.137	83.9615	16.4777	43.3204	214.545
KLMA_10749			uncharacterized protein YPL067C	46.5333	93.0267	114.36	193.51	21.9395	13.3414	14.8542	41.1665
KLMA_10750			hypothetical protein	0.563333333333333	0.453333333333333	1.5	0	0.975721954930467	0.785196366097891	2.06095	0
KLMA_10751		K13989	degradation in the endoplasmic reticulum protein 1	3.85667	4.36333	7.41667	12.9233	1.6993	0.660101002372617	2.45504	22.3839
KLMA_10752	BTS1	K00804	geranylgeranyl pyrophosphate synthetase	2.66	0.686666666666667	1.91667	3.70333	0.837197706638044	0.594670777265315	0.414045086111806	6.41436
KLMA_10753	MUK1		protein MUK1	31.6367	6.13333	18.6	105.15	13.9804	0.670621602197046	1.5025	10.3543
KLMA_10754			uncharacterized protein YPL071C	37.94	7.61667	24.45	185.51	15.2489	2.78586	7.03731	56.4999
KLMA_10755	BEM1	K11237	bud emergence protein 1	3.4	5.82667	18.68	6.11667	3.05923	1.91077	4.78072	10.5944
KLMA_10756	UBP16	K11874	hypothetical protein	35.1533	94.2167	24.5067	16.9767	7.99781	21.0916	9.33673	19.4312
KLMA_10757	YTA6	K01509	probable 26S protease subunit YTA6	3.45333	0	3.32333	12.0033	3.96941	0	2.19787	13.3738
KLMA_10758	GCR1		glycolytic genes transcriptional activator GCR1	4.27	10.4733	10.2867	10.92	3.71689	0.830020080078388	5.80634	9.46867
KLMA_10759			hypothetical protein	8.75	63.4333	4.66667	20.9933	2.16859	106.111	2.46265	15.125
KLMA_10760	TY1B-DR6		RVT_2 super family	0	0	0	0	0	0	0	0
KLMA_10761	TAF5	K03130	transcription initiation factor TFIID subunit 5	11.9367	61.8367	95.5933	125.287	12.0465	14.2223	98.8302	31.4671
KLMA_10762	GPI2	K03859	phosphatidylinositol N-acetylglucosaminyltransferase GPI2 subunit	7.23	5.42	6.41	29.6267	2.93251	1.04312	2.71663	8.49259
KLMA_10763	RAG2	K01810	glucose-6-phosphate isomerase	108.807	147.137	133.843	0	91.7922	81.7069	102.241	0
KLMA_10764	MSI1		chromatin assembly factor 1 subunit p50	0	4.45333	10.6667	16.34	0	7.7134	18.4752	28.3017
KLMA_10765	ATP4	K02127	ATP synthase subunit 4	85.7233	117.743	103.873	111.327	14.6463	28.9281	4.5333	60.3584
KLMA_10766	AIM4		hypothetical protein	3.24	4.35667	1.67	10.4	1.64885	0.266895734947813	1.44627	18.0133
KLMA_10767	MED8	K15130	mediator of RNA polymerase II transcription subunit 8	0.226666666666667	0.82	2.46	3.22333	0.392598183048946	0.334215499341368	0.900721932674008	5.58298
KLMA_10768	RIM2	K15116	mitochondrial carrier protein RIM2	0.0466666666666667	0	15.8567	0	0.0808290376865476	0	15.0079	0
KLMA_10769	RPL21A	K02889	60S ribosomal protein L21-A	970.347	538.783	1531.68	1828.25	741.646	129.034	792.565	1151.6
KLMA_10770			hypothetical protein	1.29667	0.6	5.42667	7.93	0.565184	0.180277563773199	4.5597	4.29716
KLMA_10771	LYS21	K01655	homocitrate synthase	7.40667	8.04333	16.3667	11.1867	12.8287	1.39851	14.2708	18.1956
KLMA_10772	MOT1	K15192	DUF3535	20.9267	5.95667	9.51333	34.5067	3.62539	1.42634	2.70323	32.277
KLMA_10773			hypothetical protein	5.81333	5.72333	16.9433	39.6267	5.34998	1.01928	2.66504	54.1446
KLMA_10774	GDT1		UPF0016 membrane protein YBR187W	11.3833	4.55667	18.52	21.5567	3.38668	1.1537	8.55633	10.6071
KLMA_10775	PCH2		pachytene checkpoint protein 2	0.846666666666667	0.763333333333333	3.19333	4.05	0.329292170167062	0.325627599157893	4.70069	3.44684
KLMA_10776	SEN54	K15326	tRNA-splicing endonuclease subunit SEN54	0.03	0.02	2.31333	32.7233	0.0519615242270663	0.0346410161513775	4.00681	56.6785
KLMA_10777	BRO1		vacuolar protein-sorting protein BRO1	10.7867	15.6333	24.5	40.4567	2.01778	2.57716	7.05391	12.1068
KLMA_10778	MBA1		protein MBA1	17.4867	12.0267	63.08	45.68	5.70534	2.43032	8.57121	5.8943
KLMA_10779	SEC16		hypothetical protein	43.76	14.3733	30.6	77.32	55.4208	6.23645	23.1258	27.2389
KLMA_10780	ELP3	K07739	elongator complex protein 3	18.2133	3.11	24.3867	39.34	16.033	1.5888	3.48312	15.0672
KLMA_10781	GLY1		low specificity L-threonine aldolase	0.966666666666667	1.38667	2.67667	0.573333333333333	1.45497	1.5659	2.71384	0.993042463006156
KLMA_10782	YDC1	K04711	alkaline ceramidase YDC1	202.157	6.51667	10.68	369.563	23.631	11.2872	10.6009	320.339
KLMA_10783	SOU1		sorbose reductase SOU1	0	222.403	31.7333	154.39	0	51.3159	16.5356	267.411
KLMA_10784	SMP1	K09265	MADS_MEF2_like	37.6433	38.4833	27.19	188.963	8.88988	7.70482	6.45291	163.687
KLMA_10785			hypothetical protein	30.0967	7.88	57.1733	29.95	48.9274	3.84212	77.4751	35.3107
KLMA_10786	RPS6	K02991	40S ribosomal protein S6	100.523	88.8967	481.923	345.457	36.3468	13.6411	168.804	118.323
KLMA_10787	GLR1	K00383	glutathione reductase	15.4633	99.1467	264.93	51.7933	13.4694	8.41102	148.775	89.7087
KLMA_10788	SSU1		sulfite efflux pump SSU1	75.4733	21.4933	35.5433	215.163	29.799	2.6271	5.67346	187.634
KLMA_10789	DTR1		uncharacterized transporter YBR180W	2.56667	0.02	0.13	0.0233333333333333	3.30807	0.0346410161513775	0.225166604983954	0.0404145188432738
KLMA_10790			hypothetical protein	34.9167	40.1	38.6367	76.6433	10.1919	2.04648	12.2746	33.8551
KLMA_10791	NOG1	K06943	nucleolar GTP-binding protein 1	11.4533	17.32	101.563	82.7467	3.11689	3.93684	17.6336	25.3028
KLMA_10792			hypothetical protein	1.92	0.16	0.56	2.39333	0.918041	0.277128	0.668430998682736	1.92027
KLMA_10793	SEC62	K12275	translocation protein SEC62	2.53333	1.50333	8.45	9.67	2.86151	0.454459	4.81499	9.38891
KLMA_10794	FZO1		transmembrane GTPase FZO1	4.18	0.906666666666667	2.98333	13.9033	2.83931	0.762517759356025	2.21127	13.3067
KLMA_10795	EHT1	K07019	medium-chain fatty acid ethyl ester synthase/esterase 2	15.0633	4.65	18.1867	2.83	11.1574	0.615386057690618	9.3356	4.9017
KLMA_10796	PNG1	K01456	peptide-N(4--(N-acetyl-beta-glucosaminyl-asparagine amidase	0.99	6.26	4.48	9.19667	0.975346092420531	0.857729561108862	4.85584	15.9291
KLMA_10797	MSY1	K01866	tyrosyl-tRNA synthetase	7.13667	1.98	44.1233	6.76	6.40875	1.97008	13.9251	11.7087
KLMA_10798	MGR2		protein MGR2	55.0367	34.4533	80.9767	182.153	13.1524	8.1435	25.8647	78.7963
KLMA_10799	AIM43		mitochondrial protein FMP14	0	0	4.46	0	0	0	4.11179	0
KLMA_10800	ATG21		autophagy-related protein 21	81.4433	19.79	107.797	27.2067	28.672	6.35553	55.065	47.1233
KLMA_10801			hypothetical protein	0.64	0.03	0.03	15.73	0.217025344142107	0.0519615242270663	0.0519615242270663	27.2452
KLMA_10802	ELP4	K11375	elongator complex protein 4	45.0267	80.5767	244.17	322.237	30.1644	8.22324	6.05159	200.638
KLMA_10803	FMP30		N-acyl-phosphatidylethanolamine-hydrolyzing phospholipase D	0.486666666666667	0.916666666666667	3.1	57.4367	0.234591844132172	0.840317400351399	5.12711	73.1753
KLMA_10804	ECM31	K00606	3-methyl-2-oxobutanoate hydroxymethyltransferase	13.9867	6.22	21.2133	95.71	8.84817	0.711055553385247	14.6442	21.8256
KLMA_10805			uncharacterized abhydrolase domain-containing protein YGR015C	7.56667	0.793333333333333	4.25333	0	1.61593	0.308274769213008	1.67444	0
KLMA_10806			hypothetical protein	0.146666666666667	0.346666666666667	0.816666666666667	0	0.127410099024109	0.205507501890645	1.14072	0
KLMA_10807	MSD1	K01876	aspS_bact	2.10667	0.706666666666667	20.0933	38.09	1.87362	0.657368491284252	9.05047	35.543
KLMA_10808	SWD3	K14963	COMPASS component SWD3	8.16667	8.35	11.72	17.22	1.92765	1.63588	9.2537	14.9134
KLMA_10809	UMP1	K11599	proteasome maturation factor UMP1	87.2367	71.0567	208.643	413.673	36.1382	14.4291	66.6092	144.734
KLMA_10810	SYH1		uncharacterized protein YPL105C	1.97	2.50333	9.36333	4.49	1.73491	1.28048	9.86318	7.77691
KLMA_10811	SEC66	K12273	translocation protein SEC66	46.18	9.10667	89.4467	0	8.8389	1.31074	19.1748	0
KLMA_10812	NPL4	K14015	nuclear protein localization protein 4	3.68667	32.4167	35.5267	0	3.28903	33.1755	14.0229	0
KLMA_10813	SSE1	K09485	heat shock protein homolog SSE1	126.037	39.0567	283.903	615.03	36.5839	33.9393	86.5674	532.894
KLMA_10814			oxidored-like super family	5.54333	3.33667	3.16333	721.837	4.92286	0.806370469035997	2.92852	127.043
KLMA_10815	PEX32		peroxisomal membrane protein PEX32	1.12333	0.743333333333333	2.02667	0	0.376342043005207	0.779252	1.82717	0
KLMA_10816	POP7	K14526	ribonucleases P/MRP protein subunit POP7	5.50333	3.87	6.79667	0	2.24852	0.669103878332804	5.91219	0
KLMA_10817			hypothetical protein	0.43	4.54	9.42333	69.83	0.744781847254617	3.93303	4.48385	69.1989
KLMA_10818	DAL3	K01483	ureidoglycolate hydrolase	5.12333	2.29667	1.60667	0.24	1.12269	3.83939	2.38739	0.415692193816531
KLMA_10819	TYR1	K00211	prephenate dehydrogenase [NADP+]	67.64	26.7567	166.03	0	46.1865	3.85293	53.6745	0
KLMA_10820			hypothetical protein	1.18333	0.99	3.58667	5.23333	0.728857553526979	0.0692820323027551	2.74686	1.26911
KLMA_10821	ARL1	K07942	ADP-ribosylation factor-like protein 1	151.253	102.18	214.017	304.81	110.121	38.1412	55.3607	298.063
KLMA_10822		K08869	ABC1 family protein YPL109C	14.1567	5.06333	19.42	1.67	6.24478	8.76995	16.9281	2.08727
KLMA_10823			hypothetical protein	0.15	1.19667	4.70333	36.7767	0.062449979983984	1.03002	3.02591	31.8839
KLMA_10824	str3		major facilitator superfamily	1.34	0.5	0.633333333333333	1.72	0.0556776436283002	0.298161030317511	0.548573908724552	1.5949
KLMA_10825			siderophore iron transporter	0.13	0.53	1.59	0	0.225166604983954	0.473180726572839	1.25575	0
KLMA_10826			hypothetical protein	80.3167	11.9033	13.3033	21.2767	44.9177	2.47557	3.03447	20.5308
KLMA_10827			MFS_1	102.7	14.5033	7.54333	24.3033	62.2772	5.64009	1.53709	4.33581
KLMA_10828			hypothetical protein	40.0533	0.543333333333333	14.5033	0.596666666666667	19.4613	0.335608899365516	24.0035	1.03346
KLMA_10829			hypothetical protein	127.69	6.8	2.49	3.49	117.561	5.31676	1.35104	3.3764
KLMA_10830	Nqo2		ribosyldihydronicotinamide dehydrogenase [quinone]	3040.47	3480.59	1700.39	13535.6	947.497	748.862	613.004	4256.01
KLMA_10831	YCT1		uncharacterized transporter YLL055W	6.81333	12.5233	1.95667	182.29	8.82701	2.45141	1.03718	68.7235
KLMA_10832	URA1	K00226	dihydroorotate dehydrogenase	109.637	82.37	221.36	1.6	62.8796	62.2153	34.3216	2.77128
KLMA_10833			uncharacterized protein C800.11	21.5033	70.4467	17.7333	32.7133	19.7725	62.1969	30.715	34.0952
KLMA_10834	PHO12	K01078	repressible acid phosphatase	3.97	7.11333	6.15333	25.67	2.97072	1.86875	3.40303	12.7413
KLMA_10835			flocculation protein FLO5	9.34	4.34667	5.02667	19.82	4.39031	1.08611	1.82506	9.125
KLMA_10836	FCY2	K03457	purine-cytosine permease FCY2	0	0	0	0	0	0	0	0
KLMA_10837			hypothetical protein	0	0	0	0	0	0	0	0
KLMA_20001			conserved hypothetical membrane protein	0	0	0	0	0	0	0	0
KLMA_20002			flocculation protein FLO5	124.997	42.6633	51.11	234.827	58.5334	3.17503	27.3833	37.703
KLMA_20003			conserved hypothetical membrane protein	6.98667	5.23667	2.55667	25.2233	5.0687	2.28194	1.26934	21.9491
KLMA_20004	OPT1		oligopeptide transporter 1	63.62	24.0167	7.55667	130.13	39.7536	3.69657	6.38553	17.8203
KLMA_20005	ADH4	K13954	alcohol dehydrogenase 4	1.52333	0.783333333333333	0.126666666666667	9.47	1.07565	0.0472581562625261	0.109696551146029	1.12343
KLMA_20006	DUR3		probable urea active transporter 1	8.76	1.43	2.86	26.04	2.17835	0.727530068107154	1.00015	1.98
KLMA_20007	yxeK		putative monooxygenase yxeK	14.1767	82.8333	1.77	20.66	4.36512	5.71297	1.83295	12.0711
KLMA_20008	FRE4		ferric reductase transmembrane component 4	4.07667	4.88	4.45333	12.97	0.789957804780315	0.463573079459971	0.386307304271267	4.28508
KLMA_20009	ADY2	K07034	hypothetical protein	0.993333333333333	82.8567	0.173333333333333	0.913333333333333	0.948700866097071	25	0.165630109984065	1.23618
KLMA_20010			protein crtK	8.17667	3.89667	1.39333	114.333	2.11358	0.895004655481374	1.395	7.93346
KLMA_20011	MNT4	K05538	probable alpha-1	23.9733	2.55333	12.8533	487.237	10.843	2.0378	2.9049	116.903
KLMA_20012	yciC		ras_like_GTPase super family	3.80333	1.02333	4.27667	36.3167	0.637364364655989	0.447697814751572	1.59707	14.5387
KLMA_20013			PX_Bem1p	5.07333	2.98667	5.79667	40.39	2.61575	0.816721086622192	3.99808	34.3126
KLMA_20014			hypothetical protein	19.22	57.5333	32.18	58.32	9.34019	18.4631	7.97747	50.8869
KLMA_20015	YUH1	K05609	ubiquitin carboxyl-terminal hydrolase YUH1	13.9533	2.94	6.4	36.0367	22.2053	1.53659	6.70433	45.1989
KLMA_20016	THP3		PCI super family	2.63667	1.64	5.89667	3.91667	0.997112497832283	1.26099	5.00714	6.78387
KLMA_20017	uch2	K05610	ubiquitin carboxyl-terminal hydrolase isozyme L5	14.3067	14.64	28.26	38.53	12.1785	6.33832	6.95301	37.1386
KLMA_20018	AIM25		altered inheritance rate of mitochondria protein 25	0.516666666666667	0.213333333333333	7.85667	0	0.505404128726046	0.369504172281361	6.89645	0
KLMA_20019	PPH3	K01090	serine/threonine-protein phosphatase 4 catalytic subunit	10.1467	12.3833	62.5433	9.24	2.36284	1.86618	31.3491	16.0041
KLMA_20020			protein PEA2	6.8	6.16667	19.4567	36.8433	2.44841	1.4373	11.6035	19.2883
KLMA_20021	SPT15	K03120	TATA-box-binding protein	29.6567	27.9467	105.8	142.007	21.9219	15.636	43.6822	65.6352
KLMA_20022	SCC4	K06673	sister chromatid cohesion protein 4	0.99	1.22333	3.97	22.3867	0.745050333870135	0.140118997046558	1.2377	18.4191
KLMA_20023	TPS2	K00697	trehalose-phosphatase	530.57	282.683	422.017	370.01	260.811	34.5668	52.026	330.296
KLMA_20024	IPT1		inositolphosphotransferase 1	107.83	19.97	55.29	75.2633	31.4542	22.7145	10.1352	68.3549
KLMA_20025	LSM5	K12624	U6 snRNA-associated Sm-like protein LSm5	66.0533	58.68	273.107	314.117	22.5846	7.3266	84.8887	381.457
KLMA_20026	PAA1		polyamine N-acetyltransferase 1	19.75	76.4967	61.46	79.8633	4.17601	44.4663	25.9457	92.29
KLMA_20027			hypothetical protein	0	7.39667	1.94333	0	0	12.8114	1.78842	0
KLMA_20028	DOA4	K11839	ubiquitin carboxyl-terminal hydrolase 4	1.44	0.206666666666667	2.68	1.94	1.35126	0.219620885467055	1.93031	1.05929
KLMA_20029	DOS2		protein DOS2	24.7033	32.1067	53.8633	50.8933	18.6488	9.40545	5.03546	15.6956
KLMA_20030	OCA6		putative tyrosine-protein phosphatase OCA6	1.32333	0.683333333333333	1.97333	4.85667	0.680392043849231	0.230072452356499	1.44161	4.77709
KLMA_20031	DDI1	K11885	DNA damage-inducible protein 1	4.76333	6.79	21.79	7.07667	3.79896	0.665732679083729	5.94911	6.33022
KLMA_20032	MAG1	K01247	DNA-3-methyladenine glycosylase	4.12333	2.8	2.83667	29.8033	0.980832979325906	1.40171	2.47549	7.1828
KLMA_20033	COX15	K02259	cytochrome c oxidase assembly protein COX15	146.943	15.6567	273.223	10.83	32.5374	2.284	85.9995	8.88235
KLMA_20034			hypothetical protein	5.78667	0.683333333333333	6.44667	3.71667	0.633113997107419	0.378989885529064	3.6372	2.61077
KLMA_20035	PIM1	K08675	lon protease homolog	11.65	15.1967	50.89	43.4967	8.47722	4.92951	45.1561	13.6716
KLMA_20036	HAP3		transcriptional activator HAP3	6.83	3.99	7.45667	6.11667	2.63962	1.10436	2.30934	4.13696
KLMA_20037	RFT1	K06316	oligosaccharide translocation protein RFT1	19.44	3.21	18.4	32.4233	25.8528	0.374699879903904	5.94642	36.0993
KLMA_20038	APN2	K10772	DNA-(apurinic or apyrimidinic site- lyase 2	1.81667	3.01667	21.5833	9.40333	1.69288	0.601193257890783	6.96797	16.2871
KLMA_20039	POP8	K14528	ribonucleases P/MRP protein subunit POP8	0.78	1.05667	4.19333	11.06	0.78	0.384230833397495	2.94028	0.858079250419213
KLMA_20040	VPS10		vacuolar protein sorting/targeting protein PEP1	66.0267	16.89	29.55	77.48	48.8087	2.75485	3.79542	24.1074
KLMA_20041	FUS3	K04371	mitogen-activated protein kinase FUS3	18.2867	4.78667	6.38333	14.2233	1.9572	1.82061	2.5552	12.8535
KLMA_20042	ACH1	K01067	acetyl-CoA hydrolase	746.23	193.373	193.737	197.383	525.877	55.092	24.9646	4.2404
KLMA_20043		K00604	methionyl-tRNA formyltransferase	7.29667	2.38	14.8367	16.5867	3.38314	0.370405183549043	6.20581	13.5841
KLMA_20044			hypothetical protein	0.766666666666667	0.676666666666667	5.43333	1.86333	0.262741951985847	0.406242948656753	1.03104	1.865
KLMA_20045	PGD1	K15155	mediator of RNA polymerase II transcription subunit 3	9.83667	4.55667	34.29	12.6167	11.2531	2.89374	27.4119	9.55199
KLMA_20046	TRP5	K01694	tryptophan synthase	24.07	3.44	28.6767	7.85333	20.5711	0.720902212508742	25.5504	13.6024
KLMA_20047	RRN6	K15218	RNA polymerase I-specific transcription initiation factor RRN6	0.513333333333333	1.05	5.81667	11.9867	0.580201114557128	0.576628	4.78002	11.361
KLMA_20048	CWH41	K01228	mannosyl-oligosaccharide glucosidase	2.42333	0.856666666666667	6.29667	7.31	1.56465	0.205264057577875	2.91959	1.56125
KLMA_20049	SCW11		probable family 17 glucosidase SCW11	4.25667	8.22667	13.3433	26.63	1.61976	0.187171935218219	9.71839	14.3343
KLMA_20050	MIOX5	K00469	inositol oxygenase 1	20.0233	2.66667	3.72667	0	15.0475	2.31641	6.45478	0
KLMA_20051	CGR1	K14822	rRNA-processing protein CGR1	0.156666666666667	3.80667	49.94	53.65	0.115036226178249	1.85023	18.9102	22.4292
KLMA_20052			uncharacterized membrane protein YGR149W	1.70333	0.11	2.72	0.5	2.81283	0.141774468787578	3.69144	0.866025403784439
KLMA_20053	RPL30	K02908	60S ribosomal protein L30	307.693	135.08	260.52	491.01	258.242	21.0876	240.094	129.311
KLMA_20054	RPL24	K02896	60S ribosomal protein L24	9.67333	17.4833	53.38	110.19	10.2771	3.24472	15.8597	67.0974
KLMA_20055			hypothetical protein	2.73333	0	0	0	4.73427	0	0	0
KLMA_20056	NAT2		DUF1279 super family	53.7567	6.99333	109.203	28.1767	48.0866	1.32478	13.5158	5.46222
KLMA_20057		K00365	uricase	20.6467	5.94333	14.59	19.8167	17.3757	2.10039	4.46731	5.43193
KLMA_20058	HOP2		hypothetical protein	3.85333	19.4133	7.20333	17.4033	0.926624699289487	3.0696	2.24184	5.85083
KLMA_20059	MIG1	K09467	regulatory protein MIG1	63.88	62.6933	160.92	120.38	24.7756	10.737	41.7229	29.6756
KLMA_20060	PRP24		U4/U6 snRNA-associated-splicing factor PRP24	3.27	0.696666666666667	0.72	2.7	4.46084	0.434089084559072	0.799249648107523	4.67654
KLMA_20061	NUP188	K14311	nucleoporin NUP188	7.81333	14.12	56.16	1.40333	6.47905	1.43063	20.0655	0.546839
KLMA_20062	PPA2	K01507	inorganic pyrophosphatase	0	0	1.32667	0	0	0	2.29785	0
KLMA_20063	RSN1		uncharacterized protein RSN1	984.98	1925.19	972.707	347.13	756.251	513.377	591.976	81.8808
KLMA_20064			hypothetical conserved protein	23.95	143.57	148.36	57.04	10.2274	30.4891	87.1187	12.132
KLMA_20065			DUF2410 super family	6.98333	4.40333	13.0067	5.45	3.09951	3.97588	18.2901	5.56326
KLMA_20066			hypothetical protein	0.73	1.63333	11.7533	0	1.2644	1.41959	8.65785	0
KLMA_20067	CAC2	K10751	chromatin assembly factor 1 subunit p60	40.1867	111.257	595.527	110.35	14.9474	23.4491	78.5044	55.1985
KLMA_20068	CUE1	K14022	coupling of ubiquitin conjugation to ER degradation protein 1	9.77667	0	5.20333	0	12.3385	0	9.01244	0
KLMA_20069	SAP30		transcriptional regulatory protein SAP30	12.6533	72.3133	88.2967	20.3533	11.0326	26.6321	3.71263	35.253
KLMA_20070			metallo-dependent_hydrolases	0	2.54667	6.69667	0	0	4.41096	5.88254	0
KLMA_20071			DUP super family	38.7933	24.1433	5.12667	0	10.4992	21.5469	4.84918	0
KLMA_20072			hypothetical conserved protein	0	0	10.4267	14.9533	0	0	11.7319	25.8999
KLMA_20073			hypothetical conserved protein	69.0367	1.12333	25.0167	155.423	119.108	0.115902257671425	23.8511	110.322
KLMA_20074	TSL1	K00697	trehalose synthase complex regulatory subunit TPS3	27.7533	14.1	28.5433	4.91667	8.13704	10.6882	23.9464	4.41183
KLMA_20075	TIF11	K03236	eukaryotic translation initiation factor 1A	76.23	66.9833	337.55	333.277	32.2891	18.9103	51.2417	30.648
KLMA_20076	NIPA2		magnesium transporter NIPA2	0.933333333333333	1.05	8.45667	4.30333	0.623885673287449	0.786321	2.49147	3.89872
KLMA_20077	SIF2	K04508	SIR4-interacting protein SIF2	12.0333	11.69	29.4	182.143	6.77079	3.82945	17.6242	76.8269
KLMA_20078	EXO84		exocyst complex component EXO84	5.48667	1.41	6.13333	5.88667	4.85284	0.337786915081091	1.73379	4.73513
KLMA_20079	FES1		hsp70 nucleotide exchange factor FES1	80.6233	12.4133	74.2567	491.17	37.0861	4.00924	32.7042	31.7233
KLMA_20080	EME1		crossover junction endonuclease EME1	0.5	1.38	4.75	3.76	0.264575131106459	0.499599839871872	2.17041	2.98833
KLMA_20081	SEC8	K06111	exocyst complex component SEC8	1.70667	0.843333333333333	10.7567	2.54667	1.62189	0.697877735232564	9.38205	1.97216
KLMA_20082		K11773	hypothetical protein	51.73	54.5733	148.693	100.393	43.7028	23.1959	51.2969	43.2072
KLMA_20083	DAP2	K01282	dipeptidyl aminopeptidase B	238.2	172.613	331.28	107.303	229.487	18.497	50.9445	62.6515
KLMA_20084	RPN1	K03028	26S proteasome regulatory subunit RPN1	16.76	38.59	124.737	73.4567	8.22033	8.2987	54.1784	8.04187
KLMA_20085	VMA16	K03661	v-type proton ATPase subunit c''	102.487	29.63	81.3433	74.2533	156.79	11.719	81.1186	30.8692
KLMA_20086	THR1	K00872	homoserine kinase	78.06	12.5633	19.8667	22.0033	67.7196	2.07136	20.4495	19.0563
KLMA_20087	MAS2	K01412	mitochondrial-processing peptidase subunit alpha	27.1933	8.28667	37.1367	43.4033	13.4725	0.599694	13.9369	12.0937
KLMA_20088	MYO1	K10352	myosin-1	9.81667	87.98	104.333	79.9067	1.18298	11.3564	62.2971	3.55748
KLMA_20089			conserved hypothetical protein	16.4233	1.46333	18.3233	52.3567	16.5951	0.397030645332742	5.46774	25.3567
KLMA_20090			ras-related protein rapC	12.45	9.15	25.3867	327.957	11.2341	2.11185	4.69529	289.869
KLMA_20091			ribosomal protein S27	223.033	262.047	276.66	584.703	33.2291	70.1693	19.4001	104.687
KLMA_20092	RSM22		37S ribosomal protein S22	3.48333	4.02667	62.9967	10.84	4.53588	2.98222	20.4078	1.39011
KLMA_20093	SRP102	K12272	signal recognition particle receptor subunit beta	8.00333	15.76	48.2333	7.69333	1.84142	8.03465	40.4315	13.3252
KLMA_20094	NUP192	K14310	nucleoporin NUP192	5.87333	5.83333	37.2967	17.2567	3.91505	5.31743	12.0898	24.6182
KLMA_20095	NSP1	K14306	nucleoporin NSP1	15.1367	16.76	23.0167	17.5867	8.26948	3.56622	20.5477	15.2658
KLMA_20096	MHP1		MAP-homologous protein 1	26.1033	13.1367	68.6767	67.1067	22.6985	22.0885	22.1923	62.8082
KLMA_20097			hypothetical protein	86.7033	45.8767	171.857	41.09	56.8952	6.96	51.7928	13.0543
KLMA_20098	GPM1	K01834	phosphoglycerate mutase 1	172.357	285.35	281.413	110.657	16.3084	45.1574	97.8411	60.5065
KLMA_20099	ADY2	K07034	hypothetical protein	6.56333	13.8067	7.14667	11.89	7.87949	9.32267	8.91215	10.4292
KLMA_20100	RVS161		reduced viability upon starvation protein 161	618.43	308.097	184.577	324.997	383.632	16.8297	85.946	37.3975
KLMA_20101			sterol-sensing super family	1.28	0.32	7.92667	8.35333	1.1655	0.163707055437449	0.581836	3.36803
KLMA_20102	SAT4	K08286	serine/threonine-protein kinase HAL4/SAT4	54.1967	43.8267	36	41.27	20.0845	6.79599	9.4306	12.4123
KLMA_20103			hypothetical protein	0.07	0.146666666666667	0	1.57667	0.0655744	0.136503968196288	0	2.30489
KLMA_20104			hypothetical protein	9.73333	6.63	10.4533	38.5633	5.17152	1.17503	5.96873	8.07932
KLMA_20105	CIT1	K01647	citrate synthase	258.46	281.427	242.137	55.0167	72.8725	246.214	216.131	67.2819
KLMA_20106	YCP4		flavoprotein-like protein YCP4	67.23	671.563	156.757	208.903	116.446	264.488	151.453	94.6197
KLMA_20107			jmjC super family	0.37	1.77667	3.38333	6.53667	0.334065861769801	1.03249	0.895786432880814	5.87326
KLMA_20108	MRPL32		ribosomal_L32p super family	12.9367	17.7933	38.4467	50.6533	7.71727	3.82312	11.524	44.4802
KLMA_20109	CDC10		cell division control protein 10	13.46	38.3333	77.8433	57.63	5.26923	7.72752	14.201	22.6592
KLMA_20110	DNM1	K01528	dynamin-related protein DNM1	2.41667	3.03	28.86	7	2.09319	0.757165767847438	8.63226	12.1244
KLMA_20111	RTT109	K11309	histone acetyltransferase RTT109	0.403333333333333	0.273333333333333	2.05667	0	0.534820842276489	0.275015151097777	3.56225	0
KLMA_20112	PRE3	K02738	proteasome component PRE3	140.24	93.44	379.213	418.963	180.561	38.6448	249.731	84.6062
KLMA_20113	SFI1		protein SFI1	6.9	5.51667	8.72333	30.0167	5.68918	1.40678	1.63574	8.21158
KLMA_20114	OST1	K12666	dolichyl-diphosphooligosaccharide--protein glycosyltransferase subunit 1	51.2667	59.1033	128.037	124.17	39.4245	22.4016	13.4688	59.9631
KLMA_20115	ORC3	K02605	origin recognition complex subunit 3	0.186666666666667	0.146666666666667	0.53	0.266666666666667	0.323316	0.127410099024109	0.462276973253049	0.347754702819866
KLMA_20116	COX16		cytochrome c oxidase assembly protein COX16	111.73	126.573	118.84	140.497	39.0366	32.4218	48.418	70.3472
KLMA_20117	ADR1	K09466	regulatory protein ADR1	63.5567	193.05	31.07	113.147	5.0679	38.4689	10.704	8.32284
KLMA_20118	RAD9	K06661	rad9_Rad53_bind super family	3.22333	1.19	12.4867	6.42667	1.67936	0.0854400374531753	1.23306	1.28321
KLMA_20119			hypothetical protein	5.33	17.65	0.66	44.9733	3.82783	5.62189	0.983209031691634	14.1557
KLMA_20120	SPR28		CDC_Septin	0.276666666666667	0.303333333333333	0	0	0.411865673895426	0.262741951985847	0	0
KLMA_20121	BUR2	K15563	protein BUR2	7.51	1.86667	10.8233	15.0733	5.8581	0.117189305541646	0.717379490460477	16.192
KLMA_20122			hypothetical protein	4.77667	6.80667	6.84667	17.2033	0.976541516441228	0.375810235801706	4.92955	15.0537
KLMA_20123	GTB1	K08288	glucosidase 2 subunit beta	14.6767	3.29667	16.6267	46.3567	13.1834	0.460579345317757	9.99192	12.2764
KLMA_20124			SVF1-like protein YDR222W	9.77667	11.0933	9.75	5.42333	8.80179	1.53884	1.4799	9.39349
KLMA_20125	IFH1		protein IFH1	12.4533	18.0267	64.6667	88.3033	3.07903	4.43498	21.229	115.851
KLMA_20126	UTP13	K14555	U3 small nucleolar RNA-associated protein 13	8.86333	23.83	44.9733	8.05	4.04792	3.01616	77.8961	13.943
KLMA_20127			hypothetical protein	0.806666666666667	1.96333	22.6	1.62333	0.905225570415095	1.27786	4.61844	2.8117
KLMA_20128	RSA3	K14854	ribosome assembly protein 3	17.2767	89.7967	980.827	243.92	10.197	21.0743	229.675	246.196
KLMA_20129	CCC1		protein CCC1	106.28	62.45	73.0433	70.7267	92.059	54.6608	37.3787	41.2228
KLMA_20130	ECM4	K07393	glutathione S-transferase omega-like 2	0.203333333333333	0	0	0.333333333333333	0.352183664205672	0	0	0.577350269189626
KLMA_20131			Golgi apparatus membrane protein TVP15	0	0	0	0	0	0	0	0
KLMA_20132	BMH2	K06630	protein BMH2	2394.44	1589.34	1620.68	1364.02	2335.83	367.95	1064.84	1445.44
KLMA_20133	IRC20	K15710	SNF2 family N-terminal domain	8.08	19.45	22.69	185.443	5.04583	5.19072	7.34917	161.332
KLMA_20134			hypothetical protein	6.09	13.1333	12.2233	68.22	3.39872	0.868926540815352	4.51626	65.9867
KLMA_20135	RCK2	K08286	serine/threonine-protein kinase srk1	31.11	31.8567	62.3433	66.9233	35.8474	2.27126	22.4059	36.3108
KLMA_20136	MEF2	K02355	ribosome-releasing factor 2	1.56333	1.90667	46.2133	12.9667	1.015	0.605750223552029	19.6909	0.541694871060576
KLMA_20137	GCN3	K03239	translation initiation factor eIF-2B subunit alpha	2.25333	5.18	39.0633	16.9633	1.21187	1.80175	15.1707	14.9542
KLMA_20138	RPC37	K14721	DNA-directed RNA polymerase III subunit rpc5	7.06333	8.20333	100.61	74.1767	4.74789	1.9951	24.8769	4.76767
KLMA_20139	DBP7	K14806	ATP-dependent RNA helicase DBP7	2.94667	8.38667	120.12	26.5933	2.02944	0.410528115155751	19.6416	23.0477
KLMA_20140	GSM1		glucose starvation modulator protein 1	9.66667	4.77333	21.5433	3.98333	4.15718	2.27781	25.8828	6.89934
KLMA_20141			uncharacterized protein YKR023W	6.37333	7.37	29.7433	25.76	2.89155	1.49409	10.5359	22.6824
KLMA_20142			hypothetical protein	1.68333	0.1	1.30333	8.69	1.22916	0.117898261225516	1.07221	10.9072
KLMA_20143	PAM16		mitochondrial import inner membrane translocase subunit TIM16	36.7433	38.9233	147.083	113.18	12.6691	8.3961	33.3305	27.5689
KLMA_20144			hap4 transcription factor	640.297	383.577	463.6	586.62	278.702	97.0811	157.605	142.699
KLMA_20145	CTF13	K11576	centromere DNA-binding protein complex CBF3 subunit C	0.716666666666667	0.316666666666667	3.10667	16.4567	0.581062245661627	0.284312035153866	0.528804	11.4073
KLMA_20146	SLD2	K10729	DNA replication regulator SLD2	0.98	0.503333333333333	4.45333	9.77	0.326036807738022	0.214553800556721	1.14897	3.22075
KLMA_20147	UTP15	K14549	U3 small nucleolar RNA-associated protein 15	4.03	6.76667	57.5067	59.29	2.92067	1.56858	3.8443	7.50413
KLMA_20148	AIP1		actin-interacting protein 1	200.777	168.3	433.37	59.7667	114.761	29.2527	214.422	14.7873
KLMA_20149	NPL6	K11761	chromatin structure-remodeling complex subunit RSC7	18.9133	0	17.38	28.2333	28.4062	0	15.2677	29.7059
KLMA_20150	YTA12	K08956	mitochondrial respiratory chain complexes assembly protein RCA1	2.59333	5.30333	47.3267	8.38333	2.35545	1.40301	17.4246	14.5204
KLMA_20151	VBA1		vacuolar basic amino acid transporter 1	38.13	2.44333	10.2633	36.87	43.8109	1.80506	9.28211	17.3661
KLMA_20152			probable ADP-ribose 1''-phosphate phosphatase YML087W	50.61	2.68	30.2033	22.6367	52.5509	0.540092584655631	15.8139	6.44994
KLMA_20153	AAT1	K14455	aspartate aminotransferase	0.72	0.646666666666667	4.11	0.813333333333333	0.510979451641649	0.170391705588427	2.19062	0.791033
KLMA_20154			uncharacterized protein YMR086W	3.62667	0.666666666666667	35.1567	7.57333	3.31805	0.138684293751431	32.5095	0.895786432880814
KLMA_20155	GFA1	K00820	glucosamine--fructose-6-phosphate aminotransferase [isomerizing]	530.727	337.163	1630.71	3751.41	673.838	14.9224	347.987	3252.76
KLMA_20156	LAP4	K01268	vacuolar aminopeptidase 1	17.3433	32.8733	28.55	3.46667	15.1151	28.6598	24.1983	5.87454
KLMA_20157	HSL1	K02515	probable serine/threonine-protein kinase HSL1	68.27	27.6633	172.55	148.1	108.877	7.29662	220.613	71.3853
KLMA_20158	ADH4	K13953	alcohol dehydrogenase 4	1445.81	40.5367	1789.03	237.647	189.144	7.50218	56.311	91.9157
KLMA_20159	UTP11	K14769	U3 small nucleolar RNA-associated protein 11	1.19667	8.30333	21.46	11.7233	2.07269	0.508953174008507	37.1698	20.3054
KLMA_20160	MTC2		hypothetical protein	31.8433	16.9767	65.8933	55.88	9.91004	5.12689	30.8875	18.2845
KLMA_20161	GGC1		putative mitochondrial carrier protein YHM1/SHM1	30.52	11.6467	108.703	62.32	26.5727	2.09242	34.4623	43.9481
KLMA_20162	PCF11	K14400	protein PCF11	1.71	1.30333	3.93667	7.57	1.21503	0.634061	2.53863	2.77097
KLMA_20163			hypothetical protein	9.07333	8.48333	32.3967	16.8167	5.05526	1.92459	13.5364	5.98732
KLMA_20164			hypothetical protein	162.817	242.56	280.48	0.323333333333333	67.6713	49.4348	17.3769	0.180092568789868
KLMA_20165	ADK1	K00939	adenylate kinase 1	21.5767	0.07	91.1367	129.907	19.1268	0.121243556529821	78.927	16.3018
KLMA_20166	MSC3		hypothetical protein	80.49	147.577	87.0133	155.787	13.2359	8.67846	10.5264	134.937
KLMA_20167			hypothetical membrane protein	0	0.0666666666666667	0.203333333333333	1.07667	0	0.0585946527708232	0.352183664205672	1.37122
KLMA_20168	HTA1	K11251	histone H2A	383.097	2141.47	959.117	711.477	196.09	455.286	86.9979	420.812
KLMA_20169	HTB1	K11252	histone H2B.1	156.5	346.073	249.953	152.807	61.7996	73.7158	60.1553	141.924
KLMA_20170	SPO71		sporulation-specific protein 71	0.4	0.74	0.646666666666667	12.5933	0.433128156554154	0.488671668914825	0.790969868789787	11.0809
KLMA_20171	STE5	K11239	protein STE5	1.51667	0.543333333333333	0.36	4.69333	1.2871	0.711219609778396	0.330605505096331	5.75199
KLMA_20172	PDA1	K00161	pyruvate dehydrogenase E1 component subunit alpha	425.337	289.477	355.303	295.67	350.325	45.1516	107.656	117.486
KLMA_20173	ARX1	K14813	probable metalloprotease ARX1	6.24333	6.04	69.8433	36.0667	2.80201	1.09083	10.8568	6.46088
KLMA_20174	DMC1	K10872	meiotic recombination protein DMC1	0	0.183333333333333	0	0.906666666666667	0	0.317542648054294	0	0.863790097959761
KLMA_20175	TMS1		membrane protein TMS1	6.19	6.49333	10.9233	10.73	0.76	0.976183042944987	5.62369	3.47171
KLMA_20176			actin superfamily	1.8	0.726666666666667	3.46333	6.09667	1.47	0.346458270695525	0.340049016074644	1.20384
KLMA_20177			hypothetical protein	0.0966666666666667	0	0.14	1.02	0.0850490054811538	0	0.170587	1.07921
KLMA_20178			hypothetical protein	4.69	0.646666666666667	3.98	11.85	5.58154	0.413561764834871	2.06807	9.05618
KLMA_20179	RDH54	K10877	DNA repair and recombination protein RDH54	0.59	0.546666666666667	6.65667	5.43	0.515072810387036	0.365011415346607	0.933880791821597	1.19302
KLMA_20180	VMS1		zinc finger protein YDR049W	1.68	0.733333333333333	6.50333	1.93333	1.32378	0.525007936447949	4.45009	3.34863
KLMA_20181	HEM12	K01599	uroporphyrinogen decarboxylase	15.2967	8.21667	27.25	0	7.3179	1.05273	4.57461	0
KLMA_20182			uncharacterized zinc metalloprotease YBR074W	2.85	4.08	8.6	4.64	0.524213696883246	0.0360555	7.71427	0.885042
KLMA_20183			conserved hypothetical protein	47.3433	8.43667	15.4567	159.737	19.8403	1.43643	4.13808	102.603
KLMA_20184	DSE4		endo-1,3-beta-glucanase	1.28667	4.48	2.54	5.08	0.650717552655016	0.465725240887801	1.46857	4.90548
KLMA_20185	TY1B-DR6		conserved hypothetical protein	0.123333333333333	0.21	0.11	1.94	0.156950098226581	0.208806130178211	0.190525588832577	0.31
KLMA_20186			conserved hypothetical protein	75.48	55.76	42	175.82	4.33983	2.4004	5.70054	173.085
KLMA_20187	DBF4	K02309	protein DBF4	45.5467	51.69	187.733	14.23	39.1285	7.96492	115.4	24.3964
KLMA_20188	SLM4		protein SLM4	17.7767	17.4233	9.7	16.4833	30.7901	15.0901	16.8009	28.55
KLMA_20189	RGP1		reduced growth phenotype protein 1	9.62667	4.56667	11.3533	6.23	4.63412	1.07435	1.12607	6.02652
KLMA_20190	AVL9		late secretory pathway protein avl9	150.753	182.427	536.017	209.17	79.2302	20.0544	151.071	30.7646
KLMA_20191	HPR1		THO complex subunit HPR1	2.01	1.51	6.02333	3.43	1.90788	0.887918915216924	2.5349	2.94444
KLMA_20192	NOP53	K14840	ribosome biogenesis protein NOP53	2.58	4.67667	37.2	12.65	1.19411	0.588585875920696	5.33393	4.74686
KLMA_20193	PXA1	K15628	peroxisomal long-chain fatty acid import protein 2	2.89	63.4467	6.45667	85.86	1.74502	8.24313	3.61117	25.0095
KLMA_20194			UPF0613 protein PB24D3.06c	4.27	37.0567	47.3533	0.686666666666667	3.62791	5.06961	9.35365	1.05945
KLMA_20195	ppr1		acetyltransferases	51.1633	0	25.4733	59.2233	24.8918	0	24.9758	51.3786
KLMA_20196	ABP140		mitochondrial holo-[acyl-carrier-protein] synthase	0	0	0	0	0	0	0	0
KLMA_20197			hypothetical protein	11.55	2.04333	30.7933	42.8933	15.0115	0.634061	7.23575	46.7465
KLMA_20198			adoMet_MTases super family	11.75	2.06333	31.1867	42.8933	15.0609	0.607810277416673	7.6742	46.7465
KLMA_20199	ATG5	K08339	autophagy protein 5	3.73	2.18333	8.27667	11.27	2.25415	1.37158	4.08433	2.07212
KLMA_20200			SGT1 super family	0.396666666666667	0.51	1.33	12.22	0.554286327932895	0.202977831301844	1.30104	2.00132
KLMA_20201			putative serine/threonine-protein kinase YPL150W	2.45667	0.763333333333333	7.79	10.5667	2.22154	0.319426569548204	0.737495762699692	4.16847
KLMA_20202	MET7	K01930	folylpolyglutamate synthase	24.4767	16.95	232.007	23.6067	6.55421	2.80754	169.058	21.9095
KLMA_20203	SSP2		sporulation-specific protein 2	0.26	0.5	0.313333333333333	11.85	0.225166604983954	0.462276973253049	0.542709253038248	5.54433
KLMA_20204	PUS7	K06176	multisubstrate pseudouridine synthase 7	14.4133	10.17	112.293	25.68	22.9469	3.08647	16.9548	8.36897
KLMA_20205	PRP46	K12862	pre-mRNA-splicing factor PRP46	1.82333	0.876666666666667	2.32	13.1733	1.07918	0.130511813003013	1.93822	15.0173
KLMA_20206	ESA1	K11304	histone acetyltransferase ESA1	1.86667	2.42333	7.32667	10.7233	0.568536131950585	0.274286954362276	1.77723	3.88115
KLMA_20207	RRD2	K01802	serine/threonine-protein phosphatase 2A activator 2	4.14	3.52	25.9667	7.40667	3.78083	0.591016074231488	11.8019	12.8287
KLMA_20208	DGA1	K14457	diacylglycerol O-acyltransferase 1	88.87	20.31	122.767	65.2533	15.221	2.83328	47.9927	21.8067
KLMA_20209	RAD53	K02831	serine/threonine-protein kinase RAD53	7.66333	3.52667	7.57333	21.7867	2.97056	1.11402	3.79758	6.75029
KLMA_20210	SLD5	K10735	DNA replication complex GINS protein SLD5	4.79667	3.46667	12.09	27.47	1.79115	0.882855216518164	6.90099	5.62427
KLMA_20211	PAC11	K10415	WD repeat-containing protein PAC11	1.43333	0.353333333333333	4.85333	3.62333	1.52857	0.190351	1.89022	1.78786
KLMA_20212	HST2	K11121	NAD-dependent deacetylase HST2	17.21	3.62667	9.08667	54.62	12.2653	0.0907377172587747	4.37869	19.5269
KLMA_20213	MSH4	K08740	mutS protein homolog 4	17.2667	3.98333	10.37	57.1567	12.3634	0.646941522344434	4.3223	17.5471
KLMA_20214	ULP1	K08592	ULP1	5.54	4.99333	27.0733	44.7233	3.17523	0.610764548196221	10.6511	23.9564
KLMA_20215	BAS1		myb-like DNA-binding protein BAS1	2.88667	3.27	16.8867	13.0167	2.50602	0.182482875908947	8.29329	18.2707
KLMA_20216			DUF1748 super family	25.4233	58.8067	58.8967	45.1033	24.301	19.57	19.8222	41.482
KLMA_20217	COA1		cytochrome oxidase assembly protein 1	57.0667	18.1233	154.143	59.7733	26.2729	4.46337	52.2609	13.9465
KLMA_20218	SKG1		suppressor of lethality of KEX2 GAS1 double null mutant protein 1	197.683	70.4	312.967	95.8367	91.818	14.9028	104.377	83.0015
KLMA_20219	BNR1		BNI1-related protein 1	9.45333	166.057	23.0667	191.863	6.06816	29.6334	6.69781	189.948
KLMA_20220	POT1	K00632	3-ketoacyl-CoA thiolase	41.5867	36497.1	11.9367	29.5633	10.9033	6144.45	2.1069	6.01719
KLMA_20221	THI72	K03457	thiamine transporter	1.15667	0.103333333333333	1.01	155.207	0.594754851458425	0.0907377172587747	1.34209	104.684
KLMA_20222			GAL4	17.0233	25.6833	2.99333	18.0533	3.35585	5.23298	1.15846	1.61992
KLMA_20223	DSD1		D-serine dehydratase	23.6	74.6867	13.4367	47.18	3.49527	19.9867	5.4373	16.8451
KLMA_20224	CDC20	K03363	APC/C activator protein CDC20	1.4	3.25667	2.11667	1.32333	1.54204	2.76894	1.49791	0.490849603578666
KLMA_20225	SNF4		nuclear protein SNF4	75.5333	175.737	289.537	96.1733	51.5776	24.6855	110.912	35.7248
KLMA_20226			putative oligopeptide transporter YGL114W	3.70667	0.603333333333333	0.55	1.44333	5.95018	0.0757187779440036	0.875842	1.88802
KLMA_20227	SWC5		SWR1-complex protein 5	1.59333	1.43	3.19333	6.78333	0.637599665411874	0.586600375042499	1.54085	1.29477
KLMA_20228	PBP2		PAB1-binding protein 2	3.94	1.82333	13.0767	5.46333	0.327414110874898	0.771643268183772	6.68958	0.733507555062205
KLMA_20229	SLD3	K10731	DNA replication regulator SLD3	6.99667	2.11333	16.65	18.7067	4.87693	0.897459376982231	4.43047	4.51553
KLMA_20230	TAF6	K03131	transcription initiation factor TFIID subunit 6	6.08333	4.87667	13.6267	15.9733	2.65784	4.40407	11.6708	17.1045
KLMA_20231	DAD3	K11568	DASH complex subunit DAD3	1.06333	1.85	3.46667	5.00333	0.142945210949277	0.225388553391693	2.58458	4.61313
KLMA_20232	ARC40	K05757	actin-related protein 2/3 complex subunit 1	18.8267	19.7833	23.1733	16.13	12.2052	5.4686	9.70775	15.9918
KLMA_20233	NSA1	K14841	hypothetical protein	4.05667	24.7067	130.06	43.4067	4.6126	4.8537	25.2704	39.6597
KLMA_20234	CUE3		hypothetical protein	26.11	11.2333	61.3667	29.26	21.2553	2.15375	11.0452	6.97617
KLMA_20235		K14429	transmembrane amino acid transporter protein	6.19	1.49333	6.6	9.18	4.68526	0.876146867444799	2.24546	7.9652
KLMA_20236	ABD1	K00565	mRNA cap guanine-N7 methyltransferase	18.2467	7.08	55.1233	34.0067	7.41043	4.67719	30.0464	7.08266
KLMA_20237	PRP5	K12811	pre-mRNA-processing ATP-dependent RNA helicase PRP5	5.66333	3.70333	9.48333	34.7767	2.77939	0.488399	1.67136	19.5277
KLMA_20238			uncharacterized protein YGL108C	13.8767	23.3867	18.1733	0	24.0351	20.2591	16.4282	0
KLMA_20239	RMD9		protein RMD9	294.58	330.527	685.52	250.733	176.308	93.3383	157.881	45.4831
KLMA_20240	MLC1		myosin light chain 1	88.39	315.43	784.86	306.577	46.5249	56.5903	110.171	34.7993
KLMA_20241	ERT1		uncharacterized transcriptional regulatory protein YBR239C	40.8267	40.5633	51.74	37.0833	24.4125	9.14315	32.286	32.5835
KLMA_20242	ARC1	K15437	GU4 nucleic-binding protein 1	89.43	44.0367	169.203	87.0133	39.7085	5.84634	59.8239	30.4234
KLMA_20243	TRX3	K03671	thioredoxin-3	6.59667	56.56	165.41	17.51	6.23795	7.49282	143.297	30.3282
KLMA_20244	COQ2	K06125	para-hydroxybenzoate--polyprenyltransferase	16.8867	19.9767	136.96	28.8933	1.82193	3.60786	67.4331	4.19302
KLMA_20245			hypothetical protein	0.233333333333333	0.336666666666667	22.18	0.453333333333333	0.217332310836041	0.266520793435209	34.8096	0.785196366097891
KLMA_20246	MVD1	K01597	diphosphomevalonate decarboxylase	14.5867	11.2633	55.01	18.58	3.94281	3.63506	14.59	16.1835
KLMA_20247	TUP1	K06666	general transcriptional corepressor TUP1	21.6833	81.5533	119.05	37.1033	8.44467	17.8448	41.0772	5.43902
KLMA_20248	CSM1		monopolin complex subunit CSM1	3.26333	16.9533	53.7033	1.23667	3.48841	15.4792	47.023	1.79862
KLMA_20249		K15263	UPF0743 protein YCR087C-A	0.953333333333333	2.01	8.9	6.38333	0.420158700175699	0.831624915451672	0.499599839871872	6.34044
KLMA_20250	ABP1		actin-binding protein	736.093	495.773	577.487	187.507	487.732	105.925	204.049	222.802
KLMA_20251			UPF0587 protein YCR090C	16.4133	56.14	40.17	52.8967	2.53615	3.49215	6.6754	20.0801
KLMA_20252	YMD8	K15280	uncharacterized transporter C22E12.01	2.03	4.09667	6.86333	3.51	2.00157	1.7367	2.57551	6.0795
KLMA_20253	STP2		transcription factor STP1	140.173	126.003	140.353	105.64	63.7453	24.9445	42.0108	116.663
KLMA_20254	MCM6	K02542	DNA replication licensing factor MCM6	0.336666666666667	3.41333	11.8533	4.61	0.238607068908977	0.686319	13.3468	7.98475
KLMA_20255			hypothetical protein	95.2067	9.17667	23.03	16.0467	156.849	0.962098401065781	34.496	14.2454
KLMA_20256	GPH1	K00688	glycogen phosphorylase	262.667	388.85	199.07	73.75	204.972	64.3238	40.4397	65.6289
KLMA_20257			hypothetical protein	6.65667	8.75667	12.5333	12.6467	2.28889	1.13421	1.54287	15.2494
KLMA_20258	JEN1	K08178	putative sialic acid transporter	2.90333	23.63	19.9733	21.9267	2.81258	10.0212	21.9062	17.7855
KLMA_20259	ARO8	K00838	aromatic amino acid aminotransferase 1	90.4533	78.4133	122.91	37.6367	59.2379	15.2583	46.7934	12.3876
KLMA_20260	KEX1	K01288	carboxypeptidase KEX1	23.8167	9.41667	30.7367	112.543	24.2419	1.04558	5.68542	53.8157
KLMA_20261			hypothetical protein	6.17	1.86667	4.14667	27.96	3.64457	0.117189305541646	3.68355	7.86763
KLMA_20262	CHO1	K00998	CDP-diacylglycerol--serine O-phosphatidyltransferase	4.29667	17.6133	33.3567	3.48667	4.1184	1.59554	3.23048	6.03908
KLMA_20263	POX1	K00232	acyl-coenzyme A oxidase	2.36333	792.463	2.05	4.34	0.885004708085405	138.413	1.96764	3.72424
KLMA_20264	CHC1	K04646	clathrin heavy chain	34.1567	45.1633	35.1233	67.0067	3.11733	3.75122	5.06178	24.8175
KLMA_20265	SPT16		FACT complex subunit SPT16	6.52667	10.8467	36.2667	25.6333	5.99864	0.796513234876442	7.00581	4.98187
KLMA_20266			hypothetical protein	4.87	2.49	24.4067	3.66333	6.5683	3.2408	7.84791	3.25887
KLMA_20267	NAB2		nuclear polyadenylated RNA-binding protein NAB2	2.02667	35.6933	89.5467	0	1.86143	14.8422	45.3836	0
KLMA_20268	RPS2	K02981	40S ribosomal protein S2	1448.42	1198.35	2872.59	796.513	363.705	500.919	734.538	224.194
KLMA_20269			mitochondrial outer membrane protein OM14	122.343	227.833	20.3267	195.543	45.6407	28.1684	26.9982	16.2615
KLMA_20270	MON1		vacuolar fusion protein MON1	0.0966666666666667	0	12.75	0.0233333333333333	0.105987420637231	0	21.6767	0.0404145188432738
KLMA_20271			zinc finger DNA binding domain	0.0433333333333333	0.256666666666667	0.596666666666667	6.76333	0.0750555349946514	0.0416333199893227	1.03346	2.47351
KLMA_20272	ROT2	K05546	glucosidase 2 subunit alpha	17.21	12.7367	23.6	43.3367	10.1651	5.76217	5.12397	18.0139
KLMA_20273	SLX1	K15078	structure-specific endonuclease subunit SLX1	4.57333	4.00667	16.2433	17.86	1.40873	1.10564	8.86175	2.4861
KLMA_20274	MCX1	K03544	mitochondrial clpX-like chaperone MCX1	36.73	5.63667	55.83	34.8467	27.7691	0.555097589017763	21.5086	10.5064
KLMA_20275			uncharacterized protein YBR225W	98.2467	132.527	173.867	412.76	43.3537	4.30693	27.0649	236.644
KLMA_20276	MET13	K00297	methylenetetrahydrofolate reductase 2	56.6533	47.2333	46.9533	25.0267	8.2723	1.09865	23.9485	37.6742
KLMA_20277	TDP1	K10862	TYROSYL-DNA PHOSPHODIESTERASE 1	24.73	101.397	102.047	174.153	5.03098	17.3452	58.3571	204.164
KLMA_20278	PDB1	K00162	pyruvate dehydrogenase E1 component subunit beta	229.637	327.063	267.627	325.81	70.2702	81.1819	23.0922	314.445
KLMA_20279			uncharacterized membrane protein YBR220C	3.22	0.03	8.02667	0	2.81574	0.0519615242270663	7.4903	0
KLMA_20280	YRM1		zinc finger transcription factor YRR1	18.8233	12.5367	13.33	0	12.7975	0.830080317399066	18.9954	0
KLMA_20281	SCS3		FIT family protein SCS3	1.53333	5.54667	17.1767	0	1.35508	0.386566078870525	4.61582	0
KLMA_20282	HSP60	K04077	heat shock protein 60	1887.56	103.563	535.477	6853.6	2516.34	22.9134	121.102	6395.08
KLMA_20283	ATG22		autophagy-related protein 22	76.0467	10.5933	17.71	71.9567	77.1433	2.27617	6.24291	21.6074
KLMA_20284			uncharacterized transporter YIL166C	3.80667	5.21333	0.61	10.5167	2.9956	0.425009803808492	0.528488410468952	8.43232
KLMA_20285	RNA15	K14407	mRNA 3'-end-processing protein RNA15	33.8433	6.47	28.1367	82.4267	42.3969	2.18714	23.2055	43.505
KLMA_20286	DST1	K03145	transcription elongation factor S-II	45.3833	13.3367	70.5133	125.513	35.8993	2.15929	30.1844	19.56
KLMA_20287			hypothetical protein	3.9	5.78667	10.1533	0	3.06078	1.29867	3.93256	0
KLMA_20288	CYS4	K01697	cystathionine beta-synthase	16.69	29.6633	69.4467	10.94	2.61863	8.41458	21.7957	18.9486
KLMA_20289	VPS20	K12195	vacuolar protein sorting-associated protein 20	18.1967	34.49	57.7867	63.56	7.2236	3.30896	50.1143	44.4689
KLMA_20290	HEM2	K01698	delta-aminolevulinic acid dehydratase	4.74	4.32333	17.1467	9.79	4.41306	0.637207449213624	15.2749	8.8608
KLMA_20291			UPF0424 protein P35G2.02	7.61333	35.02	59.4367	39.57	5.84017	8.30417	40.3846	34.2935
KLMA_20292			uncharacterized protein YEL137C	6.59	3.56333	7.72333	0	2.2653	6.17187	6.71159	0
KLMA_20293	LSM2	K12621	U6 snRNA-associated Sm-like protein LSm2	0	15.5267	0	82.9867	0	19.0966	0	76.5056
KLMA_20294	GDI1		rab GDP-dissociation inhibitor	56.3233	24.6867	152.047	7.08333	32.1662	22.7727	21.5786	6.20221
KLMA_20295			putative 2-hydroxyacid dehydrogenase YGL185C	3.61333	4.07667	7.53667	2.89667	0.429107601113442	2.68398	3.36024	0.786786714004077
KLMA_20296	GPD2	K00134	glyceraldehyde-3-phosphate dehydrogenase 2	10.7167	20.63	3.70333	27.4267	4.84572	1.99188	1.5851	3.67436
KLMA_20297	HOS2	K11483	probable histone deacetylase HOS2	19.0367	73.65	113.35	156.56	6.10217	8.37576	52.8643	78.4045
KLMA_20298	IME4		N6-adenosine-methyltransferase IME4	2.03667	0.683333333333333	0.883333333333333	9.28667	1.09208	0.415010040039194	1.11051	8.41618
KLMA_20299	COX13	K02266	cytochrome c oxidase subunit 6A	431.093	410.333	241.407	256.593	131.854	32.3454	92.959	66.6037
KLMA_20300	CDC55	K04354	protein phosphatase PP2A regulatory subunit B	338.83	61.8867	339.11	211.597	375.324	15.1001	94.4387	81.6018
KLMA_20301	RIM15	K12767	serine/threonine-protein kinase RIM15	12.8633	11.9867	4.61667	58.0533	2.25965	1.43786	4.58829	14.9412
KLMA_20302	REX2	K13288	oligoribonuclease	0.833333333333333	0.923333333333333	5.69	0.766666666666667	0.757451868657893	1.33088	4.99627	0.547844260108047
KLMA_20303			basic-leucine zipper (bZIP- transcription factor	356.347	958.88	1217.42	961.803	93.9099	325.113	782.054	153.779
KLMA_20304	AGX1	K00830	alanine--glyoxylate aminotransferase 1	0.0533333333333333	0	0.403333333333333	0	0.0923760430703401	0	0.542432791535812	0
KLMA_20305	SHM2	K00600	serine hydroxymethyltransferase	6.96	2.72667	43.47	2.79333	6.04662	4.72273	19.3004	4.8382
KLMA_20306	MNL2	K01230	uncharacterized glycosyl hydrolase YLR057W	1.12333	0.886666666666667	1.54667	13.0033	1.00451	0.246846781087648	0.832606349563426	11.3941
KLMA_20307	CAK1	K06667	serine/threonine-protein kinase CAK1	0	0.0566666666666667	0	0.0233333333333333	0	0.0981495457622364	0	0.0404145188432738
KLMA_20308	ERG3	K00227	c-5 sterol desaturase	370.74	380.077	1028.64	270.743	192.993	107.703	568.606	81.8811
KLMA_20309	CAF16	K12608	CCR4-associated factor 16	10.0267	10.1867	15.36	0.0233333333333333	7.76573	0.495412286215566	13.2992	0.0404145188432738
KLMA_20310	SPT8	K11360	transcription factor SPT8	22.3033	9.88	61.3567	79.5767	9.76012	0.455302097513288	3.38314	14.2649
KLMA_20311	GYP8		GTPase-activating protein GYP8	11.42	3.81333	31.33	52.08	5.79756	0.355011736895181	7.09867	3.51271
KLMA_20312	coa6		uncharacterized protein YMR244C-A	12.2567	7.28	37.39	10.5067	4.5985	3.0782	11.2554	18.1375
KLMA_20313			uncharacterized protein YMR244W	0.256666666666667	0.173333333333333	1.6	16.75	0.444559707276012	0.0850490054811538	1.23438	1.69767
KLMA_20314	ZRC1	K14688	zinc/cadmium resistance protein	21.8333	10.0133	30.9567	58.0233	9.16701	2.09939	20.0243	35.6274
KLMA_20315			hypothetical protein	19.7533	7.50333	10.1833	48.2733	1.63745	1.07277	7.31006	4.996
KLMA_20316	isp4		sexual differentiation process protein isp4	2.4	1.43667	2.11667	18.2833	0.625539766921337	0.297377425729213	1.04261	8.20279
KLMA_20317	SPS4	K12772	sporulation-specific protein 4	1.10667	1.05333	3.48667	3.59667	0.662595905007972	0.462313025268955	1.8734	3.15081
KLMA_20318	RPL20B	K02882	60S ribosomal protein L20	56.77	47.91	122.913	179.933	22.741	2.53994	27.2967	57.6483
KLMA_20319	DGK1		CTP-dependent diacylglycerol kinase 1	6.03333	0.16	14.1967	0	5.50084	0.0818535277187245	24.425	0
KLMA_20320	NOP58	K14565	nucleolar protein 58	1.73333	2.95333	42.97	12.9967	1.7554	2.79214	7.55548	22.5109
KLMA_20321			hypothetical protein	1.73333	2.95333	42.97	23.77	1.7554	2.79214	7.55548	20.8538
KLMA_20322	SNU66	K11984	U4/U6.U5 small nuclear ribonucleoprotein	1.26667	7.39333	0.623333333333333	15.5167	1.11689	2.37719	0.549939390599849	26.8757
KLMA_20323	SLY41	K15283	uncharacterized transporter SLY41	5.05667	2.02	6.92667	2.18667	2.27617	0.487749935930288	2.52805	2.01894
KLMA_20324	YHM2		mitochondrial DNA replication protein YHM2	2645.26	1403.18	1767.6	1060.16	956.869	68.4377	537.335	616.477
KLMA_20325			hypothetical protein	0	0.0366666666666667	0	0	0	0.0635085296108588	0	0
KLMA_20326	MCH5		riboflavin transporter MCH5	127.66	29.34	28.8267	225.103	42.8262	4.8151	3.32632	44.6824
KLMA_20327	RRG7		uncharacterized protein YOR305W	1.92	7.7	35.31	19.2133	1.2733	1.30104	20.717	0.955632425848629
KLMA_20328			hypothetical protein	0.363333333333333	3.3	1.73667	0	0.629311793416692	0.893700173436259	2.52243	0
KLMA_20329	CUS1	K12829	protein CUS1	0.76	0	2.12667	5.59	0.753591401224828	0	2.65297	9.68216
KLMA_20330	NAT1	K00670	N-terminal acetyltransferase A complex subunit NAT1	11.6333	4.18333	36.9733	5.17667	11.965	1.10641	16.0919	1.10437
KLMA_20331	GAL7	K00965	galactose-1-phosphate uridylyltransferase	206.04	115.947	47.5033	68.35	146.915	23.1194	6.37633	118.386
KLMA_20332	GAL10	K01784	bifunctional protein GAL10	87.3633	286.733	21.7833	210.727	71.649	37.3535	0.876146867444798	175.157
KLMA_20333	GAL1	K00849	galactokinase	1316.06	319.153	64.18	478.827	981.825	20.733	21.4653	32.8665
KLMA_20334			hypothetical protein	0.146666666666667	0.02	0	0.91	0.106926766215636	0.0346410161513775	0	0.376430604494374
KLMA_20335	MRPL51		54S ribosomal protein L51	13.36	6.2	24.8333	13.0467	5.58409	1.47625	1.3595	12.245
KLMA_20336	GCD2	K03680	translation initiation factor eIF-2B subunit delta	4.33667	1.44667	6.02333	2.30667	2.2786	0.320364375880548	4.45527	2.57826
KLMA_20337	MRP13		37S ribosomal protein MRP13	5.56667	5.44667	38.7667	17.84	3.99571	1.66064	8.13905	6.85387
KLMA_20338			hypothetical protein	3.38333	33.9967	32.93	23.38	1.85228	12.4329	9.27002	23.1356
KLMA_20339	RPL11	K02868	60S ribosomal protein L11	203.547	176.887	432.577	292.59	129.465	68.5202	148.799	250.301
KLMA_20340	PRE2	K02737	proteasome component PRE2	27.24	68.9967	170.87	119.59	6.59578	18.4648	22.7659	16.5285
KLMA_20341	FHL1		pre-rRNA-processing protein FHL1	20.57	1.51	11.01	34.72	31.0218	0.614898365585728	3.70045	14.5386
KLMA_20342	COG4		conserved oligomeric Golgi complex subunit 4	2.83	0.94	8.04667	10.3567	2.63767	1.62813	8.38365	9.34819
KLMA_20343	PIL1		sphingolipid long chain base-responsive protein PIL1	25.11	28.7967	42.1933	48.0767	11.8911	49.8773	37.908	41.6539
KLMA_20344	YTH1	K14404	mRNA 3'-end-processing protein YTH1	4.3	0	0	0	3.72439	0	0	0
KLMA_20345			protein FUN14	15.3433	843.09	1402.22	294.29	14.6398	108.429	145.472	166.859
KLMA_20346	RTS1	K11584	serine/threonine-protein phosphatase 2A 56 kDa regulatory subunit delta isoform	157.883	24.2833	208.043	81.8967	24.0036	42.06	186.408	72.5069
KLMA_20347	SPO7		sporulation-specific protein SPO7	2.91	2.76	21.5833	5.04	2.53974	4.78046	18.6412	8.72954
KLMA_20348	MDM10		protein of unknown function DUF3722	8.75	10.6833	8.90667	73.3067	1.12623	0.435583899304523	2.69838	37.9977
KLMA_20349	SWC3	K11682	SWR1-complex protein 3	5.77333	7.31	21.76	27.89	1.25683	0.914767730082342	4.92019	14.6582
KLMA_20350	SMC5		structural maintenance of chromosomes protein 5	1.30333	0.503333333333333	7.10333	31.8833	1.23618	0.362950869035099	2.08979	27.905
KLMA_20351	MSE1	K01885	glutamyl-tRNA synthetase	2.21	0.826666666666667	8.06333	3.27333	0.998599018625594	0.0850490054811538	4.40886	5.66958
KLMA_20352	OPI10		protein OPI10	15.4367	1.20667	5.10333	220.243	5.15699	1.43949	1.25005	27.8805
KLMA_20353	SIL1	K14001	nucleotide exchange factor SIL1	3.83667	1.15333	3.82667	0	2.96072	0.424421	4.9746	0
KLMA_20354	CYS3	K01758	cystathionine gamma-lyase	0	0	41.5033	0	0	0	71.8859	0
KLMA_20355		K02943	60S acidic ribosomal protein P2-alpha	319.72	274.137	443.993	521.02	112.276	18.0208	181.113	451.496
KLMA_20356	RPS15	K02958	40S ribosomal protein S15	89.29	122.603	393.843	156.04	16.6178	12.7576	167.905	43.953
KLMA_20357	DEP1		sds3 super family	13.39	8.7	29.5467	12.1233	10.0304	1.55271	9.29956	10.3722
KLMA_20358			hypothetical protein	1.30333	1.54667	1.81	1.17	1.24909	0.235017729827631	1.93528	2.0265
KLMA_20359	NOP12	K14837	nucleolar protein 12	22.0133	11.42	87.79	50.3567	20.8365	6.54051	24.62	44.7656
KLMA_20360	SYN8		syntaxin-8	4.85333	13.3133	29.93	39.6467	4.24294	12.6646	26.2038	68.67
KLMA_20361			hypothetical protein	0.516666666666667	0.57	4.40667	3.74333	0.505404128726046	0.16	1.43336	5.75495
KLMA_20362	NGL1		RNA exonuclease NGL1	2.56333	4.72333	14.1933	9.07	2.42059	1.64552	9.18826	8.96203
KLMA_20363	NTG2	K10773	DNA base excision repair N-glycosylase 2	19.8733	8.46	27.18	22.8433	10.944	3.65118	17.3996	19.7916
KLMA_20364	TPD3	K03456	protein phosphatase PP2A regulatory subunit A	45.5867	35.8167	70.8467	51.6333	53.868	6.83279	24.7397	30.5448
KLMA_20365			hypothetical protein	0.63	0.733333333333333	2.12333	5.11	0.723394774656273	0.402657836547773	1.75745	5.97531
KLMA_20366	MUP1		low-affinity methionine permease	0.946666666666667	2.53333	0.8	23.0633	0.793872365896013	0.173877351409933	0.905152	7.21713
KLMA_20367	PSK1	K08286	probable serine/threonine-protein kinase YAL017W	25.7533	62.49	66.1033	91.53	9.71399	6.08024	20.92	14.2056
KLMA_20368			uncharacterized membrane protein YAL018C	2.84333	9.58	11.7133	25.8667	1.05006	0.208086520466848	5.63334	8.99247
KLMA_20369	GAL11	K15158	mediator of RNA polymerase II transcription subunit 15	53.92	98.0233	74.1367	251.353	25.1053	42.1003	30.7855	48.3666
KLMA_20370	GSH2	K01920	glutathione synthetase	7.76	2.78333	19.26	4.87667	8.98493	2.28946	9.50527	4.27381
KLMA_20371			hypothetical protein	0.0966666666666667	0.223333333333333	0	1.64667	0.0850490054811538	0.145716619962629	0	2.85211
KLMA_20372	FUN30	K14439	uncharacterized ATP-dependent helicase FUN30	2.22	2.74	19.5567	5.11667	0.919293206762674	0.384317577011513	6.76695	8.86233
KLMA_20373	RAT1	K12619	5'-3' exoribonuclease 2	5.62667	15.1867	59.4933	33.0433	3.13879	4.41635	3.22308	10.6997
KLMA_20374	CCC2	K01533	copper-transporting ATPase	114.03	55.4533	366.363	219.707	72.1462	9.73035	76.5104	15.2557
KLMA_20375			SERF-like protein YDL085C-A	185.517	58.1767	103.447	379.253	75.1193	6.7002	19.1011	10.138
KLMA_20376	TIF34	K03246	eukaryotic translation initiation factor 3 subunit I	3.03667	4.94667	46.5733	0	2.73061	7.18645	41.4055	0
KLMA_20377		K01061	putative carboxymethylenebutenolidase	18.7433	136.853	152.517	7.38	16.3174	66.985	130.46	8.75336
KLMA_20378			hypothetical protein	0.0533333333333333	1.04	0	1.64	0.0472581562625261	0.225166604983954	0	0.934077
KLMA_20379			hypothetical protein	1.63333	1.97667	2.78333	2.88	1.06791	0.807547728207648	2.55097	2.50567
KLMA_20380			hypothetical protein	7.89667	137.13	75.2367	56.2167	1.20351	61.0966	71.6419	3.46041
KLMA_20381	OSW5		hypothetical protein	0	0	38.33	0	0	0	66.3895	0
KLMA_20382		K12667	dolichyl-diphosphooligosaccharide--protein glycosyltransferase subunit SWP1	50.7167	22.06	48.9733	73.0833	59.0943	4.35345	30.4561	36.4745
KLMA_20383	IMP1	K09647	mitochondrial inner membrane protease subunit 1	36.7767	39.77	80	90.4867	34.0817	6.4725	32.8093	20.3006
KLMA_20384			hypothetical protein	1.22333	1.24667	2.49	14.0567	0.971613777863063	0.205993527406405	1.68116	1.5577
KLMA_20385	LUC7		protein LUC7	10.9967	44.5667	70.5633	40.2867	10.0765	1.75001	43.0234	44.1348
KLMA_20386	ASM4		nucleoporin ASM4	42.7733	10.3767	11.4667	63.2167	56.415	3.5521	12.1381	76.831
KLMA_20387	NUR1		uncharacterized membrane protein YDL089W	60.6433	72.36	167.95	83.3667	38.499	8.75336	37.1922	72.6104
KLMA_20388	RIM13		calpain-like protease palB/RIM13	1.96667	0.943333333333333	4.94667	5.36	1.54597	0.522908532473255	1.19249	1.04159
KLMA_20389	RAM1	K05954	protein farnesyltransferase subunit beta	1.44	1.92333	6.00333	4.32	1.16923	0.532666249478351	4.77632	5.88079
KLMA_20390	UBX3		UBX domain-containing protein 3	20.51	25.5867	111.76	75.2933	17.2171	9.95239	129.116	34.2432
KLMA_20391		K03104	signal recognition particle subunit SRP14	10.6767	135.94	38.3633	131.063	6.45547	63.0364	11.9325	113.512
KLMA_20392		K10256	delta(12- fatty acid desaturase	19.1933	44.51	166.79	55.8933	10.9317	17.3488	147.862	83.2409
KLMA_20393	STP3		zinc finger protein STP4	175.76	28.47	61.9267	55.4267	105.632	48.19	7.92445	96.0018
KLMA_20394	ARC35	K05758	actin-related protein 2/3 complex subunit 2	0	0	0	24.2867	0	0	0	38.4607
KLMA_20395	MRPS12		37S ribosomal protein S12	24.0467	26.1133	112.097	54.8867	20.438	22.9963	24.6849	47.582
KLMA_20396	PTC6		protein phosphatase 2C homolog 6	71.39	52.28	57.7133	162.77	9.22102	8.88298	18.8229	53.1448
KLMA_20397	RSM19		37S ribosomal protein S19	101.027	52.27	255.31	204.29	76.0004	12.5815	41.35	57.3362
KLMA_20398	DBP6	K14807	ATP-dependent RNA helicase DBP6	1.76333	11.7833	55.6667	22.58	1.3017	5.05555	19.4797	19.7115
KLMA_20399	SRB8	K15163	mediator of RNA polymerase II transcription subunit 12	22.3267	11.1133	48.2433	25.6167	9.78806	1.74701	18.9466	22.2147
KLMA_20400	ZRG17		protein ZRG17	23.14	48.77	60.0333	50.05	8.06863	10.6619	14.7806	81.2181
KLMA_20401		K11371	hypothetical protein	55.2467	31.8633	116.927	301.313	54.4473	2.65293	34.0292	65.1345
KLMA_20402			probable metabolite transport protein YBR241C	21.4433	18.2333	76.64	167.49	21.9126	5.75651	31.061	145.762
KLMA_20403	RPL28	K02900	ribosomal_L18e super family	1704.86	1858.84	15025.6	10355.6	1554.92	87.9659	8361.46	3761.73
KLMA_20404		K07023	HD domain-containing protein YBR242W	0	0	0	0	0	0	0	0
KLMA_20405	ALG7	K01001	UDP-N-acetylglucosamine--dolichyl-phosphate N-acetylglucosaminephosphotransferase	28.9567	15.22	47.0967	90.6267	14.6425	1.92922	10.1618	75.3508
KLMA_20406	SEH1	K14299	nucleoporin SEH1	34.4333	76.8533	55.2033	0.5	9.73678	34.3708	4.46963	0.866025403784439
KLMA_20407	HYR1	K00432	peroxiredoxin HYR1	79.2733	11.79	66.2667	83.1767	60.387	20.4209	16.6496	144.066
KLMA_20408	ISW1		ISWI chromatin-remodeling complex ATPase ISW1	10.29	22.5267	119.553	18.7933	3.20075	2.18019	62.4909	1.89252
KLMA_20409	LSG1	K14539	large subunit GTPase 1	3.57	4.31333	54.09	14.6467	1.78426	3.03009	44.1168	4.75662
KLMA_20410	USE1	K08507	protein transport protein USE1	16.92	15.1333	43.38	587.42	11.2151	8.0417	38.6697	399.724
KLMA_20411	ENP1	K14797	essential nuclear protein 1	1.15667	1.19667	22.7567	12.08	0.632877028602977	0.250066657780147	5.79001	9.14558
KLMA_20412	SRM1		regulator of chromosome condensation	23.31	80.3667	301.743	46.1433	4.14208	18.7428	21.4754	14.776
KLMA_20413	HIS7	K01663	imidazole glycerol phosphate synthase hisHF	29.8467	0.69	2.08333	0	51.3413	0.51	1.88187	0
KLMA_20414	ARO4	K01626	phospho-2-dehydro-3-deoxyheptonate aldolase	41.6633	22.9133	157.217	48.29	36.3896	2.40138	91.8294	10.6855
KLMA_20415	BBP1		protein BBP1	2.54	9.48667	9.23333	43.8167	0.736139	0.215484	3.22274	17.0782
KLMA_20416			hypothetical protein	23.5433	4.93	5.73667	51.02	9.08192	0.979846926820715	3.24968	44.5728
KLMA_20417	CLN2	K06650	G1/S-specific cyclin CLN2	23.2133	37.72	104.23	6.49667	20.8186	2.83339	106.286	11.2526
KLMA_20418	ROT1		protein ROT1	311.233	169.367	324.277	542.297	286.568	46.175	145.266	268.454
KLMA_20419	VPS27	K12182	vacuolar protein sorting-associated protein 27	0.983333333333333	0.333333333333333	7.44	2.48333	1.58349	0.292973263854116	6.26517	4.30126
KLMA_20420			hypothetical protein	0.473333333333333	0.226666666666667	0	0.0266666666666667	0.677962634171923	0.196299091524473	0	0.0461880215351701
KLMA_20421			vacuolar protein sorting-associated protein 27	0.983333333333333	0.333333333333333	7.44	2.48333	1.58349	0.292973263854116	6.26517	4.30126
KLMA_20422	RAD14	K10847	DNA excision repair protein	96.2567	12.5533	141.427	231.89	23.6109	3.40576	76.5042	48.8796
KLMA_20423	MCH1		probable transporter MCH1	7.88667	1.02333	9.36	1.96	4.08537	0.0680685928555405	0.883572	3.39482
KLMA_20424	SEC61	K10956	protein transport protein SEC61 subunit alpha	6.57	3.17667	14.68	14.3067	2.6196	1.005	3.90789	13.4369
KLMA_20425	RSM26	K04564	37S ribosomal protein S26	19.2267	52.57	50.4333	182.163	7.23772	7.45306	6.08323	45.9199
KLMA_20426	RAD55	K10957	p-loop NTPase super family	14.8533	2.76667	5.05	7.36333	14.525	2.42842	1.18444	5.52653
KLMA_20427			hypothetical protein	231.643	1645.39	838.203	3378.6	61.2744	250.958	505.913	477.322
KLMA_20428	MUC1		flocculation protein FLO11	29.41	8.49333	12.8467	55.4767	5.47974	1.93531	3.78801	46.8382
KLMA_20429	UBP3	K11841	ubiquitin carboxyl-terminal hydrolase 3	1.76667	2.08333	3.57333	13.64	1.60054	0.779508392086534	0.296704117486316	12.0997
KLMA_20430	SHU2		uncharacterized protein YDR078C	0.0566666666666667	0.0533333333333333	0.03	0.25	0.0493288286231625	0.0472581562625261	0.0519615242270663	0.433012701892219
KLMA_20431			uncharacterized protein YER152C	2.6	2.42333	9.18667	12.2867	2.08727	0.545007645206316	4.00327	10.661
KLMA_20432	PET122		PET122 super family	20.1967	2.95333	21.9	35.9633	9.5069	0.921809814079528	7.13307	22.6733
KLMA_20433	OXA1	K03217	mitochondrial inner membrane protein OXA1	57.9833	12.24	235.907	39.29	45.5971	1.63368	93.8159	6.47528
KLMA_20434	BEM2		GTPase-activating protein BEM2/IPL2	3.41667	7.68333	19.7033	41.45	1.18429	0.682519840981442	9.33868	10.5412
KLMA_20435			KH domain-containing protein YLL032C	4.15333	50.9467	58.4033	37.0933	2.59469	13.1451	23.7699	13.348
KLMA_20436	IRC19		sporulation protein YLL033W	0.436666666666667	0.256666666666667	0.823333333333333	9.58667	0.254820198048219	0.330807093837683	0.968211409421173	8.32049
KLMA_20437	RIX7	K14571	ribosome biogenesis ATPase RIX7	1.45667	1.18667	15.5533	8.63667	1.12758	0.588245980295092	4.46717	2.4082
KLMA_20438			hypothetical protein	0	0	0	0.0233333333333333	0	0	0	0.0404145188432738
KLMA_20439	GRC3	K06947	protein GRC3	0	0.293333333333333	1.54667	4.69333	0	0.457092259104585	1.83045	7.0988
KLMA_20440	RIM101		pH-response transcription factor pacC/RIM101	1489.71	1326.4	547.43	1776.11	802.302	164.237	248.537	411.12
KLMA_20441			cell wall integrity and stress response component 4	73.0733	117.143	59.7467	0.0233333333333333	74.6575	23.3819	7.05713	0.0404145188432738
KLMA_20442	UBI4	K08770	ubiquitin	3817.83	2399.13	566.723	5475.15	3519.06	263.909	464.334	845.288
KLMA_20443	ECM29	K11886	proteasome component ECM29	4.00667	5.15667	9.79	27.0533	2.34285	1.06105	6.25889	2.65549
KLMA_20444	TFC6	K15205	transcription factor tau 91 kDa subunit	3.11333	2.38667	12.7033	10.9433	1.07621	0.29023	3.95906	9.63613
KLMA_20445	UBA4	K11996	adenylyltransferase and sulfurtransferase UBA4	10.4667	0.28	4.59333	0	12.9398	0.249799919935936	3.99245	0
KLMA_20446	ERP5		protein ERP5	2.53	9.80333	17.4467	41.9767	2.20061	2.79253	9.36721	23.9497
KLMA_20447	CTM1		cytochrome c lysine N-methyltransferase 1	6.44	12.8333	15.9167	23.87	1.36605	3.74029	9.15502	20.863
KLMA_20448	BCP1	K15262	protein BCP1	7.17	12.0067	26.09	15.7333	3.70574	4.15481	3.74488	13.9042
KLMA_20449	EAF1	K11397	chromatin modification-related protein VID21	18.4833	4.63333	10.3233	119.927	18.6109	2.99203	3.584	57.1857
KLMA_20450	GGA2		ADP-ribosylation factor-binding protein GGA2	95.0567	40.6733	64.5467	48.78	78.4259	8.96	2.97897	7.05462
KLMA_20451	CLN1		uncharacterized protein YDR357C	24.7033	25.57	26.3567	17	12.4949	7.34562	16.963	8.34551
KLMA_20452	SPC110		protein NUF1	1.27	1.28333	4.64667	3.59	0.576541412215983	0.485832618638697	4.71836	2.71033
KLMA_20453			uncharacterized protein YBR271W	14.23	0.92	1.66667	14.7433	11.7039	1.2943	2.88675	25.5362
KLMA_20454	TRP4	K00766	anthranilate phosphoribosyltransferase	35.0633	8.12333	21.6333	10.7967	27.4333	2.01887	13.7353	18.7004
KLMA_20455		K11372	NASP-related protein sim3	10.4533	11.2867	36.1767	52.9067	9.85505	3.71654	2.53776	3.62674
KLMA_20456		K09425	conserved hypothetical protein	87.5933	215.263	236.567	216.263	49.5856	87.6929	110.964	87.3138
KLMA_20457	POM33		UPF0121 membrane protein YLL023C	39.0867	59.4967	21.22	73.5433	10.5546	7.39094	17.8117	64.3337
KLMA_20458			putative uncharacterized protein YAL004W	12.0733	21.6467	7.75333	41.08	1.93371	12.7089	4.94583	15.7063
KLMA_20459	SSA2	K03283	heat shock protein SSA2	150.483	55.7033	180.763	539.25	37.0731	4.42133	30.5807	467.923
KLMA_20460		K14684	uncharacterized mitochondrial carrier YPR011C	0	5.93333	0.13	0	0	5.57783	0.225166604983954	0
KLMA_20461			UPF0495 protein KLLA0D04334g	119.33	67.36	48.3767	24.3667	36.0393	15.6131	8.30357	42.2043
KLMA_20462	uapC	K03458	purine permease	2.85	3.52	3.64667	50.5633	4.86723	3.30624	5.99014	46.082
KLMA_20463	HAH1		UPF0082 protein YGR021W	17.1233	3.69667	31.2267	6.35333	7.48708	3.26378	3.18277	11.0043
KLMA_20464	VMA7	K02151	v-type proton ATPase subunit F	406.177	187.713	345.44	694.203	145.972	30.4879	78.8921	140.48
KLMA_20465	CHS5		chitin biosynthesis protein CHS5	40.7833	55.4367	146.82	131.053	22.3906	15.1192	48.0612	94.4205
KLMA_20466	SDH1	K00234	succinate dehydrogenase [ubiquinone] flavoprotein subunit	142.153	177.143	154.82	226.687	61.2006	13.6035	31.3243	69.9022
KLMA_20467	DBR1	K01175	lariat debranching enzyme	7.14333	5.28333	9.69	22.8367	6.33511	7.904	7.99364	39.5543
KLMA_20468	MCR1	K00326	NADH-cytochrome b5 reductase 2	46.4367	61.42	71.82	27.2333	14.6713	10.4904	27.3405	47.1695
KLMA_20469			uncharacterized protein YKL151C	15.04	21.7633	11.93	27.1833	0.763347889235308	1.57992	5.35583	13.0438
KLMA_20470	RPC34	K03025	DNA-directed RNA polymerase III subunit RPC6	1.11667	2.67667	10.9467	13.4867	1.64846	0.859088664419065	2.75061	13.5454
KLMA_20471	ADP1		probable ATP-dependent permease	15.07	22.4967	20.9733	35.5533	9.39805	8.016	3.67029	14.4746
KLMA_20472			uncharacterized protein YFR018C	2.07667	2.31	1.88667	15.5467	0.522143019998672	1.32503	1.4304	4.69949
KLMA_20473	FAB1	K00921	1-phosphatidylinositol-3-phosphate 5-kinase FAB1	10.1067	13.7567	9.70333	46.0733	4.52532	4.92648	1.10229	36.7044
KLMA_20474	ATG18		autophagy-related protein 18	2.96333	7.19	10.35	0	2.82252	0.28	3.19332	0
KLMA_20475	ROD1		protein ROD1	240.093	72.7	73.6033	191.5	51.2452	4.30185	7.80574	25.3727
KLMA_20476	STP22	K12183	suppressor protein STP22 of temperature-sensitive alpha-factor receptor and arginine permease	10.08	1.71667	1.87333	13.01	8.60398	1.12669	2.0304	18.7242
KLMA_20477			chromosome segregation ATPases	0.186666666666667	0.0366666666666667	0.9	14.3433	0.323316	0.0635085296108588	1.24435	21.1476
KLMA_20478	CBF5	K11131	centromere/microtubule-binding protein CBF5	10.5733	23.7333	211.483	0	8.43131	3.0895	86.9181	0
KLMA_20479	DNAJB13	K09510	protein SIS1	581.677	103.977	339.65	583.147	290.559	25.856	143.746	63.0654
KLMA_20480	LST8	K08266	target of rapamycin complex subunit LST8	25.2267	6.88333	25.87	89.5633	21.0983	3.85943	7.27377	65.1873
KLMA_20481		K09175	RFX-like DNA-binding protein RFX1	26.4733	7.59333	25.47	47.22	3.32028	1.61203	9.15246	41.6871
KLMA_20482	RLP7	K02937	ribosome biogenesis protein RLP7	5.85333	10.0767	66.94	41.0533	4.80937	1.56813	57.9284	70.5089
KLMA_20483	LEU2	K00052	3-isopropylmalate dehydrogenase	98.6267	18.4533	86.44	74.5067	80.5949	4.1415	62.8662	78.127
KLMA_20484	NFS1	K04487	cysteine desulfurase	74.9167	82.9033	344.417	133.257	29.7146	32.1119	221.368	52.8156
KLMA_20485	PET8	K15111	putative mitochondrial carrier protein PET8	17.4033	4.34667	69.7267	17.48	14.9625	1.43239	6.1792	10.9179
KLMA_20486	DCC1	K11271	sister chromatid cohesion protein DCC1	16.9333	30.8167	77.53	175.437	2.67597	6.25981	19.1707	96.6883
KLMA_20487	BUD3		bud site selection protein 3 homolog	4.18667	10.3267	44.1733	17.32	1.05529	3.75469	15.7761	1.04312
KLMA_20488	HRB1		RRM (RNA recognition motif-	23.14	9.61667	18.0367	91.0567	19.4764	1.41571	7.95714	18.6369
KLMA_20489			GAL4-like Zn2Cys6 binuclear cluster DNA-binding domain	1293.91	57.0433	141.93	300.217	1559.06	20.668	69.6591	223.318
KLMA_20490	TPN1		vitamin B6 transporter TPN1	3.03333	0.78	2.84333	4.54	3.16761	0.599249530663145	0.757187779440036	7.86351
KLMA_20491	COX4	K02265	cytochrome c oxidase subunit 4	114.203	191.603	42.0833	0	104.858	40.0231	39.841	0
KLMA_20492	RPS26A	K02976	40S ribosomal protein S26-A	0	0	0	472.04	0	0	0	81.258
KLMA_20493	FRS1	K01890	phenylalanyl-tRNA synthetase beta chain	123.143	18.18	260.657	1.88667	176.533	31.4887	106.035	3.2678
KLMA_20494			uncharacterized membrane protein YFL034W	3.66	2.29	14.2033	9.34	3.26437	0.652763356814704	3.55894	8.13859
KLMA_20495	RPL22A	K02891	60S ribosomal protein L22-A	11.97	12.14	53.2	165.94	7.2331	2.24395	16.2261	40.1162
KLMA_20496		K11098	hypothetical protein	0	3.77	10.3233	15.8367	0	0.810617048920142	4.32072	27.4299
KLMA_20497	GAB1	K05293	GPI transamidase component GAB1	44.2633	12.4233	29.0933	50.4833	48.7729	2.12684	8.5099	52.1479
KLMA_20498	SEC23	K14006	protein transport protein SEC23	12.1533	10.06	27.8233	14.4167	9.119	0.731847	7.85505	0.621798466814878
KLMA_20499	AOS1	K10684	DNA damage tolerance protein RHC31	5.26333	3.33667	11.87	12.87	5.53116	1.26176	4.53351	6.87119
KLMA_20500	HDA3		HDA1 complex subunit 3	11.0667	7.41	29.3867	10.44	2.76885	1.46544	3.37503	6.37096
KLMA_20501	PRP4	K12662	U4/U6 small nuclear ribonucleoprotein PRP4	4.16333	1.66333	11.0433	20.8467	3.72301	0.428525	2.85162	4.58502
KLMA_20502	BET2	K05956	geranylgeranyl transferase type-2 subunit beta	7.42	5.03667	18.9367	44.24	1.6217	0.466511879091341	11.4724	8.14867
KLMA_20503	DPB2	K02325	DNA polymerase epsilon subunit B	1180	209.493	282.167	3543.16	1201.98	37.0254	223.754	866.376
KLMA_20504			NAP1-binding protein	1.17	2.14667	5.74333	1.36	0.76	1.49721	1.85608	2.35559
KLMA_20505			uncharacterized vacuolar membrane protein YGR125W	61.6633	21.8233	44.87	181.117	10.5276	3.41872	8.23527	49.8227
KLMA_20506			hypothetical protein	18.61	13.5667	7.2	99.5367	3.69793	2.54215	6.52429	87.0638
KLMA_20507			uncharacterized protein YGR127W	0	0	6.41333	24.15	0	0	6.44017	41.829
KLMA_20508	UTP8	K14547	U3 small nucleolar RNA-associated protein 8	3.61	7.8	41.8867	17.2667	0.872295821381714	2.79721	5.63205	20.7944
KLMA_20509	SYF2	K12868	pre-mRNA-splicing factor SYF2	9.81333	73.0867	114.103	254.393	4.05494	5.63035	17.0295	92.3942
KLMA_20510			uncharacterized protein YPR148C	33.4867	62.3133	144.6	26.28	13.8316	11.8159	27.6467	25.8181
KLMA_20511	RSM18		ribosomal_S18 super family	35.7267	12.0167	86.9533	37.22	15.3904	3.39042	20.1827	9.50759
KLMA_20512	PKP1		[Pyruvate dehydrogenase [lipoamide]] kinase	11.6567	9.17667	9.39	84.7	6.06228	1.95203	1.57467	44.0404
KLMA_20513	GVP36		protein GVP36	87.74	231.117	171.12	152.77	17.3233	100.137	18.046	18.4106
KLMA_20514	TPA1		PKHD-type hydroxylase TPA1	41.79	9.09333	155.91	649.34	71.3954	13.7457	14.8695	344.454
KLMA_20515	ISD11		protein ISD11	152.653	72.78	42.1733	17.1233	18.8687	16.6089	8.06911	7.51726
KLMA_20516			hypothetical protein	173.857	95.6933	79.9867	854.233	70.0648	8.02427	36.1022	47.7903
KLMA_20517	CAJ1		protein CAJ1	0.113333333333333	3.59	13.8667	0	0.196299091524473	4.20753	12.7288	0
KLMA_20518	TED1		protein TED1	1.29333	1.20333	3.03667	0	1.15954	1.79784	2.82617	0
KLMA_20519			protein SAP1	1.86333	3.42	5.64	5.23333	1.70647	1.37743	2.13016	8.69467
KLMA_20520			putative dioxygenase C576.01c	2.99667	1.77667	2.57	8.00667	1.60469	0.735277725307474	4.45137	7.69647
KLMA_20521	NOT3	K12580	general negative regulator of transcription subunit 3	15.14	5.5	12.1367	20.04	2.9425	0.347706773014274	2.22588	14.8295
KLMA_20522			pheromone-regulated membrane protein 3	0.773333333333333	0.566666666666667	0.126666666666667	10.5033	0.669800965461631	0.416453	0.219393102292058	18.0712
KLMA_20523			hypothetical protein	10.15	12.7933	5.60333	12.7867	0.649692234831231	1.72036	2.00565	14.1928
KLMA_20524	CST6		bZIP_1 super family	16.2567	40.0733	34.58	57.8033	13.1257	10.2854	11.8646	5.94378
KLMA_20525	CKA1	K03097	casein kinase II subunit alpha	20.4133	12.2367	42.9333	26.62	16.005	5.55059	3.35078	23.4887
KLMA_20526	CAP2	K10365	F-actin-capping protein subunit beta	2.84667	5.93667	9.53333	0	4.93057	5.39806	8.82597	0
KLMA_20527	ERG28		ergosterol biosynthetic protein 28	50.9033	47.8	134.177	57.8767	14.121	3.51721	45.1743	16.8022
KLMA_20528	PKAR	K04739	cAMP-dependent protein kinase regulatory subunit	220.85	92.07	161.847	132.61	78.357	26.1457	67.2543	16.3934
KLMA_20529	IRC5		uncharacterized ATP-dependent helicase YFR038W	0.913333333333333	2.61	15.34	7.79	0.637364	0.381968585095686	2.16589	1.49643
KLMA_20530	RSC8	K11762	chromatin structure-remodeling complex protein RSC8	8.01	6.97667	10.9033	17.27	5.964	0.915223105768934	1.72512	7.40182
KLMA_20531			protein SRN2	1.15	0.24	1.87	7.59667	0.759407663906548	0.340734500748016	2.17709	13.1578
KLMA_20532	PEX7	K13341	peroxisomal targeting signal 2 receptor	1.64	1.20667	7.50667	0	0.704485627958442	0.486757982300582	2.12839	0
KLMA_20533	SAN1		protein SAN1	30.13	20.8233	54.6833	567	6.98148	15.8448	15.0059	222.212
KLMA_20534	YPS1	K06009	aspartic proteinase 3	36.23	24.63	23.9067	0	15.6113	22.0117	20.8542	0
KLMA_20535		K10689	ubiquitin-conjugating enzyme E2-21 kDa	10.7833	71.8567	129.74	281.06	5.27707	10.379	48.8285	66.6768
KLMA_20536			yjgF_YER057c_UK114_family	69.7533	0	0	0	20.2982	0	0	0
KLMA_20537	SUE1		PET20 super family	355.117	62.1933	63.49	67.99	91.0479	17.3319	16.9058	116.013
KLMA_20538	CAF130		protein CAF130	3.56	1.35	3.51667	5.31333	0.618304132284428	0.460325971459356	1.32062	4.97411
KLMA_20539	URN1		pre-mRNA-splicing factor URN1	43.36	22.5033	73.93	218.05	14.1127	5.46165	5.74186	86.707
KLMA_20540	PRE9	K02728	proteasome component Y13	67.1	98.83	321.93	1.67667	43.2481	15.4194	364.036	1.46936
KLMA_20541			hypothetical protein	1.95	0	0	0	3.3775	0	0	0
KLMA_20542	PIN3		[PSI+] inducibility protein 3	341.36	228.283	295.003	747.083	110.148	22.355	301.519	132.163
KLMA_20543	NCA2		nuclear control of ATPase protein 2	4.96667	14.46	36.34	33.0967	4.48768	3.20345	2.87522	55.5421
KLMA_20544	TPO3		polyamine transporter 3	33.66	15.7233	20.0733	83.9733	9.85963	3.5127	17.3446	72.8654
KLMA_20545	CBF2	K11574	centromere DNA-binding protein complex CBF3 subunit A	3.69333	32.2733	8.53667	23.15	0.733575717518875	12.1372	3.82649	16.387
KLMA_20546	VPS62		vacuolar protein sorting-associated protein 62	6.37	0	68.51	0	11.0332	0	21.9033	0
KLMA_20547			protein BTN2	3951.16	823.287	9809.53	18083.5	4186.38	261.101	5508.65	11345.5
KLMA_20548			kpsF-like protein	1.92	5.27333	10.6633	0	1.68	4.58896	9.3336	0
KLMA_20549	KRE6		beta-glucan synthesis-associated protein KRE6	25.5033	103.767	76.3167	51.55	13.0071	36.0027	69.7769	89.2872
KLMA_20550	SPP41		DUF3020 super family	0.93	1.09667	6.62333	22.33	1.17043	0.635006561645888	7.21882	9.14753
KLMA_20551	CYP707A7	K05917	lanosterol 14-alpha demethylase	202.323	208.32	446.437	256.353	253.133	24.899	318.73	444.017
KLMA_20552	RMT2	K00599	arginine N-methyltransferase 2	2.10667	0	55.96	0	3.64885	0	96.9256	0
KLMA_20553	SOD2	K04564	superoxide dismutase [Mn]	102.487	391.933	97.4967	286.01	96.718	62.5003	105.63	248.891
KLMA_20554	PKH3		serine/threonine-protein kinase PKH3	22.5	17.6533	24.38	110.607	20.6813	5.82417	12.0919	19.8338
KLMA_20555	TDA3		UPF0673 membrane protein YHR009C	82.9333	134.303	133.637	100.823	39.0563	18.1441	34.9611	34.035
KLMA_20556	UGO1		mitochondrial fusion and transport protein UGO1	4.83	2.99	18.2233	4.32667	0.864812118323974	2.40202	15.809	3.80821
KLMA_20557			SMC_prok_A	24.67	31.0367	81.6367	30.4333	1.69873	5.15431	38.4988	11.1212
KLMA_20558	RPL27A	K02901	60S ribosomal protein L27-A	784.97	193.097	902.1	1524.34	1025.65	38.9334	827.674	1348
KLMA_20559	DIA4	K01875	seryl-tRNA synthetase	0.15	0.803333333333333	0.0633333333333333	0	0.155242	1.05642	0.109696551146029	0
KLMA_20560	VPS29	K07095	vacuolar protein sorting-associated protein 29	0.54	0.803333333333333	15.0433	0	0.817068	1.05642	18.2183	0
KLMA_20561	ARD1	K00670	N-terminal acetyltransferase A complex catalytic subunit ARD1	3.01333	1.62667	4.48	8.95667	3.271	0.424421	3.02437	2.37445
KLMA_20562	TRS31		transport protein particle 31 kDa subunit	13.63	26.9167	29.9133	133.83	8.24948	2.33204	23.9159	115.969
KLMA_20563			hypothetical protein	13.63	27.0367	29.9133	133.83	8.24948	2.36221	23.9159	115.969
KLMA_20564	ELG1	K11134	telomere length regulation protein ELG1	1.91333	1.24667	10.4367	7.1	1.79918	0.807547728207648	3.4938	6.14885
KLMA_20565	SPT3	K11313	protein SPT3	203.38	65.85	129.243	104.927	196.056	14.4556	56.1258	68.9438
KLMA_20566	THI80	K00949	thiamine pyrophosphokinase	31.0433	39.7667	86.6933	12.5533	9.19251	6.32679	42.1808	13.9868
KLMA_20567			hypothetical protein	0	0	1.47667	1.88667	0	0	1.3102	3.2678
KLMA_20568	LSC1	K01899	succinyl-CoA ligase [ADP-forming] subunit alpha	12.7	36.37	13.0133	7.45	3.81682	1.51318	11.8742	6.73581
KLMA_20569			hypothetical protein	11.4567	2.22667	37.6733	13.0667	18.1034	0.765593451730965	20.3177	6.39472
KLMA_20570			hypothetical protein	0.13	0.243333333333333	0.0633333333333333	0.573333333333333	0.225166604983954	0.421465696508427	0.109696551146029	0.993042463006156
KLMA_20571	ARP8	K11673	actin-like protein ARP8	20.5433	29.12	64.87	52.0467	7.29721	4.72936	16.7793	30.399
KLMA_20572	SFL1		flocculation suppression protein	18.5733	16.9533	20.35	39.06	6.29087	1.36606	0.763151361133556	33.9451
KLMA_20573	RUP1		hypothetical protein	25.9933	21.8933	39.2667	133.263	7.72756	8.49027	8.45856	58.4781
KLMA_20574	SIA1		protein SIA1	23.53	31.7633	30.5033	64.67	13.2278	10.8894	6.15064	60.1372
KLMA_20575	IDH2	K00030	isocitrate dehydrogenase [NAD] subunit 2	19.7533	38.3733	47.2	39.5267	7.06684	0.321921	19.5514	36.0044
KLMA_20576			putative uncharacterized protein YOR135C	0.15	0.266666666666667	0.03	1.67333	0.226053091109146	0.238607068908977	0.0519615242270663	2.8983
KLMA_20577	UBA2	K10685	ubiquitin-activating enzyme E1-like	3.96	5.02667	14.05	6.29333	1.60726	0.954585424848575	3.40472	5.74288
KLMA_20578	SAC7		GTPase-activating protein SAC7	655.713	62.2433	132.153	393.08	491.731	107.713	50.7206	83.2421
KLMA_20579	RVS167		reduced viability upon starvation protein 167	25.34	78.4167	47.1933	17.2933	19.7528	68.3439	19.6456	29.9529
KLMA_20580			probable metabolite transport protein YDR387C	25.7367	12.93	23.3267	107.07	3.4448	2.48248	9.47259	34.9529
KLMA_20581	MUS81	K08991	crossover junction endonuclease MUS81	0.0466666666666667	0.06	0.0166666666666667	1.88667	0.0808290376865476	0.103923048454133	0.0288675134594813	3.2678
KLMA_20582	EFT1	K03234	elongation factor 2	952.927	1267.24	3595.47	398.15	84.217	254.33	1352.06	142.499
KLMA_20583			hypothetical protein	0.0366666666666667	0.32	0.71	2.82333	0.0351188458428425	0.141067359796659	1.22976	0.750821772016058
KLMA_20584	VPS17		vacuolar protein sorting-associated protein 17	4.65333	16.03	7.21667	22.6833	4.12294	4.23047	2.72768	19.6445
KLMA_20585			putative uncharacterized hydrolase YOR131C	24.2667	21.7567	23.2967	79.09	18.6641	3.81041	17.5037	8.02772
KLMA_20586	ATO2	K07034	hypothetical protein	2.04	12.9533	2.14	3.41333	1.79725	4.99285	2.33476	2.16925
KLMA_20587	ATO3	K07034	ammonia transport outward protein 3	1.81667	53.3133	20.2767	5.08667	1.08795	22.885	23.9141	4.71823
KLMA_20588			hypothetical protein	7.9	7.12333	16.72	28.9133	3.61104	12.338	14.7332	4.92171
KLMA_20589			hypothetical protein	0	0	0	0	0	0	0	0
KLMA_20590		K02943	60S acidic ribosomal protein P2-B	1014.37	794.63	1469.19	1143.77	303.711	73.4633	1071.29	719.891
KLMA_20591	ORT1		mitochondrial ornithine carrier protein	5.88667	2.02667	13.67	12.1467	2.81891	1.17959	6.15023	3.7767
KLMA_20592	PMP47A	K13354	peroxisomal membrane protein PMP47B	13.89	41.9267	101.247	52.4833	13.9555	41.7195	10.8599	90.9038
KLMA_20593			uncharacterized mitochondrial outer membrane protein YDR381C-A	44.9233	22.84	108.27	148.41	27.1184	6.9905	76.8873	38.2688
KLMA_20594	YRA1	K12881	hypothetical protein	46.91	43.1733	62.8967	95.1567	39.555	40.289	9.48996	82.0029
KLMA_20595			hypothetical protein	46.91	43.1733	61.92	95.1567	39.555	40.289	9.13664	82.0029
KLMA_20596	AFI1		ARF3-interacting protein 1	5.11	5.04667	13.8167	18.03	2.39514	0.549757522307183	7.39935	2.3366
KLMA_20597	ARO10	K12732	transaminated amino acid decarboxylase	81.01	6.25667	19.15	83.6533	20.0757	2.22037	6.54876	24.2694
KLMA_20598	ADE2	K11808	phosphoribosylaminoimidazole carboxylase	10.9667	11.84	17.9533	41.25	4.46565	2.64161	1.89716	2.82261
KLMA_20599			GAL4-like Zn2Cys6 binuclear cluster DNA-binding domain	94.1167	17.3767	39.7367	56.3867	57.0612	4.01303	12.7866	47.0102
KLMA_20600	ugcg-b	K00720	glyco_tranf_GTA_type super family	12.6967	24.0167	57.8033	217.227	11.017	5.69555	26.014	172.915
KLMA_20601	RGA1		rho-type GTPase-activating protein 1	32.4633	157.59	156.09	156.55	28.7071	32.5001	35.1905	136.776
KLMA_20602	LSM6	K12625	U6 snRNA-associated Sm-like protein LSm6	114.57	71.8633	90.9067	234.003	18.2392	1.02403	14.9593	80.7332
KLMA_20603	ARH1	K00528	probable NADPH:adrenodoxin oxidoreductase	2.11333	2.73667	3.21	2.40333	1.06613	1.09473	3.43055	2.64057
KLMA_20604	IAH1		isoamyl acetate-hydrolyzing esterase	1.47333	10.4433	8.13	71.77	0.902237958264522	2.59184	5.55506	14.8637
KLMA_20605		K08900	mitochondrial chaperone BCS1	5.38667	3.89333	19.4	0	1.72239	0.477214137817954	9.47893	0
KLMA_20606			hypothetical protein	3.29	5.13333	5.28667	21.2133	1.61604	0.372200662725543	2.98594	16.5816
KLMA_20607			YTH super family	0.233333333333333	0.186666666666667	0.08	0	0.136503968196288	0.193993127026019	0.138564	0
KLMA_20608	CAT5	K06134	catabolite repression protein CAT5	13.08	15.9867	31.6767	0	4.32133	4.97684	13.3626	0
KLMA_20609	FRQ1		calcium-binding protein NCS-1	36.13	151.97	72.88	155.177	26.7938	43.8432	7.15227	74.7849
KLMA_20610	UBP2	K11849	ubiquitin carboxyl-terminal hydrolase 2	49.7767	84.25	158.53	120.87	1.57272	15.103	55.643	10.0954
KLMA_20611	VPS74	K15620	vacuolar protein sorting-associated protein 74	11.9967	10.27	39.6233	26.2433	6.3963	3.18429	16.6877	1.97561
KLMA_20612	CTS2	K01183	sporulation-specific chitinase 2	4.86667	11.7833	12.3067	12.1133	1.43012	1.28749	4.39389	11.1205
KLMA_20613	LEO1	K15177	RNA polymerase-associated protein LEO1	2.27333	7.49333	35.3267	0.0833333333333333	2.26012	7.12847	31.0632	0.144337567297406
KLMA_20614	PFY1	K05759	profilin binds actin monomers	147.707	111.29	79.5567	393.443	45.8151	26.507	25.3786	341.248
KLMA_20615		K09780	YCII super family	641.85	283.137	165.017	470.343	179.478	67.9368	54.5869	42.7633
KLMA_20616			uncharacterized protein YDR370C	0	0	13.8733	126.347	0	0	5.96873	218.839
KLMA_20617			SAM50-like protein SpAC17C9.06	0	2.7	3.83333	0	0	0.766224510179621	1.42791	0
KLMA_20618		K10868	DNA repair protein XRS2	7.79	8.42	33.9167	10.3233	1.98643	0.556506963119061	2.51001	9.26187
KLMA_20619	YPR1	K00100	putative reductase 1	119.073	31.3	16.73	150.353	8.76357	2.34258	15.919	130.585
KLMA_20620	LEM3		alkylphosphocholine resistance protein LEM3	8.70333	15.5833	54.58	33.7933	7.58281	5.81152	12.4709	48.7628
KLMA_20621	SNG1		nitrosoguanidine resistance protein SNG1	34.1	23.0533	50.0367	107.627	23.475	8.35028	15.5218	31.2377
KLMA_20622	FIG4		polyphosphoinositide phosphatase	1.21	0.523333333333333	2.05333	3.75	1.16863	0.393996615890712	1.48005	1.49973
KLMA_20623	RRP40	K03681	exosome complex component RRP40	5.54333	3.79333	15.4733	26.97	2.5511	0.873861163648628	7.10058	24.8027
KLMA_20624	PFA3		palmitoyltransferase PFA3	1.20333	0.28	0.376666666666667	4.33333	0.505206228517952	0.285131548587665	0.433166634603051	4.8233
KLMA_20625	EGT2		hypothetical protein	21.8967	120.027	62.2067	72.6	2.17243	17.895	32.6592	47.9709
KLMA_20626	MDJ2		mitochondrial DnaJ homolog 2	0.0566666666666667	5.50333	9.83333	25.4233	0.0981495457622364	1.14788	1.70119	10.0275
KLMA_20627	PEX6	K13339	peroxisomal biogenesis factor 6	4.1	0.166666666666667	3.15	0.0566666666666667	0.396610640301039	0.145716619962629	2.67614	0.0981495457622364
KLMA_20628	RPD3	K06067	histone deacetylase RPD3	23.0333	20.9967	168.567	40.51	8.92116	3.0325	74.7561	6.96065
KLMA_20629	RIB4	K00794	6,7-dimethyl-8-ribityllumazine synthase	2.35	5.54333	5.09667	0	4.07032	0.768721882954644	4.84376	0
KLMA_20630	NOP8	K14836	60S ribosome subunit biogenesis protein NOP8	6.62333	7.28	63.08	26.4533	2.74185	1.67726	27.6297	23.1672
KLMA_20631	CTR9	K15176	RNA polymerase-associated protein CTR9	7.29	10.2867	44.1667	13.7667	3.11309	6.35922	18.2413	3.84604
KLMA_20632	PSF3	K10734	DNA replication complex GINS protein PSF3	2.77667	6.94	40.24	31.0633	2.23574	2.02237	10.6644	7.21142
KLMA_20633			hypothetical protein	0.03	0.06	0.433333333333333	2.57333	0.0519615242270663	0.103923048454133	0.750555349946514	2.30088
KLMA_20634	PEX11		peroxisomal membrane protein PMP27	1.09333	4.65	1.87333	1.48	1.02403	3.1277	1.94896	2.56344
KLMA_20635	SPT20	K11361	transcription factor SPT20	7.42	2.99	23.84	16.2967	6.91627	2.61914	4.66501	15.1819
KLMA_20636	DCP1	K12612	mRNA-decapping enzyme subunit 1	5.19333	2.28667	5.50333	8.15667	3.10139	0.576223336331785	0.597857285088451	1.5982
KLMA_20637	SDL1		L-serine dehydratase	22.43	6.6	14.12	33.21	18.8088	2.36628	4.48802	10.7042
KLMA_20638	PLT5		putative polyol transporter 2	0.193333333333333	0.113333333333333	1.71667	1.52333	0.0472581562625261	0.196299091524473	0.302875111776015	0.384751001731423
KLMA_20639	MGT1		methylated-DNA--protein-cysteine methyltransferase	3.02	4.44	10.84	22.64	0.930161276338679	0.693469537903432	2.33949	7.80492
KLMA_20640	PET494		COX3 mRNA-specific translational activator PET494	57.54	39.2267	144.3	69.87	22.2948	17.2079	34.1856	50.1635
KLMA_20641	MSS11		transcription activator MSS11	9.86	6.10667	31.63	10.5433	2.55994	0.831644956296455	3.47389	9.45507
KLMA_20642	INP2		inheritance of peroxisomes protein 2	0.466666666666667	0.646666666666667	1.85	8.89	0.253837218179946	0.563234705370091	0.884759854423787	4.79501
KLMA_20643	QRI1	K00972	UDP-N-acetylglucosamine pyrophosphorylase	0.683333333333333	2.57333	9.21667	15.1367	0.461988455844227	1.09276	5.77588	3.00823
KLMA_20644	DNF3	K01530	hypothetical protein	48.59	38.89	87.84	81.7433	7.36195	13.498	43.7964	26.2558
KLMA_20645		K09518	protein HLJ1	8.39333	6.95333	40.7533	39.8233	5.25016	1.80935	6.5554	9.6073
KLMA_20646	POL3	K02327	DNA polymerase delta catalytic subunit	57.58	5.46333	365.543	514.64	93.0071	1.0051	567.629	291.871
KLMA_20647	DUN1	K06641	DNA damage response protein kinase DUN1	4.65	2.64667	15.4567	10.5567	3.28644	0.417891532976361	4.78824	9.62354
KLMA_20648			uncharacterized protein YMR160W	1.52	2.94333	1.87667	0.0466666666666667	1.74192	0.911829662455293	2.04123	0.0808290376865476
KLMA_20649	ATG16	K08340	autophagy protein 16	30.8267	60.1033	87.4033	303.18	3.87568	8.35884	27.3785	55.587
KLMA_20650	GET3	K01551	ATPase GET3	3.76	5.01333	26.4667	77.76	2.69718	1.8253	7.75459	67.39
KLMA_20651			binder of USO1 and GRH1 protein 1	15.8533	19.2433	68.98	54.2267	3.12945	3.52534	31.1285	47.0013
KLMA_20652	MRPS8	K02994	37S ribosomal protein S8	35.72	12.6633	71.5067	79.08	17.5225	1.69341	11.033	136.971
KLMA_20653	AIM36		uncharacterized protein YMR157C	13.91	5.07333	22.6833	51.8933	12.5759	3.06826	8.30333	45.1471
KLMA_20654	SNU23	K12848	U4/U6.U5 small nuclear ribonucleoprotein component	6.17	13.69	2.76333	73.5033	5.59678	5.42219	2.24255	127.312
KLMA_20655	TPP1	K08075	polynucleotide 3'-phosphatase	0.52	0.833333333333333	10.4567	0	0.900666419935816	0.820325138791524	3.83591	0
KLMA_20656	RPN6	K03036	26S proteasome regulatory subunit RPN6	87.5767	23.4767	118.47	114.11	122.124	7.91846	21.6085	197.454
KLMA_20657	PMT1	K00728	dolichyl-phosphate-mannose--protein mannosyltransferase 1	33.79	42.9933	78.9967	204.72	21.9106	12.7849	18.0068	27.6385
KLMA_20658			uncharacterized membrane protein YMR155W	1.16	13.5667	8.27333	14.9767	0.879261053385171	1.23054	2.01617	9.0122
KLMA_20659	MSC1		meiotic sister chromatid recombination protein 1	4.02333	17.7433	1.46667	9.63	2.0939	15.3748	1.34422	4.713
KLMA_20660			UPF0549 protein C1D4.09c	38.57	42.65	31.1033	110.43	25.3417	13.7976	9.19851	77.0582
KLMA_20661	PRE8	K02726	proteasome component Y7	207.093	470.893	623.313	309.41	30.4595	206.228	321.013	156.38
KLMA_20662	UTP14	K14567	U3 small nucleolar RNA-associated protein 14	0.57	2.85	24.6333	2.76667	0.276224546338663	2.27462	21.4149	2.4652
KLMA_20663	GIM5	K04797	prefoldin alpha subunit	26.1933	24.59	47.1433	82.28	13.2417	2.53154	35.6481	64.0181
KLMA_20664	RAD10	K10849	DNA repair protein RAD10	32.7533	43.5867	51.4867	257.097	7.66363	7.98499	6.86249	79.6372
KLMA_20665			asparagine synthetase domain-containing protein YML096W	2.77667	2.94	12.9533	61.0967	1.96739	0.378021163428716	3.10494	52.9114
KLMA_20666	VPS9		vacuolar protein sorting-associated protein 9	6.65333	4.06333	16.3633	46.4033	2.43839	1.10518	5.42764	78.7934
KLMA_20667	ERO1		endoplasmic oxidoreductin-1	25.8667	6.92333	23.55	38.78	25.2027	2.13332	5.45025	67.1689
KLMA_20668	TAF13	K03127	transcription initiation factor TFIID subunit 13	7.29667	13.3	19.3967	51.1633	4.15298	2.16723	9.7585	14.3485
KLMA_20669	ARG81	K09246	arginine metabolism regulation protein II	8.59667	4.89333	40.7533	33.9367	10.5413	1.36137	9.63806	27.9386
KLMA_20670	EAR1		protein EAR1	64.97	26.9867	52.62	104.973	59.2414	5.59716	16.6521	7.28306
KLMA_20671	PHO2	K02646	regulatory protein PHO2	18.8833	9.78	29.1567	44.6433	8.023	2.25805	8.54387	6.22275
KLMA_20672	aldA		putative aldehyde dehydrogenase-like protein C922.07c	2.24667	8.57667	8.88	18.82	1.62223	1.75198	5.15363	6.58437
KLMA_20673	ALD2	K00129	aldehyde dehydrogenase [NAD(P-+] 1	4.47667	7.21333	8.64667	59.7767	2.65436	0.890748748712752	1.26112	28.1484
KLMA_20674	CEP3	K11575	centromere DNA-binding protein complex CBF3 subunit B	1	0.546666666666667	4.58	5.38667	1.2855	0.946854441470986	4.30752	4.6668
KLMA_20675	MLH1	K08734	DNA mismatch repair protein MLH1	8.43	3.54333	15.8833	34.31	6.80769	1.01115	3.2131	16.9811
KLMA_20676	NSE4		non-structural maintenance of chromosome element 4	3.87	2.39	10.5167	13.8467	2.69271	0.0700000000000002	4.82867	1.00585
KLMA_20677	gcp	K01409	putative protease QRI7	45.5067	8.36	117.78	66.9967	20.9845	0.589236794506249	47.1979	33.6289
KLMA_20678			uncharacterized mitochondrial carrier YMR166C	3.22333	1.22667	10.63	6.62	1.99204	0.570730526021986	3.83993	5.67144
KLMA_20679	PAH1	K15728	protein SMP2	54.55	33.8533	193.47	83.4267	40.4757	6.86909	54.8746	67.3872
KLMA_20680			FAS1 domain-containing protein YLR001C	6.82333	5.34333	9.97	21.7267	2.74529	1.77588	4.34898	6.49982
KLMA_20681	AVT1	K15015	vacuolar amino acid transporter 1	11.3733	5.76333	13.2933	26.41	9.09057	3.69841	13.4265	14.3983
KLMA_20682	MPP10	K14559	U3 small nucleolar RNA-associated protein MPP10	3.81	5.80667	60.2367	12.3133	2.3231	0.245831920899897	7.65027	9.04816
KLMA_20683	NOC3	K14834	nucleolar complex-associated protein 3	1.42333	3.61667	60.21	22.35	0.386307304271267	1.45645	27.3589	6.42963
KLMA_20684			hypothetical protein	11.2433	9.22667	40.2367	140.52	5.73891	1.82467	2.59184	10.808
KLMA_20685			uncharacterized protein YJR003C	3.06333	2.30333	10.8467	33.79	2.03316	0.268390263112009	4.92733	29.5693
KLMA_20686			hypothetical protein	0.606666666666667	1.59	3.16	9.86667	0.705005910140712	0.757165767847438	2.62639	16.3988
KLMA_20687	GPI14	K05284	GPI mannosyltransferase 1	6.97333	9.65667	10.1667	13.16	1.75808	1.84381	8.92502	11.4182
KLMA_20688	SKI6	K11600	exosome complex component SKI6	5.22333	15.31	95.0933	46.5633	3.6261	3.11467	20.4861	23.5279
KLMA_20689	FYV8		protein FYV8	2.81	4.74333	15.01	49.8767	3.83384	2.39352	7.33353	83.5473
KLMA_20690	SMF2	K12346	manganese transporter SMF2	12.7833	10.9467	21.67	122.293	1.97358	1.85802	2.68418	111.384
KLMA_20691	GRP78	K09490	78 kDa glucose-regulated protein homolog	414.817	78.55	264.867	942.06	161.275	8.31865	67.615	49.3742
KLMA_20692	PML1	K13108	pre-mRNA leakage protein 1	14.3733	5.02667	28.28	63.6233	6.69188	2.36897	11.9801	29.647
KLMA_20693	DBP4	K14776	ATP-dependent RNA helicase DBP4	7.15667	3.11667	16.7	6.16333	4.41487	1.12784	14.5657	10.6752
KLMA_20694	CTK2	K15564	CTD kinase subunit beta	13.5433	4.05667	22.38	6.31	8.03573	0.751154666718735	15.8009	10.86
KLMA_20695	BET4	K14050	protein prenyltransferase	22.29	10.49	36.15	120.267	19.0747	3.21641	10.3553	8.85123
KLMA_20696	MAD2	K02537	mitotic spindle checkpoint component MAD2	0.903333333333333	0.4	0.61	8.95333	0.633192966901349	0.552177507691141	0.528488410468952	2.10469
KLMA_20697			hypothetical protein	0.0666666666666667	0.02	0	0.826666666666667	0.115470053837925	0.0346410161513775	0	0.440945952848343
KLMA_20698	VPS53		hypothetical protein	3.04667	1.88333	2.55667	2.60667	1.09464	1.28001	3.38089	1.43169
KLMA_20699	CCT8	K09500	T-complex protein 1 subunit theta	10.5867	19.87	88.7867	57.5133	9.4794	6.59689	24.097	6.45784
KLMA_20700	SAK1	K07359	serine/threonine-protein kinase PAK1	3.28	1.09333	7.68	0.933333333333333	2.86587	0.984598056738552	6.92955	0.666658333281249
KLMA_20701	CDC25		cell division control protein 25	12.6767	59.5767	34.46	4.54	9.71732	4.61607	24.4708	4.86081
KLMA_20702	SMD2	K11096	small nuclear ribonucleoprotein Sm D2	4.02	0	12.8333	62.2933	3.49799	0	11.1713	54.6085
KLMA_20703	MCM5	K02209	minichromosome maintenance protein 5	67.5933	59.34	33.2667	145.377	42.8634	8.6434	5.407	37.579
KLMA_20704	GAC1		CBM_21 super family	1209.2	649.62	207.97	231.357	160.33	76.8228	34.2934	93.386
KLMA_20705			hypothetical protein	3.83333	3.74333	3.63333	0	3.76214	3.94898	1.40998	0
KLMA_20706	CDC34	K02207	ubiquitin-conjugating enzyme E2-34 kDa	233.013	200.197	235.76	320.347	78.9474	38.4366	114.077	150.707
KLMA_20707	MDM36		mitochondrial distribution and morphology protein 36	51.29	58.9133	59.81	486.21	31.3602	5.78724	12.2636	33.1139
KLMA_20708	VMA2	K02147	v-type proton ATPase subunit B	30.44	21.0233	91.0433	120.74	7.59755	4.66376	41.3378	100.581
KLMA_20709	ATG14	K08335	autophagy-related protein 14	6.16333	9.70333	16.6767	0	1.16036	9.05873	7.44655	0
KLMA_20710			uncharacterized protein YPR084W	10.48	6.31667	12.9733	48.0933	6.23625	2.26483	4.76678	9.21247
KLMA_20711	ASA1		uncharacterized protein YPR085C	2.26	0.266666666666667	0.68	0	3.02005	0.461880215351701	1.17779	0
KLMA_20712	OPY1		protein OPY1	23.5	2.39667	4.53667	0	37.637	2.08773	3.92925	0
KLMA_20713	SHE3		uncharacterized protein YBR130C	2.78667	12.14	30.9233	86.2333	2.41583	5.18567	21.2828	74.6815
KLMA_20714	SRP54	K03106	signal recognition particle subunit SRP54	4.87333	9.22	54.7267	5.95667	4.76511	1.92195	43.2811	4.72593
KLMA_20715	CCZ1		vacuolar fusion protein CCZ1	18.2233	16.33	32.9167	183.73	7.59355	3.20486	4.65451	36.4065
KLMA_20716			ATPase	0.766666666666667	2.12333	19.4667	0.136666666666667	1.32791	3.67772	33.3887	0.236713610367747
KLMA_20717	SUI3	K03238	eukaryotic translation initiation factor 2 subunit beta	641.03	736.447	2103.26	505.227	281.159	161.562	656.07	385.265
KLMA_20718			hypothetical protein	6.30667	13.9567	6.48	5.06333	1.37413	0.282901631902917	7.10037	8.76995
KLMA_20719			hypothetical transmembrane protein	0.1	0.183333333333333	4.67333	0	0.173205080756888	0.317542648054294	4.33032	0
KLMA_20720	YAR1	K06867	ankyrin repeat-containing protein YAR1	0.58	0.53	6.14667	1.93667	0.442379927211893	0.599082632030006	10.6463	3.22451
KLMA_20721			uncharacterized protein YMR185W	7.36	5.56333	17.6067	32.41	3.76761	0.908533617062866	2.23146	18.9347
KLMA_20722	ERG9	K00801	squalene synthetase	18.2533	45.0733	64.4967	32.2767	0.549757522307183	15.4699	6.89581	9.89692
KLMA_20723	maa		maltose O-acetyltransferase	85.4667	50.6133	28.34	14.19	47.2404	13.6146	13.8669	24.1454
KLMA_20724			non-structural maintenance of chromosome element 3	2.50667	3.38667	2.31333	1.53	2.26321	3.02485	2.315	2.65004
KLMA_20725	NCP1	K00327	NADPH--cytochrome P450 reductase	1.47333	9.33333	149.783	90.2533	1.37784	2.73259	70.9673	46.0106
KLMA_20726	DTD1	K07560	D-tyrosyl-tRNA(Tyr- deacylase	121.287	13.55	16.72	0	85.8262	23.4693	15.3287	0
KLMA_20727	DUG3	K07008	probable glutamine amidotransferase DUG3	1.56333	0.606666666666667	5.56	0	1.3639	1.05078	4.92195	0
KLMA_20728			hypothetical protein	63.4867	184.447	93.1833	382.907	54.9927	50.1121	85.6457	41.7879
KLMA_20729	SRP1		importin subunit alpha	2.24333	2.63333	80.0333	7.99333	1.9451	0.670248710057195	102.845	13.8449
KLMA_20730			hypothetical protein	0	0	8.31667	0.31	0	0	11.1373	0.536935750346352
KLMA_20731	TIM22		mitochondrial import inner membrane translocase subunit TIM22	8.73667	3.61	30.2467	39.4333	6.93388	0.989747	8.02502	9.17459
KLMA_20732	SWT21		uncharacterized protein YNL187W	0.966666666666667	1.05667	1.4	3.01	0.806370469035997	0.293995464817628	1.79969	5.21347
KLMA_20733	RRI1	K09613	COP9 signalosome complex subunit 5	0.126666666666667	0	0.75	6.02333	0.162583311976763	0	0.740202674947882	8.98441
KLMA_20734	GDH2	K15371	NAD-specific glutamate dehydrogenase	54.7967	56.3367	37.72	82.7233	16.7058	3.72068	4.53024	10.9261
KLMA_20735	UBP10	K11873	ubiquitin carboxyl-terminal hydrolase 10	52.6933	42.9233	46.77	131.447	13.1292	5.06731	8.75315	33.3461
KLMA_20736	rplK		54S ribosomal protein L19	22.6067	16.33	106.147	76.7233	10.4889	5.03012	19.7959	68.0825
KLMA_20737	NPR1		nitrogen permease reactivator protein	35.4633	12.5467	25.2267	54.6633	9.97014	3.16023	23.8271	82.2862
KLMA_20738	NOP6	K14789	nucleolar protein 6	1.66333	5.33	65.4733	11.6167	0.575007246331151	0.932577074562741	14.8385	13.4155
KLMA_20739	IPI3	K14829	pre-rRNA-processing protein IPI3	0.34	0.79	7.24	4.49	0.225166604983954	0.190787840283389	6.85061	1.54444
KLMA_20740			uncharacterized protein YNL181W	11.86	21.4567	123.057	37.39	5.88123	2.29653	40.7887	38.6546
KLMA_20741	ced-10	K07975	rho (Ras homology- family.	61.6233	71.87	76.6867	183.42	43.0278	21.4008	39.8323	53.5255
KLMA_20742	RPS3	K02985	40S ribosomal protein S3	213.623	447.76	1320.26	1079.43	65.1636	23.5815	782.202	322.861
KLMA_20743			hypothetical protein	0	0.223333333333333	0.463333333333333	1.76667	0	0.166533279957291	0.802517	2.63881
KLMA_20744	SHR3		secretory component protein SHR3	0	0	0	0	0	0	0	0
KLMA_20745	MRPL22		54S ribosomal protein L22	11.5933	4.05667	37.55	7.31	6.97442	0.851136495124803	32.5579	12.6613
KLMA_20746			hypothetical protein	2.9	4.07667	9.68333	13.0567	2.57315	1.42029	9.1241	22.6148
KLMA_20747	NOP13		nucleolar protein 13	1.33333	10.24	126.097	0	2.3094	8.93606	114.957	0
KLMA_20748			hypothetical protein	0.403333333333333	1.40333	2.60667	28.5467	0.237135685491099	0.161658075373095	1.52844	9.49084
KLMA_20749	CRP1		uncharacterized protein YHR146W	152.17	224.327	505.447	389.483	114.33	67.7513	62.9788	280.688
KLMA_20750	APC1	K03348	anaphase-promoting complex subunit 1	0.256666666666667	0.166666666666667	0.69	2.53667	0.444559707276012	0.145716619962629	0.715821206726931	0.660631011483213
KLMA_20751	PSD1	K01613	phosphatidylserine decarboxylase proenzyme 1	3.57	8.92667	82.8367	181.053	3.02372	4.15068	24.5722	47.6502
KLMA_20752	DCD1	K01493	deoxycytidylate deaminase	1.48333	5.57333	39.3967	561.46	1.41966	0.106926766215636	8.19933	18.8015
KLMA_20753	FMP41		uncharacterized mitochondrial hydrolase FMP41	3.81333	13.1933	13.3533	7.75667	3.30735	4.90617	11.0336	8.03845
KLMA_20754		K09051	CRE-binding bZIP protein SKO1	5.67333	9	28.78	1.55333	4.92792	7.74094	26.5888	2.69045
KLMA_20755	RPC10	K03009	DNA-directed RNA polymerases I	0.34	5.36333	2.37667	0	0.588897274573418	9.28957	4.11651	0
KLMA_20756	BNI5		bud neck protein 5	60.0367	50.6533	311.49	0	28.7944	13.9814	122.606	0
KLMA_20757			uncharacterized protein YNL165W	29.9567	13.06	35.9567	82.6067	11.7385	4.12	8.69184	42.3945
KLMA_20758			protein DSE2	88.1767	44.7933	46.7467	277.317	33.4017	16.2791	50.2482	30.8481
KLMA_20759	IBD2		protein IBD2	2.29333	2.53667	2.34333	0	2.08361	0.464793861118382	2.575	0
KLMA_20760	RIA1	K14536	ribosome assembly protein 1	2.10333	3.08667	12.9667	2.62667	1.89025	0.450037035513005	11.2434	4.54952
KLMA_20761	CHS7		chitin synthase export chaperone	14.6633	20.8033	48	62.13	8.20668	3.81634	41.5702	2.77422
KLMA_20762	RPL44	K02929	conserved hypothetical protein	569.07	392.897	947.567	1916.63	219.185	81.1684	188.003	667.655
KLMA_20763			hypothetical protein	1.86	17.17	34.9533	1120.96	1.95622	21.9438	27.2495	801.031
KLMA_20764	CBK1	K08286	serine/threonine-protein kinase CBK1	0.183333333333333	0.343333333333333	0.316666666666667	0.263333333333333	0.251462389500564	0.0665832811847939	0.293655	0.456106712659804
KLMA_20765			UPF0641 membrane protein YHR140W	60.71	25.6933	7.42333	6.56	40.4804	19.6672	11.4584	5.77374
KLMA_20766	MEP2		ammonium transporter MEP2	1.55333	0.926666666666667	1.94667	11.7533	0.835604	0.0288675134594812	0.823670646152534	20.3574
KLMA_20767			uncharacterized membrane protein YLR050C	2.31333	6.00667	4.51	16.4867	1.51186	5.71224	4.45121	14.3128
KLMA_20768	GNA1	K00621	glucosamine 6-phosphate N-acetyltransferase	317.93	245.517	297.453	316.367	91.0677	2.94181	150.717	50.8062
KLMA_20769		K11099	small nuclear ribonucleoprotein G	5.61667	9.53333	17.5367	16.44	2.11661	2.6917	15.324	28.4749
KLMA_20770	dnaJ	K03686	dnaJ homolog 1	5.50333	18.2733	16.58	76.1167	1.16122	2.33483	14.4211	69.4885
KLMA_20771	HSP12		12 kDa heat shock protein	1.04667	113.647	2.48667	9.38667	0.506589906466101	51.2848	1.58399	8.51966
KLMA_20772			hypothetical protein	2.16333	0.18	1.6	0	1.52582	0.155884572681199	0.795675813381304	0
KLMA_20773	IES1	K11675	ino eighty subunit 1	16.8967	41.7367	30.92	64.12	28.3133	17.8368	18.6846	8.08968
KLMA_20774	dao1		D-amino-acid oxidase	38.2333	13.25	13.2333	31.0733	35.0403	6.16708	7.96552	17.5136
KLMA_20775	CDC4	K03361	WD40 domain	4.76667	7.91333	10.66	49.7833	3.82273	0.981699207157332	8.18623	8.86894
KLMA_20776			hypothetical protein	13.3133	52.8467	89.8967	109.073	11.0673	14.7467	58.1442	17.6802
KLMA_20777	SMC1	K06636	structural maintenance of chromosomes protein 1	1.27	6.53667	23.8267	5.72	1.44917	7.96498	21.569	1.18773
KLMA_20778	KES1		protein KES1	52.5133	91.6967	279.47	79.6533	22.0652	1.89331	160.537	11.0367
KLMA_20779	DFR1	K00287	dihydrofolate reductase	25.2567	25.5633	37.4333	716.283	11.3895	2.72372	14.7551	156.882
KLMA_20780		K11882	chaperone_DMP super family	31.4167	67.34	29.8733	85.19	15.9535	12.2967	15.611	51.6885
KLMA_20781	YUC8		trkA	1.67667	3.35	0.14	0.19	0.894948788106523	2.50737	0.200748598998847	0.270739727413618
KLMA_20782			hypothetical protein	0	0.303333333333333	1.11333	0	0	0.321299444962691	1.27876	0
KLMA_20783	RPL33B	K02917	60S ribosomal protein L33-B	319.38	176.953	397.163	0	107.941	23.7422	144.227	0
KLMA_20784	FRK1		putative serine/threonine-protein kinase YPL141C	2.62333	4.16667	9.46667	0.5	0.564387573687916	1.18006	2.26324	0.866025403784439
KLMA_20785	mge1	K03687	grpE protein homolog	127.333	90.3	409.077	40.1333	56.5821	17.2548	43.0031	69.513
KLMA_20786	MKK1	K08294	MAP kinase kinase MKK2/SSP33	8.56333	15.5567	32.2767	38.4767	7.90778	2.80001	28.0448	66.6435
KLMA_20787	WTM2		transcriptional modulator WTM2	2.59667	4.61667	14.7267	3.68	2.26937	0.871339964269592	6.84877	6.37395
KLMA_20788	SPP1	K14960	COMPASS component SPP1	8.52333	1.04333	6.15333	18.0367	7.34575	0.561456439390745	6.37007	31.2404
KLMA_20789			DUF1691 super family	15.1533	11.86	16.6467	56.9733	7.99426	4.77193	6.2805	13.0729
KLMA_20790	GIP3		GLC7-interacting protein 3	28.1433	31.3467	23.4433	77.9133	10.1357	2.63896	2.82109	67.9774
KLMA_20791	ISU1	K04488	iron sulfur cluster assembly protein 1	51.13	63.8267	11.1867	0.986666666666667	65.5337	35.7236	9.81433	1.18145
KLMA_20792	RPB8	K03016	DNA-directed RNA polymerases I	27.5067	19.46	101.513	143.63	24.092	33.7057	30.5836	124.755
KLMA_20793			MTP18 super family	4.88	0	0	0	8.45241	0	0	0
KLMA_20794			uncharacterized membrane protein YOR223W	6.27333	11.23	29.2733	9.1	0.561278302924079	9.86528	25.62	15.7617
KLMA_20795	ODC2	K15110	mitochondrial 2-oxodicarboxylate carrier 2	117.253	92.7567	112.29	91.6367	42.8221	10.3217	18.8207	35.021
KLMA_20796	MCT1		malonyl CoA-acyl carrier protein transacylase	75.4167	43.62	51.1667	330.897	37.9436	10.1077	6.85359	34.0027
KLMA_20797	RDS2		regulator of drug sensitivity 2	4.76667	2.39	5.75	9.62667	5.28131	0.880851860416949	1.24254	2.90218
KLMA_20798	COX11	K02258	ctaG_Cox11 super family	39.28	42.14	109.823	31.6767	13.2748	6.81401	10.2905	5.86072
KLMA_20799			regulator of calcineurin 2	763.887	470	302.017	2145.97	432.665	94.6571	330.394	822.008
KLMA_20800	RPL5	K02932	60S ribosomal protein L5	55.15	57.5033	229.237	216.363	11.5212	4.13367	43.5682	30.62
KLMA_20801	STE13		dipeptidyl aminopeptidase A	2.9	1.07333	4.26	21.27	1.74473	0.777774603168125	3.80773	19.07
KLMA_20802		K10754	replication factor C subunit 1	14.6767	11.29	35.33	33.8967	5.10236	1.77325	16.6255	10.6323
KLMA_20803	RUD3		GRIP domain-containing protein RUD3	2.31333	2.93333	12.1167	80.3667	0.222336	0.378065250100209	10.5773	32.187
KLMA_20804	AIM41	K09117	gatB_Yqey super family	2.63667	2.35	3.98333	0	2.35228	0.141774468787578	6.89934	0
KLMA_20805	TAF14	K03140	transcription initiation factor TFIID subunit 14	1.24333	23.08	42.4833	11.7067	2.15352	12.3669	24.5168	20.2765
KLMA_20806	STE4	K07972	guanine nucleotide-binding protein subunit beta	0.696666666666667	2.67	2.16333	0.0466666666666667	0.604345375868248	1.01148	2.08819	0.0404145188432738
KLMA_20807	TBF1		protein TBF1	40.8533	49.8967	125.167	239.967	18.9225	5.94879	2.51421	93.5652
KLMA_20808	MGM1		dynamin-like GTPase MGM1	7.97333	5.71667	20.21	19.8033	5.54644	1.15846	3.12492	17.1808
KLMA_20809	RPB10	K03007	DNA-directed RNA polymerases I	39.3167	28.8267	67.4133	375.083	5.27645	2.83877	28.4398	160.131
KLMA_20810	NAN1	K14552	NET1-associated nuclear protein 1	4.10333	12.6933	39.0867	32.16	0.964641556918078	3.65574	2.8907	12.9073
KLMA_20811	NPT1	K00763	nicotinate phosphoribosyltransferase	56.4633	24.44	91.6933	85.17	44.7666	2.09943	4.47518	18.4464
KLMA_20812	KAP120		importin beta-like protein KAP120	6.32667	2.4	3.83	22.3667	4.01857	1.10145	3.3775	9.11928
KLMA_20813	PTP2	K01104	tyrosine-protein phosphatase 2	45.4667	300.913	631.697	1589.65	11.8165	51.6809	230.692	485.57
KLMA_20814	SPC29		hypothetical protein	21.1033	47.92	59.35	91.8333	4.69435	5.3165	6.52439	81.0523
KLMA_20815	RNY1	K01166	ribonuclease T2-like	22.1767	34.8267	24.0733	27.21	10.4528	10.7754	8.81486	13.2655
KLMA_20816	RNY1	K01166	ribonuclease T2-like	1.1	0.92	1.15333	7.52333	0.355105618091294	1.02898	1.26116	13.0308
KLMA_20817	ARG2	K00618	amino-acid acetyltransferase	18.5633	9.82	4.80667	30.7067	1.895	2.83635	3.4	12.4804
KLMA_20818	PSF2	K10733	DNA replication complex GINS protein PSF2	89.2433	41.1	52.2267	149.283	52.1844	3.24463	9.50417	116.492
KLMA_20819			hypothetical protein	11.0167	34.7133	19.3067	109.507	19.0814	5.68621	8.84716	11.0157
KLMA_20820			hypothetical protein	10.8267	0.0766666666666667	0	0.373333333333333	9.42347	0.132790561913614	0	0.476480149988783
KLMA_20821	APE3	K01264	aminopeptidase Y	129.647	65.7967	52.5933	44.8533	33.0312	10.5198	17.6707	18.8129
KLMA_20822		K09523	dnaJ-like chaperone JEM1	34.1333	4.50667	6.45	128.013	8.09415	0.311823	1.94291	61.1572
KLMA_20823			uncharacterized transporter YBR287W	28.5633	5.97667	15.3667	0.19	7.37044	0.796073698430826	7.79686	0.329089653438087
KLMA_20824	SCP1		transgelin	22.85	38.7867	52.6167	44.2833	5.99656	4.0251	4.04166	39.4514
KLMA_20825	KHA1		K(+-/H(+- antiporter 1	26.3467	59.46	25.5767	115.923	9.5266	13.4817	10.4966	200.785
KLMA_20826	FEN2	K03448	pantothenate transporter FEN2	19.7933	39.5667	4.22	48.1233	4.50023	9.26743	1.89713	9.90011
KLMA_20827	amdS	K01426	acetamidase	2.91333	4.17	1.79333	6	1.09929	1.08586	2.4731	3.99034
KLMA_20828	MRS6		rab proteins geranylgeranyltransferase component A	90.38	90.53	75.29	39.58	36.4769	26.4045	32.9937	16.0661
KLMA_20829	PHO3		repressible acid phosphatase	26.9367	1.40333	2.21667	9.09	4.35929	0.690603600724275	1.835	9.28583
KLMA_20830	LAC12		lactose permease	484.637	529.067	4.72667	64.7	79.6549	40.5799	1.79182	18.0873
KLMA_20831	BIO3	K00833	adenosylmethionine-8-amino-7-oxononanoate aminotransferase	4.97333	0.0566666666666667	0.173333333333333	1.63333	3.25764	0.0981495457622364	0.226789182575654	0.771124719700603
KLMA_20832	BIO4	K01935	dethiobiotin synthetase	71.0233	63.34	1.82	24.8533	32.8067	12.7365	1.46092	11.2341
KLMA_20833	BIO5		7-keto 8-aminopelargonic acid transporter	0.63	1.05	2.07667	0.69	0.459673797382448	0.720277724214764	2.25267	0.680220552468095
KLMA_20834	amdS		acetamidase	5.87667	1.35	3.31	75.6933	5.44704	0.460325971459356	1.71315	27.8048
KLMA_20835			uncharacterized MFS-type transporter C1271.10c	0.286666666666667	0.236666666666667	0.453333333333333	0.833333333333333	0.236924741918891	0.240069434400411	0.410528115155751	0.277548794508881
KLMA_20836			uncharacterized permease C1683.05	1.54667	0.24	0.656666666666667	5.31667	0.863268980870582	0.117898261225516	0.571343446040412	0.765136153461156
KLMA_20837			FMN_red super family	0.0133333333333333	0.206666666666667	0.0633333333333333	5.34333	0.023094010767585	0.22723	0.109696551146029	4.82743
KLMA_20838			hypothetical protein	0.0133333333333333	0.0366666666666667	1.11333	0.133333333333333	0.023094010767585	0.0635085296108588	1.92835	0.173877351409933
KLMA_30001			aminotriazole resistance protein	0	0	0	0	0	0	0	0
KLMA_30002			chol_sulfatase	0	0	0	0	0	0	0	0
KLMA_30003			transposon Ty1-NL1 Gag polyprotein	0	0	0	0	0	0	0	0
KLMA_30004	TY2B-GR2		transposon Ty2-F/Ty2-GR2 Gag-Pol polyprotein	0	0	0	0	0	0	0	0
KLMA_30005			transposon Ty1-NL1 Gag polyprotein	0	0	0	0	0	0	0	0
KLMA_30006	TY2B-GR2		transposon Ty2-F/Ty2-GR2 Gag-Pol polyprotein	0	0	0	0	0	0	0	0
KLMA_30007			transposon Ty1-NL1 Gag polyprotein	0	0	0	0	0	0	0	0
KLMA_30008	TY2B-GR1		transposon Ty2-F/Ty2-GR2 Gag-Pol polyprotein	0	0	0	0	0	0	0	0
KLMA_30009	LAC4	K01190	beta-galactosidase	10.7667	17.1333	9.06333	14.79	1.33452	1.91231	4.19601	7.22172
KLMA_30010	LAC12		lactose permease	11.1467	11.5733	9.19333	29.73	5.12172	3.44625	2.0567	4.5999
KLMA_30011		K05349	beta-glucosidase	73.09	73.2633	27.22	20.4333	7.38683	15.4795	7.81357	20.3308
KLMA_30012	mirA		siderophore iron transporter mirA	9.16	16.5033	15.3	18.15	1.21198	2.7493	3.95546	24.4248
KLMA_30013	CYB2		cytochrome b2	1.64	0.943333333333333	0.173333333333333	9.88	0.407798970082074	0.520512567891817	0.165630109984065	3.61805
KLMA_30014			conserved hypothetical transmembrane protein	6.01	2.98667	6.08667	25.7533	3.17572	0.335608899365516	3.03159	2.42754
KLMA_30015	bioA		uncharacterized aminotransferase C1771.03c	12.5833	16.8633	5.9	7.14333	5.27244	4.31431	5.17026	12.3726
KLMA_30016	YPR1	K00100	putative reductase 1	52.7567	41.95	151.083	118.59	8.01958	4.74848	48.5433	32.1651
KLMA_30017	PUT4		probable proline-specific permease put4	0.246666666666667	0.406666666666667	0.143333333333333	0.383333333333333	0.321299444962691	0.140118997046558	0.248260615751539	0.663953
KLMA_30018	ARI1		putative uncharacterized oxidoreductase YGL157W	2.75667	4.47667	0.476666666666667	23.9	2.31699	1.16809	0.480034720966446	8.37459
KLMA_30019	fmo1	K00485	thiol-specific monooxygenase	5.59	6.24333	2.41	13.39	3.03361	1.46988	0.530754180388624	11.6151
KLMA_30020			AP-1 accessory protein LAA1	7.98	29.4133	2.47333	277.3	1.98756	1.93474	2.64719	189.646
KLMA_30021	MATA2		mating-type protein A2	0	0	0	0	0	0	0	0
KLMA_30022	MATA1		mating-type protein A1	0	0	0	0	0	0	0	0
KLMA_30023			protein SLA2	0.0266666666666667	0.0466666666666667	0	0	0.0461880215351701	0.0808290376865476	0	0
KLMA_30024	YHB1	K05916	flavohemoprotein	138.78	42.4367	40.43	72.6267	60.508	6.75316	10.5602	8.60459
KLMA_30025	MIR1	K15102	mitochondrial phosphate carrier protein	100.223	110.153	93.7233	153.87	32.2347	28.9041	20.5377	8.18738
KLMA_30026			uncharacterized RNA-binding protein YKL214C	14.8267	24.8867	117.05	114.26	6.67424	4.74734	61.4615	31.2663
KLMA_30027	DOA1	K14018	protein DOA1	29.9967	18.08	101.767	7.98	25.6031	2.67726	36.5509	13.8218
KLMA_30028	SAC1		phosphoinositide phosphatase SAC1	8.31333	9.16	81.6667	19.6067	2.19878	1.4418	57.0929	1.53027
KLMA_30029	TRP3	K01656	anthranilate synthase component 2	578.053	60.52	371.483	193.237	511.426	14.0333	70.0138	92.4904
KLMA_30030	CDC11		cell division control protein 11	42.4067	71.6867	283.527	0	24.742	13.6839	99.9622	0
KLMA_30031	HOC1	K05534	putative glycosyltransferase HOC1	96.7533	37.57	103.227	97.5233	87.1096	7.93425	82.1915	49.8702
KLMA_30032	MOG1		nuclear import protein MOG1	1.1	0.126666666666667	8.91333	0.21	1.68511	0.135769412362775	3.78154	0.21
KLMA_30033	UBA1	K03178	ubiquitin-activating enzyme E1 1	186.13	109.927	265.66	1340.52	143.57	11.5721	95.7166	682.702
KLMA_30034	STE6	K05658	alpha-factor-transporting ATPase	21.9467	26.0233	29.41	16.0333	1.21397	11.0539	5.32234	13.6034
KLMA_30035	OPI3	K00550	methylene-fatty-acyl-phospholipid synthase	54.9733	21.3367	52.5033	16.0533	50.1426	1.38818	62.7846	26.1258
KLMA_30036			UDP-N-acetylenolpyruvoylglucosamine reductase	2.03333	36.5567	51.4633	69.14	3.52184	8.71606	45.5377	66.7363
KLMA_30037	mug157	K09704	meiotically up-regulated gene 157 protein	0.0466666666666667	0.0833333333333333	3.52333	7.57667	0.0808290376865476	0.0737111479583199	3.05248	12.2083
KLMA_30038	AIM27		ER membrane protein complex subunit 3	4.38667	3.81667	5.63	0.62	2.44978	2.0696	5.18877	1.07387
KLMA_30039	NPA3	K06883	GTPase NPA3	1.17667	5.64667	42.5233	4.8	1.58576	0.944052	14.3623	8.31384
KLMA_30040	ADD66	K11880	proteasome chaperone 2	30.58	56.6533	74.6067	68.0133	10.9865	15.9912	28.0541	11.5986
KLMA_30041	LIA1	K06072	deoxyhypusine hydroxylase	9.05333	6.83333	12.6567	0.746666666666667	15.3873	6.37434	21.922	0.895842248017659
KLMA_30042	HAM1	K01519	protein HAM1	10.2533	26.3	18.8233	0	17.7593	6.58326	32.603	0
KLMA_30043	LOS1	K14288	exportin-T	54.6	54.01	311.58	220.863	65.3621	16.3173	39.9239	167.58
KLMA_30044	RFC2	K10755	replication factor C subunit 2	7.29	7.15	24.3367	18.4467	4.37014	0.736545993132812	8.87529	5.66029
KLMA_30045	YAE1		uncharacterized protein YAE1	48.5767	24.17	162.673	62.5467	23.2762	3.38433	73.6429	8.05114
KLMA_30046	TOR2	K07203	serine/threonine-protein kinase TOR2	5.56667	8.88667	13.7667	47.7067	2.81052	0.569590496175396	4.70069	41.3152
KLMA_30047	THI20	K00877	phosphomethylpyrimidine kinase THI20	222.79	18.8067	61.4167	33.7767	100.218	3.53223	86.3037	29.5257
KLMA_30048	ARP3		actin-related protein 3	38.8	42.11	47.6333	56.2433	32.2401	11.728	12.3832	13.9887
KLMA_30049	CCT5	K09497	T-complex protein 1 subunit epsilon	29.04	136.797	274.547	154.88	5.1063	40.4214	246.56	59.7262
KLMA_30050			uncharacterized protein YJR061W	49.0067	225.407	65.43	481.683	22.9465	33.6156	12.1043	194.239
KLMA_30051	NTA1	K14663	protein N-terminal amidase	2.29	2.94333	9.27333	8.33333	1.7623	0.577090403085456	1.31622	5.32926
KLMA_30052	MNN4		uncharacterized protein YJR061W	19.05	27.4833	31.8733	34.7167	9.11375	9.00713	10.5057	3.47253
KLMA_30053	CTF18	K11269	chromosome transmission fidelity protein 18	12.83	43.3067	94.8467	27.45	2.69718	15.6882	55.7686	26.8133
KLMA_30054	TY1B-DR6		transposon Ty1-DR6 Gag-Pol polyprotein	0	0	0	0	0	0	0	0
KLMA_30055	YAP3		bZIP_1 super family	49.06	32.74	141.073	194.023	6.22297	4.87493	55.7267	52.3669
KLMA_30056			ubiquitin-binding protein CUE2	0.13	0	1.8	0	0.225166604983954	0	3.11769	0
KLMA_30057	MIF2	K11497	protein MIF2	8.83	4.36	29.4567	7.96	4.30166	0.564712	1.70858	10.4923
KLMA_30058	STE20	K04409	serine/threonine-protein kinase STE20	35.79	11.4767	66.97	131.663	25.7232	2.57846	11.9	19.8545
KLMA_30059	UFD4	K10590	ubiquitin fusion degradation protein 4	29.3567	29.9833	61.33	67.9233	14.6368	3.08004	30.2387	15.072
KLMA_30060	MRT4	K14815	mRNA turnover protein 4	1.58667	12.55	153.957	12.1533	1.60951	3.38749	53.9891	16.8577
KLMA_30061			suppressor of HU sensitivity involved in recombination	0.633333333333333	0.756666666666667	2.11	3.16333	0.873632264361461	0.416333199893227	1.94013	0.767875858022202
KLMA_30062	MRP4	K02967	37S ribosomal protein MRP4	58.58	20.4467	260.293	78.17	32.3584	4.62692	49.3212	46.8785
KLMA_30063	LAG1	K04709	sphingosine N-acyltransferase LAG1	196.647	174.797	162.963	368.947	35.5531	6.6937	10.7593	23.6183
KLMA_30064	HSE1	K04705	class E vacuolar protein-sorting machinery protein HSE1	69.48	54.46	141.617	84.92	34.7657	17.5611	30.377	147.086
KLMA_30065	CAP1	K10364	F-actin-capping protein subunit alpha	0.863333333333333	13.4867	21.15	12.0167	1.00729	12.5167	19.2913	20.8135
KLMA_30066	RPL14B	K02875	60S ribosomal protein L14-B	310.797	392.43	875.957	1138.84	88.9182	29.0813	189.217	152.074
KLMA_30067	AUR1		inositol phosphorylceramide synthase	16.3433	13.23	14.5633	0	27.3775	10.6024	22.1306	0
KLMA_30068	MRP17		37S ribosomal protein MRP17	75.7967	66.4	209.58	727.113	76.1543	26.7129	99.8914	440.614
KLMA_30069	DID4	K12191	DOA4-independent degradation protein 4	26.8067	24.6833	44.21	0	8.84779	4.68504	38.289	0
KLMA_30070	MET14	K00860	adenylyl-sulfate kinase	3.54667	1.07	0.45	1.96667	3.31612	0.357910603363466	0.395094925302768	1.91912
KLMA_30071	VPS1		vacuolar protein sorting-associated protein 1	110.207	156.847	137.027	317.377	8.06781	11.9117	15.6579	174.883
KLMA_30072	PAP1	K14376	poly(A- polymerase	53.0133	13.08	9.42333	28.5167	7.58223	0.539259	1.14509	21.3467
KLMA_30073	MUP1		high-affinity methionine permease	51.1433	95.9567	72.7433	142.23	38.6313	13.9211	21.5251	25.8477
KLMA_30074	RSC2	K11756	chromatin structure-remodeling complex subunit RSC2	10.74	4.63333	6.51333	0.693333333333333	8.97106	4.1444	6.39828	1.20089
KLMA_30075	ADE13	K01756	adenylosuccinate lyase	3.09333	13.3633	35.55	9.29	1.53017	3.69876	10.5153	8.39715
KLMA_30076	LST7		protein LST7	6.55667	2.69	10.7933	29.7667	1.6336	1.30046	4.0293	16.093
KLMA_30077			vacuolar protein sorting-associated protein 38	5.50333	1.87333	8.09333	13.6367	0.745676426698158	0.610437001936591	5.06727	12.012
KLMA_30078	DCR2	K01175	phosphatase DCR2	0	0.0366666666666667	0.08	0	0	0.0635085296108588	0.138564	0
KLMA_30079			centromere DNA-binding protein complex CBF3 subunit	35.9567	60.2467	62.7533	283.417	6.60343	10.0121	20.5802	102.094
KLMA_30080	STE11	K11228	ste11p: Ser/Thr protein kinase	11.9633	11.21	34.8833	73.6433	10.8143	1.70608	10.1917	14.2271
KLMA_30081	PEP5		vacuolar membrane protein PEP5	1.35333	0.9	3.92	12.3333	1.36866	0.449332838773219	0.997145927134038	5.38389
KLMA_30082	FUS2		nuclear fusion protein FUS2	0.03	0.0666666666666667	0.08	0.17	0.0519615242270663	0.0702376916856849	0.138564	0.228691932520585
KLMA_30083	RRS1	K14852	regulator of ribosome biosynthesis	1.14667	10.17	28.74	76.4167	1.06688	4.1926	24.9195	25.2419
KLMA_30084	TRI1	K15223	upstream activation factor subunit UAF30	5.57	9.40333	53.5467	8.14667	5.14343	8.15126	55.5534	14.1104
KLMA_30085			uncharacterized protein YOR296W	4.65333	3.09	13.7933	0.463333333333333	2.73884	2.50006	6.15593	0.405010287935175
KLMA_30086	mug14		meiotically up-regulated gene 14 protein	17.3033	77.2533	47.7333	389.087	16.8451	6.7179	17.6031	250.796
KLMA_30087	RNH1	K03469	ribonuclease H	0	0	0.0166666666666667	0	0	0	0.0288675134594813	0
KLMA_30088	FAA1	K01897	long-chain-fatty-acid--CoA ligase 1	274.183	308.393	567.507	203.88	121.882	73.4121	84.2377	185.3
KLMA_30089	CLD1	K13535	uncharacterized protein YGR110W	54.6633	11.48	22.38	45.9833	45.1781	2.34307	9.04212	15.5222
KLMA_30090	MUB1		MYND-type zinc finger protein MUB1	5.34667	2.22	9.17333	5.91	1.90316	0.541479454827235	2.9623	3.1038
KLMA_30091	VPH2		vacuolar ATPase assembly integral membrane protein VPH2	57.3867	19.2467	163.027	47.17	7.13957	4.94288	67.3464	32.9686
KLMA_30092	SRT1	K11778	putative dehydrodolichyl diphosphate synthetase	2.35667	0.833333333333333	3.6	3.63	1.91077	1.03365	3.10334	6.28734
KLMA_30093	OAC1	K15117	mitochondrial oxaloacetate transport protein	38.18	19.98	121	0	33.1241	4.00973	28.6432	0
KLMA_30094			WD repeat-containing protein YMR102C	197.123	74.5	278.15	76.85	153.267	7.56366	70.6095	66.9986
KLMA_30095			signal recognition particle subunit SRP21	34.7033	26.37	163.287	46.68	5.86602	3.05599	85.4751	3.81677
KLMA_30096	SSH4		protein SSH4	90.6867	16.1633	45.6867	439.123	44.5037	4.5943	16.029	126.068
KLMA_30097	RRN3	K15216	RNA polymerase I-specific transcription initiation factor RRN3	5.07667	12.3733	18.2033	31.24	4.39659	1.19626	15.5221	27.1144
KLMA_30098	YPK1	K08282	serine/threonine-protein kinase YPK1	0.286666666666667	8.49	18.4733	0.643333333333333	0.496521231503078	7.3577	18.1303	1.11429
KLMA_30099	PGM2	K01835	phosphoglucomutase-2	63.29	32.43	52.5167	18.6033	6.68548	10.7561	26.3645	20.3456
KLMA_30100	YKU80	K10885	ATP-dependent DNA helicase II subunit 2	14.8267	14.4067	7.98333	7.82333	2.7836	1.53324	2.94724	12.9063
KLMA_30101	SPG4		uncharacterized protein YMR107W	3.59	113.257	11.49	30.7433	1.34837	32.7932	6.36186	24.5153
KLMA_30102	PMU1		uncharacterized protein YKL128C	19.88	0.396666666666667	13.8633	0.526666666666667	2.81782	0.346458270695525	3.94798	0.912213425319609
KLMA_30103	dur3-1		sodium/glucose cotransporter	0.0666666666666667	0.0533333333333333	0	0	0.115470053837925	0.0472581562625261	0	0
KLMA_30104			urea active transporter	1.30667	0.986666666666667	0.533333333333333	3.22333	0.436616	0.341516227042484	0.462853468533329	5.58298
KLMA_30105	ILV2	K01652	acetolactate synthase	424.763	222.61	192.057	66.5533	299.009	90.0694	161.036	11.9568
KLMA_30106	MYO1	K10356	myosin-1	1.36333	8.48333	31.9967	18.7633	0.885117694622209	2.3256	13.857	13.7921
KLMA_30107	HFD1		putative fatty aldehyde dehydrogenase HFD1	8.14667	6.57	14.62	5.87667	0.325166623953525	2.6726	7.32752	0.780085465403204
KLMA_30108	SHE2		uncharacterized protein YKL130C	11.2267	3.72667	19.01	21.63	9.23723	0.546839	4.7882	8.67663
KLMA_30109			uncharacterized protein YMR111C	8.59667	9.85667	30.4733	7.98333	5.7956	11.8609	13.8995	11.7212
KLMA_30110	MED11	K15132	mediator of RNA polymerase II transcription subunit 11	0.703333333333333	10.19	1.67	15.6567	1.14962	13.416	2.57047	15.64
KLMA_30111	FOL3	K01930	folylpolyglutamate synthase	46.7067	30.6	74.96	40.1533	18.7357	4.63194	39.678	27.8891
KLMA_30112			uncharacterized protein YMR114C	49.06	23.6267	23.5967	37.1467	41.4267	7.82467	0.428291178210961	10.6979
KLMA_30113	MGR3		mitochondrial inner membrane i-AAA protease supercomplex subunit MGR3	8.77333	2.29	16.9833	9.09	10.6085	0.824196578493262	6.50465	7.91322
KLMA_30114	OCT1	K01410	mitochondrial intermediate peptidase	1.41333	1.47667	20.2267	6.31667	1.2436	0.984598056738552	20.3359	2.72496
KLMA_30115	ASC1		guanine nucleotide-binding protein subunit beta-like	0.363333333333333	4.71667	0	105.357	0.629311793416692	4.50291	0	182.483
KLMA_30116	ASC1	K14753	hypothetical protein	54.4167	148.003	718.473	175.587	15.224	116.623	267.357	172.678
KLMA_30117	APL2		AP-1 complex subunit beta-1	260.32	107.22	592.423	192.357	142.432	51.6485	107.393	35.1614
KLMA_30118			interferon-induced GTP-binding protein Mx2	0.0433333333333333	0	0	0.44	0.0750555349946514	0	0	0.343947670438397
KLMA_30119	CMC1		COX assembly mitochondrial protein	29.85	10.2467	146.703	24.7567	14.265	9.36726	10.4588	22.1181
KLMA_30120	MRPL31		54S ribosomal protein L31	27.75	24.0167	211.78	53.48	7.74311	8.56069	193.612	36.3267
KLMA_30121	SPC24	K11557	probable kinetochore protein SPC24	37.3867	242.823	352.67	253.213	38.1464	59.3033	200.22	275.802
KLMA_30122			DASH complex subunit HSK3	15.59	20.3767	12.57	14.7	2.23779	2.65293	21.7719	13.5025
KLMA_30123	CTK1	K00916	CTD kinase subunit alpha	0	0	0.65	0	0	0	1.12583	0
KLMA_30124		K00236	succinate dehydrogenase [ubiquinone] cytochrome b subunit	30.0733	0	57.6433	9.50667	26.4001	0	52.2701	16.466
KLMA_30125	VTC2		vacuolar transporter chaperone 2	0.203333333333333	0.556666666666667	56.5367	0.573333333333333	0.352183664205672	0.358096821171779	51.2186	0.993042463006156
KLMA_30126			conserved hypothetical transmembrane protein	0.29	1.30667	2.59333	3.81	0.306104557300279	0.433166634603051	2.74598	2.92764
KLMA_30127	SEC4	K07901	ras-related protein SEC4	472.583	346.147	564.203	340.707	130.355	33.8083	529.173	332.117
KLMA_30128	BLM10	K06699	proteasome activator BLM10	5.42667	4.66333	19.41	9.46333	1.90316	1.36961	6.49113	8.10673
KLMA_30129			hypothetical protein	11.31	3.20667	5.25667	11.6933	12.8785	1.85282	2.22554	14.0858
KLMA_30130	CFT2	K14402	cleavage factor two protein 2	88.1967	92.1067	438.33	120.347	5.1414	9.17012	219.208	37.45
KLMA_30131			conserved hypothetical protein	0.47	0.02	0.68	0.68	0.183575597506858	0.0346410161513775	1.17779	0.969381245950219
KLMA_30132			cleavage factor two protein 2	88.1967	92.1067	438.33	120.347	5.1414	9.17012	219.208	37.45
KLMA_30133	RRG1		uncharacterized protein YDR065W	3.09333	4.85	15.93	19.8033	2.87733	2.21	1.63496	34.3004
KLMA_30134	RTR1		RNA polymerase II-associated protein 2 homolog	14.8967	11.76	25.4167	21.4633	10.252	3.10566	2.70602	17.1588
KLMA_30135			protein TAPT1 homolog	2.01667	3.49333	8.95333	24.2567	1.77122	0.739278927965171	0.962410168968165	38.4088
KLMA_30136	gabD		putative succinate-semialdehyde dehydrogenase C1002.12c [NADP+]	5.39	13.22	12.79	0.263333333333333	2.64195	1.71219	1.5435	0.456106712659804
KLMA_30137	mlo2	K11979	protein mlo2	16.67	20.0533	42.6433	36.2567	12.01	5.82527	12.4035	7.58635
KLMA_30138	MCM2	K02540	DNA replication licensing factor MCM2	15.91	10.3367	187.053	62.8367	6.65135	4.31817	50.9899	25.0155
KLMA_30139	NCL1	K15334	tRNA (cytosine-5---methyltransferase NCL1	1.09	13.7767	257.75	2.75667	0.713372273080472	4.79698	444.54	2.40201
KLMA_30140	RRN10	K15221	factor RRN10	9.14667	264.867	587.293	2814.6	15.8425	26.8966	520.894	1162.78
KLMA_30141	EMP24		endosomal protein P24B	0	0	0	0	0	0	0	0
KLMA_30142	GLC7	K06269	serine/threonine-protein phosphatase PP1-2	164.873	0.806666666666667	2.09333	12.0633	96.9926	0.386824680357049	0.824398770822309	5.32431
KLMA_30143	YIP4		protein YIP4	377.4	234.903	520.16	7452.25	103.752	29.0703	34.2471	6154.22
KLMA_30144	MDS3		negative regulator of sporulation MDS3	2.66	2.59667	18.76	6.47667	3.45814	3.97042	2.27857	9.81547
KLMA_30145	GCN1		translational activator GCN1	4.95	4.54333	17.4133	24.9133	3.79352	0.664253967495365	7.77721	8.15157
KLMA_30146	SGF29	K11364	SAGA-associated factor 29	1.35	0.86	14.2667	12.8067	0.392300904918661	0.199749843554382	11.2539	13.7752
KLMA_30147	MRPL2		60S ribosomal protein L2	17.4633	27.3367	276.793	42.6033	15.9023	4.19483	129.915	32.1007
KLMA_30148	ILV6	K01653	acetolactate synthase small subunit	146.59	12.1	11.1533	0	41.1197	2.54053	12.2659	0
KLMA_30149	IDP2	K00031	isocitrate dehydrogenase [NADP] cytoplasmic	167.71	344.663	186.677	38.6567	9.85817	11.7182	18.5138	66.9553
KLMA_30150			uncharacterized phosphatase YNL010W	0	0	0.706666666666667	126.27	0	0	1.22398	110.443
KLMA_30151	SSP120		protein SSP120	110.91	216.847	1053.43	239.507	27.6035	29.6478	749.325	12.3299
KLMA_30152	SPO1	K13357	putative meiotic phospholipase SPO1	0.58	0.996666666666667	0.193333333333333	0.276666666666667	0.425793377120875	1.34526	0.334863156129983	0.479200723427389
KLMA_30153	TEF3	K03235	elongation factor 3	1268.27	540.01	2709.12	696.2	1422.2	68.298	763.779	361.139
KLMA_30154	GSH1	K11204	glutamate--cysteine ligase	14.7133	46.1033	198.117	49.9733	12.6579	10.5276	78.8286	42.456
KLMA_30155	LSB6		phosphatidylinositol 4-kinase LSB6	31.9667	50.1267	99.9833	63.7833	14.0181	10.6496	61.2704	60.9345
KLMA_30156	CHS6		chitin biosynthesis protein CHS6	3.25333	4.38333	10.8933	4.36333	2.93159	0.424421	9.44003	4.2684
KLMA_30157	SAP190	K15459	SIT4-associating protein SAP190	36.5633	17.75	95.5133	28.51	24.3616	3.56601	23.3359	26.0915
KLMA_30158	PHS1	K10703	protein PHS1	90.99	79.15	509.57	235.08	86.456	24.1638	469.04	249.586
KLMA_30159	MRPL49		54S ribosomal protein L49	0.96	2.06	23.88	0	1.66277	1.86395	24.2951	0
KLMA_30160	BCK1	K11229	serine/threonine-protein kinase BCK1/SLK1/SSP31	0.586666666666667	0.09	2.33667	3.38333	0.470567	0.108167	1.83288	3.58461
KLMA_30161	TOK1		outward-rectifier potassium channel TOK1	1.25333	0.84	3.81667	9.58667	0.515881123257416	0.470319040652194	1.42142	5.18427
KLMA_30162	SRS2	K03657	ATP-dependent DNA helicase SRS2	3.26	1.35667	5.11333	26.2567	2.81021	0.471734388542253	2.9968	16.692
KLMA_30163	SRS2		ATP-dependent DNA helicase SRS2	0.433333333333333	1.13333	5.81667	7.33667	0.106926766215636	0.351046055857822	2.36331	7.38547
KLMA_30164	GWT1	K05283	GPI-anchored wall transfer protein 1	4.58	0.47	3.18333	4.57	4.16172	0.31	1.81814	3.95941
KLMA_30165	DPB11	K03507	DNA replication regulator DPB11	46.5	5.51667	8.97667	47.52	19.2919	1.91302	1.41931	10.1118
KLMA_30166	SIP4		protein SIP4	33.8033	33.2567	2.87667	17.2	6.48771	7.59	2.78105	8.43941
KLMA_30167			hypothetical protein	0	3.31667	9.30667	8.36	0	1.17142	6.30977	7.23083
KLMA_30168	ARG3	K00611	ornithine carbamoyltransferase	19.6267	4.59333	10.17	9.14667	2.85644	0.966040026775978	9.93407	9.5531
KLMA_30169			adenylosuccinate synthetase	0	0	0.11	13.82	0	0	0.190525588832577	23.9369
KLMA_30170	TRL1	K14679	tRNA ligase	8.9	6.63333	46.0167	21.6667	1.86244	2.29522	18.1067	18.7889
KLMA_30171	EXO70	K07195	exocyst complex protein EXO70	4.46333	3.87	8.30667	11.5167	0.941081	0.458257569495584	5.3662	5.42517
KLMA_30172	ALY2		UPF0675 protein YJL084C	159.06	71.59	96.4467	66.4567	83.2584	7.18501	64.8729	8.55001
KLMA_30173	RAD4	K10838	DNA repair protein RAD4	92.3267	10.07	36.9367	90.6867	66.513	0.967625960792702	10.8527	16.1775
KLMA_30174		K15193	protein SPT2	1.58667	1.54	9.91333	3.93	1.41797	1.30675	4.66337	6.37885
KLMA_30175			uncharacterized protein YDR089W	12.16	8.09667	7.63	68.7333	13.9172	0.664253967495365	3.8678	23.0687
KLMA_30176	SLU7	K12819	pre-mRNA-splicing factor SLU7	7.92333	17.5467	106.067	59.95	2.38515	2.94517	46.88	9.16401
KLMA_30177	PUS6	K15453	pseudouridylate synthase 6	1.51333	2.83667	7.42667	3.88	0.740967835559232	0.888950692295885	6.22502	6.57368
KLMA_30178	BBC1		myosin tail region-interacting protein MTI1	11.9867	8.67667	31.4467	57.8967	1.59105	2.64644	13.5738	48.8103
KLMA_30179			uncharacterized protein YGR168C	31.3433	14.65	71.2633	48.6367	6.04921	8.44078	25.2303	15.531
KLMA_30180	CLC1		clathrin light chain	1.04	3	11.8233	0	0.900666419935816	2.91417	10.3286	0
KLMA_30181			beta-glucan synthesis-associated protein KRE11	0.533333333333333	0.293333333333333	3.24	1.36	0.757187779440036	0.296704117486316	0.867467578644874	2.35559
KLMA_30182	SIR2	K11121	NAD-dependent histone deacetylase SIR2	115.367	20.1767	189.393	52.6933	16.207	18.0374	115.825	55.3026
KLMA_30183	RTG1		retrograde regulation protein 1	3.1	13.3367	1.18667	19.0633	2.41572	16.5232	0.720023147776051	17.9418
KLMA_30184	RPT2	K03062	26S protease regulatory subunit 4 homolog	18.6333	34.22	114.073	116.823	20.7085	3.3751	33.6081	8.64001
KLMA_30185	PTC1	K01090	protein phosphatase 2C homolog 1	1.26667	0.213333333333333	8.16	0	1.11689	0.369504172281361	14.1335	0
KLMA_30186	MED2	K15154	mediator of RNA polymerase II transcription subunit 2	10.7833	15.2933	8.40333	56.7533	8.11298	2.88767	4.25554	20.6034
KLMA_30187	ATP16	K02134	ATP synthase subunit delta	232.917	679.647	287.277	548.12	105.345	68.4731	139.565	355.783
KLMA_30188	MCD1	K06670	sister chromatid cohesion protein 1	0.563333333333333	2.14333	12.4167	0.67	0.664253967495365	1.25739	9.92139	0.816884324736373
KLMA_30189			uncharacterized protein YDR333C	14.3833	12.2933	50.57	114.667	1.76228	1.36398	19.3908	25.3975
KLMA_30190	IPI1	K14827	pre-rRNA-processing protein IPI1	0.573333333333333	0.923333333333333	2.09667	14.3067	0.623083728991003	0.276827262626594	2.0851	12.3131
KLMA_30191	NAM8		protein NAM8	141.737	34.0133	99.8567	140.833	30.2242	3.19625	30.4501	125.731
KLMA_30192			protein PET130	4.34333	9.32	10.3567	149.75	2.30027	2.80305	3.14924	148.956
KLMA_30193			uncharacterized protein YGR169C-A	58.9	17.94	136.783	88.2133	35.1472	4.48268	40.0532	23.0416
KLMA_30194	PSD2	K01613	phosphatidylserine decarboxylase proenzyme 2	9.80333	10.3233	79.6933	52.5667	5.05209	1.39787	18.4962	7.66923
KLMA_30195	POL31	K02328	DNA polymerase delta small subunit	1.92	0.593333333333333	12.25	16.31	2.21278	1.02768	10.6095	14.5654
KLMA_30196	MSM1	K01874	methionyl-tRNA synthetase	2.13	0.913333333333333	6.78	3.71	1.01208	0.367740850781271	2.95954	2.21353
KLMA_30197	RBG2	K06944	uncharacterized GTP-binding protein YGR173W	13.4333	4.64667	38.1533	38.5567	11.6406	1.03968	10.0588	2.20058
KLMA_30198	YIP1		protein transport protein YIP1	31.82	36.95	42.8567	8.11333	12.842	5.71312	22.758	9.01445
KLMA_30199	RNR2	K10808	ribonucleoside-diphosphate reductase small chain 1	20.7533	44.3067	126.89	137.717	5.00896	9.5282	20.5433	69.2579
KLMA_30200	OKP1	K11555	central kinetochore subunit OKP1	0.55	0.146666666666667	6.74	3.82333	0.545068802996466	0.127410099024109	11.1926	6.62221
KLMA_30201	PBP1		PAB1-binding protein 1	25.6433	6.72667	28.4	16.65	14.7735	2.55715	7.08934	28.8386
KLMA_30202	RRN7	K15219	RNA polymerase I-specific transcription initiation factor RRN7	3.65333	1.13333	14.1333	5.28333	2.62515	0.635164020811423	8.94279	9.151
KLMA_30203	ATF1	K00664	alcohol O-acetyltransferase 1	1.08	2.82667	13.35	0	0.43	0.660101002372617	12.4597	0
KLMA_30204	ERG1	K00511	squalene monooxygenase	51.1467	108.723	1399.33	17.2233	18.7323	32.7675	1003.97	29.8317
KLMA_30205	CBP4		assembly factor CBP4	10.13	14.5433	123.057	36.8367	8.92573	2.5987	106.902	35.7769
KLMA_30206	APS3	K12399	AP-3 complex subunit sigma	7.32	14.1733	14.0267	38.89	6.65946	2.61554	12.6251	33.6797
KLMA_30207	TIM13		mitochondrial import inner membrane translocase subunit TIM13	14.2167	2.50667	13.52	33.4667	8.29307	0.614356031412839	7.8663	39.0833
KLMA_30208	QCR9	K00419	c reductase complex	127.19	39.9333	130.937	172.753	69.6028	19.0356	62.8271	20.7233
KLMA_30209	UBR1	K10625	E3 ubiquitin-protein ligase UBR1	64.0733	54.9933	104.503	221.213	14.0902	12.9726	62.4602	22.8211
KLMA_30210	UBR2		E3 ubiquitin-protein ligase UBR2	5.33667	4.87667	22.1767	44.6667	1.67989	0.245424801789333	13.3397	0.572392639132733
KLMA_30211	TYS1	K01866	tyrosyl-tRNA synthetase	51.36	19.32	65.9767	30.52	47.8518	4.65958	24.6482	35.6949
KLMA_30212	TFG1	K03138	transcription initiation factor IIF subunit alpha	53.4767	36.68	86.5967	62.6267	3.59346	1.7114	35.4537	3.88505
KLMA_30213			probable O-sialoglycoprotein endopeptidase	0.0133333333333333	0	0	0.303333333333333	0.023094010767585	0	0	0.525388744962559
KLMA_30214	HGH1		protein HGH1	1.27	4.04667	19.38	23.79	0.481352	0.257746645629644	7.93197	9.89582
KLMA_30215			putative ankyrin repeat protein R579	0	0.0233333333333333	0.0633333333333333	0	0	0.0404145188432738	0.109696551146029	0
KLMA_30216			uncharacterized protein YLL014W	60.9033	19.5267	65.1733	178.58	64.4894	3.98047	45.3117	89.8101
KLMA_30217	PUF3		mRNA-binding protein PUF3	696.357	276.697	739.483	741.597	488.956	121.126	143.564	324.91
KLMA_30218	IZH3		ADIPOR-like receptor IZH3	63.94	39.3167	85.7767	61.7333	10.7119	4.73747	74.4106	53.9048
KLMA_30219	SDO1	K14574	ribosome maturation protein SDO1	6.84333	20.2533	125.607	75.1633	6.17616	1.78015	75.8931	60.9907
KLMA_30220	IRC25	K11881	proteasome chaperone 3	9.47667	20.44	82.9433	57.7367	3.0715	3.07291	15.3375	31.5215
KLMA_30221	YEH2		sterol esterase 2	2.59	2.63667	8.83333	7.05667	1.56368	2.51118	8.50205	12.0756
KLMA_30222	DCAF13	K11806	protein SOF1	0.463333333333333	1.13333	13.23	1.72	0.365558932777375	0.351046055857822	12.352	1.7941
KLMA_30223	PSR1	K15731	phosphatase PSR1	7.61333	15.49	171.843	40.0433	6.01454	1.73848	84.1645	6.01776
KLMA_30224	POM34		nucleoporin POM34	8.18	5.70333	21.6933	30.6633	8.15723	1.52857	13.6181	8.22
KLMA_30225	MEU1	K00772	multicopy enhancer of UAS2	0	0.0733333333333333	0	0	0	0.0152752523165195	0	0
KLMA_30226		K02260	cytochrome c oxidase copper chaperone	363.457	120.613	240.143	216.073	124.462	24.6621	164.069	8.40444
KLMA_30227	CYR1	K01768	adenylate cyclase	9.98	14.1633	11.9367	84.05	3.94476	1.02007	6.43684	28.8132
KLMA_30228	SYS1		protein SYS1	1.11667	0.996666666666667	5.98	7.21667	1.2871	0.251661147842358	0.360138862107382	0.835005
KLMA_30229	DRS1	K13181	ATP-dependent RNA helicase DRS1	3.08333	7.83667	65.9933	22.0767	1.2564	1.36552	29.1788	3.34881
KLMA_30230			uncharacterized protein YLL007C	1.86333	1.88333	10.8833	5.39667	0.992790679515744	0.488091521472493	2.79106	1.10011
KLMA_30231	MMM1		maintenance of mitochondrial morphology protein 1	3.99667	3.16	9.34	16.9167	2.14663	1.80308	7.23282	2.53654
KLMA_30232	SPO75		sporulation-specific protein 75	0.03	0.106666666666667	0.386666666666667	0.803333333333333	0.0519615242270663	0.115902257671425	0.669726312259966	0.466082968293558
KLMA_30233	PMT2	K00728	dolichyl-phosphate-mannose--protein mannosyltransferase 2	173.003	33.3367	175.377	134.537	224.822	12.7286	58.7165	94.6911
KLMA_30234	FUN26	K15014	nucleoside transporter FUN26	3.25667	1.95667	4.96667	1.56333	2.07163	0.159478316185409	1.32915	2.0618
KLMA_30235	CCR4	K12603	glucose-repressible alcohol dehydrogenase transcriptional effector	2.47667	1.02	5.73333	52.6833	2.59897	0.880851860416949	2.46792	64.2202
KLMA_30236	ATS1	K15462	protein ATS1	31.7667	226.61	67.1067	44.0633	2.58442	55.8391	32.5089	44.0752
KLMA_30237	MTH1		protein MTH1	257.927	132.37	50.31	294.6	31.4981	35.81	41.4074	80.9255
KLMA_30238	DBP5		ATP-dependent RNA helicase DBP5	2.89	3.26667	22.2167	0.453333333333333	5.00563	5.59752	19.6187	0.785196366097891
KLMA_30239			plasma membrane proteolipid 3	146.22	120.84	149.723	29.67	123.991	8.3305	100.5	51.3899
KLMA_30240			mitochondrial import receptor subunit TOM6	181.683	142.347	213.863	163.057	20.2727	14.0613	41.7973	144.091
KLMA_30241	WHI2		growth regulation protein	10.4533	9.62333	46.4667	36.5533	9.05782	8.38634	42.3447	32.3824
KLMA_30242	CUE5		ubiquitin-binding protein CUE5	148.247	196.387	285.753	191.883	130.415	22.7473	116.247	182.94
KLMA_30243	GLO4	K01069	hydroxyacylglutathione hydrolase	8.04333	2.69667	7.84	0	7.40585	4.67076	1.28713	0
KLMA_30244			WD40 super family protein	0.303333333333333	0.593333333333333	1.24667	6.39	0.206478408879314	0.456544995956952	1.10952	4.02004
KLMA_30245			protein midA homolog	672.593	317.073	713.023	6265.48	771.798	97.1961	764.348	2657.96
KLMA_30246	RSB1		sphingoid long-chain base transporter RSB1	372.203	270.073	60.6867	738.11	60.1561	36.5089	18.9534	338.008
KLMA_30247	GPT2	K13507	glycerol-3-phosphate O-acyltransferase 2	19.4133	18.3533	50.1867	91.62	6.37524	2.38001	25.7791	25.3794
KLMA_30248	BET3		transport protein particle 22 kDa subunit	14.6	9.45333	6.46333	31.1567	17.951	1.995	5.62198	7.52158
KLMA_30249	ETT1		uncharacterized protein YOR051C	40.78	19.2367	96.0633	4.59667	20.8535	5.38962	41.7566	7.65863
KLMA_30250	MET1	K00589	uroporphyrinogen-III C-methyltransferase	7.03333	11.8133	22.2367	14.9467	6.29922	2.19887	3.70408	1.10369
KLMA_30251			uncharacterized protein YKR070W	53.54	14.2733	28.7033	84.8667	10.5439	4.30017	3.46829	23.676
KLMA_30252		K07059	AN1-type zinc finger protein YOR052C	1337.7	1188.2	1804.51	1768.57	585.69	266.602	520.912	390.453
KLMA_30253	DRE2		protein DRE2	252.62	55.9767	204.333	32.4167	331.547	48.7967	182.236	56.1473
KLMA_30254	VHS3		protein VHS3	151.937	88.1167	101.45	33.1333	144.091	23.8274	88.875	57.3886
KLMA_30255	NOB1	K11883	20S-pre-rRNA D-site endonuclease NOB1	1.84667	0.146666666666667	114.12	0	3.19852	0.136503968196288	107.914	0
KLMA_30256			conserved hypothetical transmembrane protein	19.0567	9.51	9.38667	56.55	3.95171	0.676165660175078	3.6639	26.486
KLMA_30257	SGT1	K12795	protein SGT1	84.58	22.73	66.2833	383.143	65.89	2.18103	13.629	25.7838
KLMA_30258	ASE1		anaphase spindle elongation protein	0.38	2.82667	6.55333	9.34333	0.365923	0.848076254433134	2.33018	8.20095
KLMA_30259	AIM29		altered inheritance rate of mitochondria protein 29	84.9667	69.7167	45.5867	0	51.853	20.8291	53.3007	0
KLMA_30260			putative lipase YOR059C	4.35	3.11	13.7533	11.18	2.15787	1.28487	3.96012	19.3643
KLMA_30261	SLD7		mitochondrial morphogenesis protein YOR060C	3.42667	2.28	3.41667	2.27	1.77004	0.632692658405327	1.99525	3.93176
KLMA_30262	CKA2	K03097	casein kinase II subunit alpha'	23.25	23.64	106.927	34.53	15.9393	3.16479	92.2314	21.4133
KLMA_30263			uncharacterized protein YKR075C	489.92	198.657	271.643	371.27	105.593	20.9824	84.7993	155.057
KLMA_30264	RPL3	K02925	60S ribosomal protein L3	62.7367	21.3067	299.647	174.203	12.2269	17.979	33.4755	15.5754
KLMA_30265			hypothetical protein	0	0.126666666666667	0.13	0	0	0.111504857891185	0.225166604983954	0
KLMA_30266	YNG1	K11379	protein YNG1	15.89	13.0167	52.5733	39.5033	5.19962	4.01709	41.3171	13.1937
KLMA_30267	CYT1	K00413	cytochrome c1	139.123	93.5433	59.3267	196.967	96.7339	11.2542	55.5309	113.837
KLMA_30268			g1-specific transcription factors activator MSA1	19.3533	68.7267	217.41	21.9033	19.9009	19.4669	37.9226	37.8771
KLMA_30269	ALG8	K03849	dolichyl pyrophosphate Glc1Man9GlcNAc2 alpha-1	2.20333	1.11	3.29333	2.71	2.09538	0.663023378170031	2.60008	2.38334
KLMA_30270	VPS5		vacuolar protein sorting-associated protein 5	10.7233	6.41	16.4833	40.0367	4.53646	2.58946	7.59014	1.33418
KLMA_30271	TRZ1	K00784	ribonuclease Z	83.49	30.9133	137.437	919.69	25.5716	4.92716	14.396	553.256
KLMA_30272			DUF676 super family[cl10636]	10.39	5.28333	3.03667	321.183	3.2247	1.22737	2.17215	166.498
KLMA_30273			TRAPP-associated protein TCA17	0	0	12.27	0	0	0	21.2523	0
KLMA_30274			fumarate reductase	353.193	81.1067	127.903	28.3533	155.45	13.1917	76.2885	49.1094
KLMA_30275	GLY1	K01620	low specificity L-threonine aldolase	22.36	22.13	41.15	38.3167	38.7287	1.83052	35.6463	66.3664
KLMA_30276	SIT1	K08197	siderophore iron transporter 1	24.95	48.9367	26.18	235.803	5.76756	3.69033	6.90957	122.969
KLMA_30277			hypothetical protein	16.8333	25.9667	11.5667	91.53	4.20127	6.23183	7.32335	42.8272
KLMA_30278	IES6	K11667	chromatin-remodeling complex subunit IES6	1.97	6.10667	4.46	8.84	1.878	6.34733	3.96822	15.3113
KLMA_30279			uncharacterized protein YEL043W	6.19	5.19333	22.6967	17.73	2.52751	5.01384	11.476	17.021
KLMA_30280	ISY1	K12870	pre-mRNA-splicing factor ISY1	40.0767	34.13	76.1067	213.91	3.45558	3.68675	21.6315	72.0325
KLMA_30281	GDA1	K01526	guanosine-diphosphatase	7.30667	3.32	36.03	22.3967	2.60135	2.90443	16.0482	20.8083
KLMA_30282			NAD(+- kinase	9.27	3.60667	3.31667	7.5	6.55339	0.780405877305735	2.98299	12.9904
KLMA_30283	UTR2		probable glycosidase CRH2	1.77667	10.5333	26.9067	76.49	1.56666	1.39507	2.24514	75.4141
KLMA_30284	CYCK	K08738	cytochrome c	434.977	44.0667	179.623	269.49	250.853	8.21629	25.1834	23.5875
KLMA_30285	TMT1		trans-aconitate 3-methyltransferase	3.02667	7.35667	2.86333	0	5.24234	0.511891915674914	2.48033	0
KLMA_30286	GRX3		monothiol glutaredoxin-3	311.477	93.7733	422.17	710.753	371.646	39.1352	207.377	607.028
KLMA_30287			TONB_DEPENDENT_REC_1	0	0.123333333333333	0.596666666666667	0	0	0.115902257671425	1.03346	0
KLMA_30288	RAD24	K06662	checkpoint protein RAD24	1.77333	0.966666666666667	6.21667	7.31667	0.594334361562019	0.300055550412475	2.06013	4.23316
KLMA_30289	BRR2	K12854	pre-mRNA-splicing helicase BRR2	2.26667	2.78333	13.0333	30.9533	1.8949	0.612726148726602	2.84577	6.40745
KLMA_30290	RAD3	K10844	DNA repair helicase RAD3	51.2533	33.23	127.563	82.01	36.4884	4.32098	73.0315	52.5811
KLMA_30291			queuine tRNA-ribosyltransferase	0	0	0	1.5	0	0	0	1.50502
KLMA_30292	ADK2	K00939	adenylate kinase 2	6.63333	5.34	26.5433	88.61	11.3424	4.33003	23.5516	76.7972
KLMA_30293	MSH6	K08737	DNA mismatch repair protein MSH6	4.2	5.53667	21.68	25.7167	1.7494	0.791033079797131	3.60738	6.68409
KLMA_30294	RPH1		DNA damage-responsive transcriptional repressor RPH1	14.8533	10.0167	16.7933	40.4033	3.23434	3.68903	4.18156	36.1057
KLMA_30295	CCA1	K00974	tRNA nucleotidyltransferase	4.17	1.79	12.1233	13.2633	2.35272	0.722703258606186	6.21869	4.37895
KLMA_30296			protein BCK2	15.0833	22.07	41.0267	68.2033	1.08583	4.23631	9.00542	15.111
KLMA_30297	DNF1	K01530	probable phospholipid-transporting ATPase DNF1	11.7733	7.09	38.65	45.17	9.31778	5.54314	33.5855	39.3416
KLMA_30298	UBC13	K10580	ubiquitin-conjugating enzyme E2 13	6.41333	51.23	42.11	0	11.1082	10.7398	36.5267	0
KLMA_30299	PAB1	K13126	polyadenylate-binding protein	73.8267	55.0667	644.073	270.52	28.0921	13.3626	203.375	162.138
KLMA_30300	CHD1	K11367	chromo domain-containing protein 1	37.4133	67.5967	98.09	204.71	4.46343	2.78029	39.2368	90.1446
KLMA_30301	RLI1	K06174	translation initiation factor RLI1	4.24333	16.62	105.587	25.7733	1.20155	3.72004	8.88009	3.44996
KLMA_30302	GPI13	K05288	GPI ethanolamine phosphate transferase 3	3.85333	9.03	10.1967	27.5567	1.85756	1.81428	1.98631	10.2615
KLMA_30303	MCM4	K02212	cell division control protein 54	3.69667	10.0233	21.0933	236.577	2.50762	3.45312	11.1758	143.555
KLMA_30304			conserved hypothetical transmembrane protein	9.78667	2.96667	2.54333	21.7133	3.62158	0.989966329393749	1.60544	16.4385
KLMA_30305	DUR3		urea active transporter	0.973333333333333	0.253333333333333	1.46667	0	0.518105523357292	0.167729941672122	1.79617	0
KLMA_30306	ATP20	K02140	ATP synthase subunit g	41.1367	34.06	52.5	116.2	20.4101	11.8128	10.9081	45.5436
KLMA_30307	ROK1	K14779	ATP-dependent RNA helicase ROK1	6.40667	4.77	57.9367	27.3733	5.34234	0.147309198626562	8.82982	20.2808
KLMA_30308	MRPL15		54S ribosomal protein L15	5.68667	4.10667	46.3233	24.1967	3.49943	1.90432	3.97211	2.91541
KLMA_30309	SPA2		protein SPA2	0.61	2.17	13.28	4.57	0.554616984954482	0.206639783197718	6.77365	1.14948
KLMA_30310	MCH2		probable transporter MCH2	26.0867	4.48333	12.32	11.0367	11.7129	3.95164	10.8373	19.1161
KLMA_30311			receptor-type tyrosine-protein phosphatase C	0.0266666666666667	0	0.0466666666666667	0.796666666666667	0.0461880215351701	0	0.0808290376865476	0.117189305541646
KLMA_30312	ACO2	K01681	aconitate hydratase	121.75	418.733	779.17	107.463	64.9433	68.2963	204.869	11.6404
KLMA_30313			hypothetical protein	13.26	1.83	11.39	20.8733	4.98669	0.151327459504216	3.62033	6.29891
KLMA_30314	STT4	K00888	phosphatidylinositol 4-kinase STT4	13.92	16.5867	24.13	28.2767	6.03297	4.20505	11.8685	15.1275
KLMA_30315			hypothetical protein	4.06333	4.19333	3.16333	6.76	2.00702	1.63194	3.02169	11.7087
KLMA_30316	UBC12	K10579	NEDD8-conjugating enzyme UBC12	0.946666666666667	1.49667	1.15667	5.78	0.362261	0.661538610614175	0.710023473790362	2.70046
KLMA_30317			hypothetical protein	11.66	42.3733	62.28	18.03	2.39232	13.8343	29.3991	0.542862781925599
KLMA_30318	CDA2	K01452	chitin deacetylase 2	23.6967	9.13	4.68	21.9567	20.3573	0.378021163428716	1.6744	4.96735
KLMA_30319	IMH1		Golgin IMH1	8.19	7.54	23.0333	29.3267	3.61104	1.30457	1.74921	5.65439
KLMA_30320			glyco_transf_15 super family protein	41.7533	19.7833	54.0867	42.1567	8.8755	1.48382	19.1143	0.698736955751829
KLMA_30321	ATG1	K08269	serine/threonine-protein kinase ATG1	59.88	52.61	70.2667	46.6067	17.8761	5.65536	6.66523	80.7251
KLMA_30322	MND1		meiotic nuclear division protein 1	12.1967	5.70667	2.84667	43.68	2.9957	2.36766	2.30166	38.6225
KLMA_30323			zinc finger protein YER130C	201.31	54.4433	176.567	240.55	127.747	10.6013	31.7757	109.805
KLMA_30324			GAL4-like Zn2Cys6 binuclear cluster DNA-binding domain; found in transcription regulators like GAL4	7.24667	19.8467	19.6933	41.32	0.962098401065781	4.89831	10.5413	16.4136
[truncated: 3,327 more rows]
